# Supplementary material for: Design of Small Non-Peptidic Ligands That Alter Heteromerization between Cannabinoid CB1 and Serotonin 5HT2A Receptors
Source: J Med Chem. 2024 Dec 27;68(1):261–9. doi: 10.1021/acs.jmedchem.4c01796 (PMC11726681; doi:10.1021/acs.jmedchem.4c01796)
Supplement: Supplementary file 2 — jm4c01796_si_002.pdb [file jm4c01796_si_002.pdb]

ATOM      1  C   ACE    66      -7.177 -24.276  28.246  1.00  0.00           C  
ATOM      2  O   ACE    66      -8.251 -24.844  28.590  1.00  0.00           O  
ATOM      3  CH3 ACE    66      -6.314 -23.762  29.389  1.00  0.00           C  
ATOM      4  N   GLU    67      -6.838 -24.142  26.992  1.00  0.00           N  
ATOM      5  CA  GLU    67      -5.656 -23.431  26.507  1.00  0.00           C  
ATOM      6  C   GLU    67      -5.946 -22.940  25.045  1.00  0.00           C  
ATOM      7  O   GLU    67      -6.730 -23.533  24.293  1.00  0.00           O  
ATOM      8  CB  GLU    67      -4.504 -24.407  26.576  1.00  0.00           C  
ATOM      9  CG  GLU    67      -3.183 -24.086  25.980  1.00  0.00           C  
ATOM     10  CD  GLU    67      -2.557 -22.822  26.628  1.00  0.00           C  
ATOM     11  OE1 GLU    67      -1.658 -23.000  27.470  1.00  0.00           O  
ATOM     12  OE2 GLU    67      -3.041 -21.695  26.336  1.00  0.00           O1-
ATOM     13  H   GLU    67      -7.427 -24.474  26.238  1.00  0.00           H  
ATOM     14  N   LYS    68      -5.313 -21.829  24.621  1.00  0.00           N  
ATOM     15  CA  LYS    68      -5.557 -21.231  23.288  1.00  0.00           C  
ATOM     16  C   LYS    68      -4.996 -21.913  22.022  1.00  0.00           C  
ATOM     17  O   LYS    68      -4.261 -21.248  21.286  1.00  0.00           O  
ATOM     18  CB  LYS    68      -5.200 -19.706  23.399  1.00  0.00           C  
ATOM     19  CG  LYS    68      -6.121 -19.004  24.302  1.00  0.00           C  
ATOM     20  CD  LYS    68      -5.674 -17.552  24.468  1.00  0.00           C  
ATOM     21  CE  LYS    68      -6.450 -17.018  25.684  1.00  0.00           C  
ATOM     22  NZ  LYS    68      -7.902 -17.048  25.664  1.00  0.00           N1+
ATOM     23  H   LYS    68      -4.568 -21.425  25.170  1.00  0.00           H  
ATOM     24  HZ1 LYS    68      -8.275 -17.974  25.565  1.00  0.00           H  
ATOM     25  HZ2 LYS    68      -8.230 -16.682  26.546  1.00  0.00           H  
ATOM     26  HZ3 LYS    68      -8.270 -16.474  24.917  1.00  0.00           H  
ATOM     27  N   ASN    69      -5.079 -23.277  21.882  1.00  0.00           N  
ATOM     28  CA  ASN    69      -4.374 -24.086  20.864  1.00  0.00           C  
ATOM     29  C   ASN    69      -4.789 -23.873  19.448  1.00  0.00           C  
ATOM     30  O   ASN    69      -3.995 -23.578  18.608  1.00  0.00           O  
ATOM     31  CB  ASN    69      -4.545 -25.620  21.326  1.00  0.00           C  
ATOM     32  CG  ASN    69      -3.936 -25.996  22.658  1.00  0.00           C  
ATOM     33  ND2 ASN    69      -4.656 -26.634  23.540  1.00  0.00           N  
ATOM     34  OD1 ASN    69      -2.859 -25.687  22.999  1.00  0.00           O  
ATOM     35  H   ASN    69      -5.557 -23.694  22.674  1.00  0.00           H  
ATOM     36 HD21 ASN    69      -5.597 -26.975  23.422  1.00  0.00           H  
ATOM     37 HD22 ASN    69      -4.167 -26.874  24.391  1.00  0.00           H  
ATOM     38  N   TRP    70      -6.098 -23.820  19.103  1.00  0.00           N  
ATOM     39  CA  TRP    70      -6.547 -23.420  17.772  1.00  0.00           C  
ATOM     40  C   TRP    70      -6.178 -21.997  17.347  1.00  0.00           C  
ATOM     41  O   TRP    70      -5.623 -21.839  16.275  1.00  0.00           O  
ATOM     42  CB  TRP    70      -8.134 -23.690  17.753  1.00  0.00           C  
ATOM     43  CG  TRP    70      -8.577 -25.105  18.029  1.00  0.00           C  
ATOM     44  CD1 TRP    70      -8.952 -25.575  19.297  1.00  0.00           C  
ATOM     45  CD2 TRP    70      -8.715 -26.220  17.151  1.00  0.00           C  
ATOM     46  CE2 TRP    70      -9.468 -27.213  17.853  1.00  0.00           C  
ATOM     47  CE3 TRP    70      -8.429 -26.506  15.807  1.00  0.00           C  
ATOM     48  NE1 TRP    70      -9.583 -26.792  19.155  1.00  0.00           N  
ATOM     49  CZ2 TRP    70     -10.059 -28.285  17.215  1.00  0.00           C  
ATOM     50  CZ3 TRP    70      -8.814 -27.745  15.157  1.00  0.00           C  
ATOM     51  CH2 TRP    70      -9.793 -28.563  15.822  1.00  0.00           C  
ATOM     52  H   TRP    70      -6.822 -23.961  19.797  1.00  0.00           H  
ATOM     53  HE1 TRP    70     -10.104 -27.285  19.864  1.00  0.00           H  
ATOM     54  N   SER    71      -6.240 -20.948  18.228  1.00  0.00           N  
ATOM     55  CA  SER    71      -5.910 -19.580  17.887  1.00  0.00           C  
ATOM     56  C   SER    71      -4.420 -19.529  17.423  1.00  0.00           C  
ATOM     57  O   SER    71      -4.160 -19.046  16.332  1.00  0.00           O  
ATOM     58  CB  SER    71      -6.105 -18.679  19.182  1.00  0.00           C  
ATOM     59  OG  SER    71      -5.553 -17.366  18.957  1.00  0.00           O  
ATOM     60  H   SER    71      -6.399 -21.170  19.198  1.00  0.00           H  
ATOM     61  HG  SER    71      -5.709 -16.814  19.724  1.00  0.00           H  
ATOM     62  N   ALA    72      -3.545 -20.237  18.164  1.00  0.00           N  
ATOM     63  CA  ALA    72      -2.119 -20.537  17.855  1.00  0.00           C  
ATOM     64  C   ALA    72      -1.852 -21.358  16.562  1.00  0.00           C  
ATOM     65  O   ALA    72      -0.935 -21.012  15.818  1.00  0.00           O  
ATOM     66  CB  ALA    72      -1.498 -21.231  19.153  1.00  0.00           C  
ATOM     67  H   ALA    72      -3.909 -20.589  19.035  1.00  0.00           H  
ATOM     68  N   LEU    73      -2.733 -22.254  16.176  1.00  0.00           N  
ATOM     69  CA  LEU    73      -2.662 -22.921  14.903  1.00  0.00           C  
ATOM     70  C   LEU    73      -2.942 -21.953  13.786  1.00  0.00           C  
ATOM     71  O   LEU    73      -2.261 -22.016  12.744  1.00  0.00           O  
ATOM     72  CB  LEU    73      -3.612 -24.129  14.810  1.00  0.00           C  
ATOM     73  CG  LEU    73      -3.684 -24.763  13.424  1.00  0.00           C  
ATOM     74  CD1 LEU    73      -2.407 -25.497  13.126  1.00  0.00           C  
ATOM     75  CD2 LEU    73      -4.855 -25.810  13.496  1.00  0.00           C  
ATOM     76  H   LEU    73      -3.421 -22.574  16.847  1.00  0.00           H  
ATOM     77  N   LEU    74      -4.036 -21.212  13.838  1.00  0.00           N  
ATOM     78  CA  LEU    74      -4.629 -20.419  12.729  1.00  0.00           C  
ATOM     79  C   LEU    74      -3.726 -19.178  12.575  1.00  0.00           C  
ATOM     80  O   LEU    74      -3.309 -18.892  11.488  1.00  0.00           O  
ATOM     81  CB  LEU    74      -6.062 -20.034  13.073  1.00  0.00           C  
ATOM     82  CG  LEU    74      -6.959 -21.243  13.101  1.00  0.00           C  
ATOM     83  CD1 LEU    74      -8.406 -20.850  13.283  1.00  0.00           C  
ATOM     84  CD2 LEU    74      -6.889 -21.862  11.724  1.00  0.00           C  
ATOM     85  H   LEU    74      -4.626 -21.345  14.651  1.00  0.00           H  
ATOM     86  N   THR    75      -3.360 -18.495  13.688  1.00  0.00           N  
ATOM     87  CA  THR    75      -2.347 -17.421  13.665  1.00  0.00           C  
ATOM     88  C   THR    75      -0.972 -17.921  13.110  1.00  0.00           C  
ATOM     89  O   THR    75      -0.440 -17.224  12.273  1.00  0.00           O  
ATOM     90  CB  THR    75      -2.227 -16.906  15.090  1.00  0.00           C  
ATOM     91  CG2 THR    75      -3.500 -16.166  15.530  1.00  0.00           C  
ATOM     92  OG1 THR    75      -1.769 -17.780  16.036  1.00  0.00           O  
ATOM     93  H   THR    75      -3.633 -18.844  14.589  1.00  0.00           H  
ATOM     94  HG1 THR    75      -2.535 -18.315  16.256  1.00  0.00           H  
ATOM     95  N   ALA    76      -0.467 -19.130  13.510  1.00  0.00           N  
ATOM     96  CA  ALA    76       0.734 -19.702  12.876  1.00  0.00           C  
ATOM     97  C   ALA    76       0.606 -19.944  11.336  1.00  0.00           C  
ATOM     98  O   ALA    76       1.551 -19.735  10.618  1.00  0.00           O  
ATOM     99  CB  ALA    76       1.093 -21.071  13.526  1.00  0.00           C  
ATOM    100  H   ALA    76      -0.904 -19.560  14.320  1.00  0.00           H  
ATOM    101  N   VAL    77      -0.539 -20.420  10.855  1.00  0.00           N  
ATOM    102  CA  VAL    77      -0.808 -20.424   9.431  1.00  0.00           C  
ATOM    103  C   VAL    77      -0.603 -19.055   8.868  1.00  0.00           C  
ATOM    104  O   VAL    77       0.051 -18.983   7.871  1.00  0.00           O  
ATOM    105  CB  VAL    77      -2.162 -21.078   9.067  1.00  0.00           C  
ATOM    106  CG1 VAL    77      -2.709 -20.901   7.639  1.00  0.00           C  
ATOM    107  CG2 VAL    77      -2.037 -22.547   9.340  1.00  0.00           C  
ATOM    108  H   VAL    77      -1.175 -20.711  11.592  1.00  0.00           H  
ATOM    109  N   VAL    78      -1.116 -18.053   9.438  1.00  0.00           N  
ATOM    110  CA  VAL    78      -1.067 -16.653   9.016  1.00  0.00           C  
ATOM    111  C   VAL    78       0.330 -16.006   9.114  1.00  0.00           C  
ATOM    112  O   VAL    78       0.686 -15.168   8.305  1.00  0.00           O  
ATOM    113  CB  VAL    78      -2.142 -15.862   9.725  1.00  0.00           C  
ATOM    114  CG1 VAL    78      -1.998 -14.264   9.670  1.00  0.00           C  
ATOM    115  CG2 VAL    78      -3.466 -16.335   9.250  1.00  0.00           C  
ATOM    116  H   VAL    78      -1.878 -18.376  10.029  1.00  0.00           H  
ATOM    117  N   ILE    79       1.155 -16.534  10.060  1.00  0.00           N  
ATOM    118  CA  ILE    79       2.602 -16.288  10.057  1.00  0.00           C  
ATOM    119  C   ILE    79       3.122 -16.799   8.688  1.00  0.00           C  
ATOM    120  O   ILE    79       3.639 -15.990   7.912  1.00  0.00           O  
ATOM    121  CB  ILE    79       3.341 -16.961  11.274  1.00  0.00           C  
ATOM    122  CG1 ILE    79       3.022 -16.241  12.572  1.00  0.00           C  
ATOM    123  CG2 ILE    79       4.831 -16.759  11.110  1.00  0.00           C  
ATOM    124  CD  ILE    79       3.575 -17.087  13.703  1.00  0.00           C  
ATOM    125  H   ILE    79       0.751 -17.333  10.521  1.00  0.00           H  
ATOM    126  N   ILE    80       2.866 -18.085   8.353  1.00  0.00           N  
ATOM    127  CA  ILE    80       3.481 -18.765   7.248  1.00  0.00           C  
ATOM    128  C   ILE    80       2.968 -18.147   5.965  1.00  0.00           C  
ATOM    129  O   ILE    80       3.804 -17.782   5.124  1.00  0.00           O  
ATOM    130  CB  ILE    80       3.285 -20.355   7.203  1.00  0.00           C  
ATOM    131  CG1 ILE    80       4.015 -21.008   8.423  1.00  0.00           C  
ATOM    132  CG2 ILE    80       3.940 -20.821   5.911  1.00  0.00           C  
ATOM    133  CD  ILE    80       3.991 -22.561   8.423  1.00  0.00           C  
ATOM    134  H   ILE    80       2.250 -18.617   8.957  1.00  0.00           H  
ATOM    135  N   LEU    81       1.616 -18.046   5.822  1.00  0.00           N  
ATOM    136  CA  LEU    81       0.929 -17.385   4.673  1.00  0.00           C  
ATOM    137  C   LEU    81       1.533 -15.960   4.436  1.00  0.00           C  
ATOM    138  O   LEU    81       1.532 -15.497   3.327  1.00  0.00           O  
ATOM    139  CB  LEU    81      -0.635 -17.337   4.932  1.00  0.00           C  
ATOM    140  CG  LEU    81      -1.492 -17.070   3.729  1.00  0.00           C  
ATOM    141  CD1 LEU    81      -1.445 -18.264   2.753  1.00  0.00           C  
ATOM    142  CD2 LEU    81      -2.966 -16.855   4.186  1.00  0.00           C  
ATOM    143  H   LEU    81       1.058 -18.443   6.569  1.00  0.00           H  
ATOM    144  N   THR    82       1.839 -15.264   5.542  1.00  0.00           N  
ATOM    145  CA  THR    82       2.415 -13.896   5.406  1.00  0.00           C  
ATOM    146  C   THR    82       3.819 -14.006   4.877  1.00  0.00           C  
ATOM    147  O   THR    82       4.128 -13.292   3.917  1.00  0.00           O  
ATOM    148  CB  THR    82       2.488 -13.074   6.703  1.00  0.00           C  
ATOM    149  CG2 THR    82       3.045 -11.682   6.542  1.00  0.00           C  
ATOM    150  OG1 THR    82       1.204 -12.916   7.167  1.00  0.00           O  
ATOM    151  H   THR    82       1.763 -15.740   6.436  1.00  0.00           H  
ATOM    152  HG1 THR    82       0.896 -13.745   7.549  1.00  0.00           H  
ATOM    153  N   ILE    83       4.686 -14.859   5.401  1.00  0.00           N  
ATOM    154  CA  ILE    83       6.040 -15.016   4.926  1.00  0.00           C  
ATOM    155  C   ILE    83       6.079 -15.477   3.455  1.00  0.00           C  
ATOM    156  O   ILE    83       6.602 -14.768   2.610  1.00  0.00           O  
ATOM    157  CB  ILE    83       6.820 -15.859   5.940  1.00  0.00           C  
ATOM    158  CG1 ILE    83       7.064 -15.000   7.228  1.00  0.00           C  
ATOM    159  CG2 ILE    83       8.215 -16.237   5.324  1.00  0.00           C  
ATOM    160  CD  ILE    83       7.760 -15.764   8.390  1.00  0.00           C  
ATOM    161  H   ILE    83       4.363 -15.446   6.161  1.00  0.00           H  
ATOM    162  N   ALA    84       5.457 -16.566   3.152  1.00  0.00           N  
ATOM    163  CA  ALA    84       5.546 -17.293   1.869  1.00  0.00           C  
ATOM    164  C   ALA    84       4.945 -16.424   0.794  1.00  0.00           C  
ATOM    165  O   ALA    84       5.540 -16.289  -0.213  1.00  0.00           O  
ATOM    166  CB  ALA    84       4.763 -18.582   2.053  1.00  0.00           C  
ATOM    167  H   ALA    84       4.938 -16.995   3.903  1.00  0.00           H  
ATOM    168  N   GLY    85       3.786 -15.787   1.102  1.00  0.00           N  
ATOM    169  CA  GLY    85       3.008 -14.970   0.185  1.00  0.00           C  
ATOM    170  C   GLY    85       3.673 -13.725  -0.257  1.00  0.00           C  
ATOM    171  O   GLY    85       3.785 -13.509  -1.481  1.00  0.00           O  
ATOM    172  H   GLY    85       3.463 -15.729   2.065  1.00  0.00           H  
ATOM    173  N   ASN    86       4.424 -13.010   0.609  1.00  0.00           N  
ATOM    174  CA  ASN    86       5.269 -11.867   0.267  1.00  0.00           C  
ATOM    175  C   ASN    86       6.614 -12.215  -0.403  1.00  0.00           C  
ATOM    176  O   ASN    86       7.052 -11.555  -1.366  1.00  0.00           O  
ATOM    177  CB  ASN    86       5.463 -11.018   1.564  1.00  0.00           C  
ATOM    178  CG  ASN    86       4.201 -10.259   2.008  1.00  0.00           C  
ATOM    179  ND2 ASN    86       3.548 -10.743   2.987  1.00  0.00           N  
ATOM    180  OD1 ASN    86       3.903  -9.143   1.578  1.00  0.00           O  
ATOM    181  H   ASN    86       4.540 -13.414   1.531  1.00  0.00           H  
ATOM    182 HD21 ASN    86       3.752 -11.609   3.452  1.00  0.00           H  
ATOM    183 HD22 ASN    86       2.683 -10.270   3.200  1.00  0.00           H  
ATOM    184  N   ILE    87       7.105 -13.407  -0.152  1.00  0.00           N  
ATOM    185  CA  ILE    87       8.390 -13.758  -0.791  1.00  0.00           C  
ATOM    186  C   ILE    87       8.196 -13.967  -2.273  1.00  0.00           C  
ATOM    187  O   ILE    87       9.046 -13.487  -3.023  1.00  0.00           O  
ATOM    188  CB  ILE    87       9.154 -14.936  -0.138  1.00  0.00           C  
ATOM    189  CG1 ILE    87       9.731 -14.492   1.223  1.00  0.00           C  
ATOM    190  CG2 ILE    87      10.288 -15.633  -0.923  1.00  0.00           C  
ATOM    191  CD  ILE    87      10.475 -15.484   2.101  1.00  0.00           C  
ATOM    192  H   ILE    87       6.703 -13.987   0.570  1.00  0.00           H  
ATOM    193  N   LEU    88       7.051 -14.418  -2.790  1.00  0.00           N  
ATOM    194  CA  LEU    88       6.820 -14.480  -4.236  1.00  0.00           C  
ATOM    195  C   LEU    88       6.648 -13.145  -4.957  1.00  0.00           C  
ATOM    196  O   LEU    88       6.876 -13.076  -6.169  1.00  0.00           O  
ATOM    197  CB  LEU    88       5.602 -15.366  -4.500  1.00  0.00           C  
ATOM    198  CG  LEU    88       5.447 -16.671  -3.665  1.00  0.00           C  
ATOM    199  CD1 LEU    88       3.973 -17.070  -3.840  1.00  0.00           C  
ATOM    200  CD2 LEU    88       6.472 -17.757  -4.068  1.00  0.00           C  
ATOM    201  H   LEU    88       6.432 -14.787  -2.077  1.00  0.00           H  
ATOM    202  N   VAL    89       6.321 -12.091  -4.242  1.00  0.00           N  
ATOM    203  CA  VAL    89       6.319 -10.677  -4.680  1.00  0.00           C  
ATOM    204  C   VAL    89       7.739 -10.180  -4.781  1.00  0.00           C  
ATOM    205  O   VAL    89       8.143  -9.624  -5.781  1.00  0.00           O  
ATOM    206  CB  VAL    89       5.454  -9.757  -3.750  1.00  0.00           C  
ATOM    207  CG1 VAL    89       5.298  -8.331  -4.355  1.00  0.00           C  
ATOM    208  CG2 VAL    89       4.133 -10.332  -3.685  1.00  0.00           C  
ATOM    209  H   VAL    89       6.076 -12.169  -3.264  1.00  0.00           H  
ATOM    210  N   ILE    90       8.498 -10.565  -3.769  1.00  0.00           N  
ATOM    211  CA  ILE    90       9.949 -10.169  -3.695  1.00  0.00           C  
ATOM    212  C   ILE    90      10.725 -10.791  -4.865  1.00  0.00           C  
ATOM    213  O   ILE    90      11.582 -10.114  -5.521  1.00  0.00           O  
ATOM    214  CB  ILE    90      10.525 -10.385  -2.284  1.00  0.00           C  
ATOM    215  CG1 ILE    90       9.820  -9.516  -1.317  1.00  0.00           C  
ATOM    216  CG2 ILE    90      12.045 -10.033  -2.199  1.00  0.00           C  
ATOM    217  CD  ILE    90      10.184  -9.814   0.196  1.00  0.00           C  
ATOM    218  H   ILE    90       8.169 -11.290  -3.154  1.00  0.00           H  
ATOM    219  N   MET    91      10.308 -12.012  -5.206  1.00  0.00           N  
ATOM    220  CA  MET    91      10.860 -12.876  -6.290  1.00  0.00           C  
ATOM    221  C   MET    91      10.586 -12.260  -7.660  1.00  0.00           C  
ATOM    222  O   MET    91      11.452 -12.236  -8.529  1.00  0.00           O  
ATOM    223  CB  MET    91      10.393 -14.296  -6.167  1.00  0.00           C  
ATOM    224  CG  MET    91      11.082 -15.211  -5.132  1.00  0.00           C  
ATOM    225  SD  MET    91      10.296 -16.816  -4.760  1.00  0.00           S  
ATOM    226  CE  MET    91      11.070 -17.830  -6.017  1.00  0.00           C  
ATOM    227  H   MET    91       9.483 -12.382  -4.752  1.00  0.00           H  
ATOM    228  N   ALA    92       9.306 -11.905  -7.873  1.00  0.00           N  
ATOM    229  CA  ALA    92       8.821 -11.451  -9.154  1.00  0.00           C  
ATOM    230  C   ALA    92       9.547 -10.143  -9.618  1.00  0.00           C  
ATOM    231  O   ALA    92      10.197 -10.199 -10.698  1.00  0.00           O  
ATOM    232  CB  ALA    92       7.317 -11.342  -8.967  1.00  0.00           C  
ATOM    233  H   ALA    92       8.678 -11.923  -7.080  1.00  0.00           H  
ATOM    234  N   VAL    93       9.460  -9.138  -8.834  1.00  0.00           N  
ATOM    235  CA  VAL    93      10.303  -7.906  -8.989  1.00  0.00           C  
ATOM    236  C   VAL    93      11.774  -8.204  -9.136  1.00  0.00           C  
ATOM    237  O   VAL    93      12.411  -7.462  -9.835  1.00  0.00           O  
ATOM    238  CB  VAL    93      10.037  -6.869  -7.831  1.00  0.00           C  
ATOM    239  CG1 VAL    93      10.612  -5.479  -8.033  1.00  0.00           C  
ATOM    240  CG2 VAL    93       8.466  -6.550  -7.728  1.00  0.00           C  
ATOM    241  H   VAL    93       8.839  -9.225  -8.043  1.00  0.00           H  
ATOM    242  N   SER    94      12.311  -9.218  -8.449  1.00  0.00           N  
ATOM    243  CA  SER    94      13.753  -9.496  -8.531  1.00  0.00           C  
ATOM    244  C   SER    94      14.060 -10.268  -9.878  1.00  0.00           C  
ATOM    245  O   SER    94      15.237 -10.465 -10.214  1.00  0.00           O  
ATOM    246  CB  SER    94      14.259 -10.343  -7.328  1.00  0.00           C  
ATOM    247  OG  SER    94      14.188  -9.593  -6.123  1.00  0.00           O  
ATOM    248  H   SER    94      11.803  -9.846  -7.845  1.00  0.00           H  
ATOM    249  HG  SER    94      13.326  -9.701  -5.715  1.00  0.00           H  
ATOM    250  N   LEU    95      13.086 -10.877 -10.619  1.00  0.00           N  
ATOM    251  CA  LEU    95      13.295 -11.647 -11.851  1.00  0.00           C  
ATOM    252  C   LEU    95      12.596 -11.278 -13.193  1.00  0.00           C  
ATOM    253  O   LEU    95      13.130 -11.529 -14.304  1.00  0.00           O  
ATOM    254  CB  LEU    95      12.895 -13.086 -11.449  1.00  0.00           C  
ATOM    255  CG  LEU    95      13.816 -13.800 -10.497  1.00  0.00           C  
ATOM    256  CD1 LEU    95      13.359 -15.154 -10.038  1.00  0.00           C  
ATOM    257  CD2 LEU    95      15.153 -14.050 -11.200  1.00  0.00           C  
ATOM    258  H   LEU    95      12.135 -10.873 -10.261  1.00  0.00           H  
ATOM    259  N   GLU    96      11.370 -10.803 -13.052  1.00  0.00           N  
ATOM    260  CA  GLU    96      10.588 -10.279 -14.222  1.00  0.00           C  
ATOM    261  C   GLU    96      10.972  -8.821 -14.499  1.00  0.00           C  
ATOM    262  O   GLU    96      10.735  -7.913 -13.658  1.00  0.00           O  
ATOM    263  CB  GLU    96       9.059 -10.479 -13.997  1.00  0.00           C  
ATOM    264  CG  GLU    96       8.691 -11.897 -13.540  1.00  0.00           C  
ATOM    265  CD  GLU    96       8.838 -12.968 -14.600  1.00  0.00           C  
ATOM    266  OE1 GLU    96       8.107 -13.010 -15.675  1.00  0.00           O  
ATOM    267  OE2 GLU    96       9.524 -13.951 -14.358  1.00  0.00           O1-
ATOM    268  H   GLU    96      11.050 -10.535 -12.136  1.00  0.00           H  
ATOM    269  N   LYS    97      11.596  -8.600 -15.653  1.00  0.00           N  
ATOM    270  CA  LYS    97      12.043  -7.234 -16.110  1.00  0.00           C  
ATOM    271  C   LYS    97      10.899  -6.267 -16.253  1.00  0.00           C  
ATOM    272  O   LYS    97      10.966  -5.148 -15.799  1.00  0.00           O  
ATOM    273  CB  LYS    97      12.907  -7.345 -17.327  1.00  0.00           C  
ATOM    274  CG  LYS    97      14.252  -8.025 -16.999  1.00  0.00           C  
ATOM    275  CD  LYS    97      14.908  -8.406 -18.317  1.00  0.00           C  
ATOM    276  CE  LYS    97      15.464  -7.191 -19.096  1.00  0.00           C  
ATOM    277  NZ  LYS    97      15.999  -7.565 -20.443  1.00  0.00           N1+
ATOM    278  H   LYS    97      11.853  -9.446 -16.150  1.00  0.00           H  
ATOM    279  HZ1 LYS    97      16.156  -6.824 -21.121  1.00  0.00           H  
ATOM    280  HZ2 LYS    97      16.809  -8.161 -20.341  1.00  0.00           H  
ATOM    281  HZ3 LYS    97      15.342  -8.081 -21.002  1.00  0.00           H  
ATOM    282  N   LYS    98       9.783  -6.719 -16.821  1.00  0.00           N  
ATOM    283  CA  LYS    98       8.625  -5.859 -17.042  1.00  0.00           C  
ATOM    284  C   LYS    98       7.932  -5.363 -15.682  1.00  0.00           C  
ATOM    285  O   LYS    98       7.010  -4.549 -15.672  1.00  0.00           O  
ATOM    286  CB  LYS    98       7.527  -6.512 -17.868  1.00  0.00           C  
ATOM    287  CG  LYS    98       7.812  -6.665 -19.393  1.00  0.00           C  
ATOM    288  CD  LYS    98       8.940  -7.579 -19.860  1.00  0.00           C  
ATOM    289  CE  LYS    98       8.911  -7.383 -21.420  1.00  0.00           C  
ATOM    290  NZ  LYS    98      10.147  -7.719 -22.085  1.00  0.00           N1+
ATOM    291  H   LYS    98       9.656  -7.696 -17.025  1.00  0.00           H  
ATOM    292  HZ1 LYS    98       9.965  -7.976 -23.048  1.00  0.00           H  
ATOM    293  HZ2 LYS    98      10.763  -6.916 -22.124  1.00  0.00           H  
ATOM    294  HZ3 LYS    98      10.677  -8.384 -21.541  1.00  0.00           H  
ATOM    295  N   LEU    99       8.464  -5.821 -14.565  1.00  0.00           N  
ATOM    296  CA  LEU    99       8.110  -5.259 -13.283  1.00  0.00           C  
ATOM    297  C   LEU    99       9.032  -4.129 -12.737  1.00  0.00           C  
ATOM    298  O   LEU    99       8.741  -3.624 -11.659  1.00  0.00           O  
ATOM    299  CB  LEU    99       7.926  -6.383 -12.193  1.00  0.00           C  
ATOM    300  CG  LEU    99       6.885  -7.504 -12.421  1.00  0.00           C  
ATOM    301  CD1 LEU    99       6.795  -8.519 -11.283  1.00  0.00           C  
ATOM    302  CD2 LEU    99       5.533  -6.858 -12.613  1.00  0.00           C  
ATOM    303  H   LEU    99       9.218  -6.503 -14.609  1.00  0.00           H  
ATOM    304  N   GLN   100      10.151  -3.782 -13.394  1.00  0.00           N  
ATOM    305  CA  GLN   100      11.085  -2.700 -13.038  1.00  0.00           C  
ATOM    306  C   GLN   100      10.613  -1.249 -13.144  1.00  0.00           C  
ATOM    307  O   GLN   100      10.870  -0.590 -14.133  1.00  0.00           O  
ATOM    308  CB  GLN   100      12.308  -2.847 -13.915  1.00  0.00           C  
ATOM    309  CG  GLN   100      13.157  -4.122 -13.706  1.00  0.00           C  
ATOM    310  CD  GLN   100      14.447  -4.106 -14.476  1.00  0.00           C  
ATOM    311  NE2 GLN   100      15.532  -3.728 -13.888  1.00  0.00           N  
ATOM    312  OE1 GLN   100      14.408  -4.371 -15.656  1.00  0.00           O  
ATOM    313  H   GLN   100      10.277  -4.154 -14.323  1.00  0.00           H  
ATOM    314 HE21 GLN   100      15.723  -3.555 -12.909  1.00  0.00           H  
ATOM    315 HE22 GLN   100      16.278  -3.554 -14.546  1.00  0.00           H  
ATOM    316  N   ASN   101       9.832  -0.739 -12.146  1.00  0.00           N  
ATOM    317  CA  ASN   101       9.486   0.656 -12.000  1.00  0.00           C  
ATOM    318  C   ASN   101       9.304   1.029 -10.531  1.00  0.00           C  
ATOM    319  O   ASN   101       9.268   0.146  -9.687  1.00  0.00           O  
ATOM    320  CB  ASN   101       8.246   0.963 -12.892  1.00  0.00           C  
ATOM    321  CG  ASN   101       6.878   0.503 -12.430  1.00  0.00           C  
ATOM    322  ND2 ASN   101       6.238  -0.309 -13.275  1.00  0.00           N  
ATOM    323  OD1 ASN   101       6.502   0.623 -11.285  1.00  0.00           O  
ATOM    324  H   ASN   101       9.629  -1.363 -11.374  1.00  0.00           H  
ATOM    325 HD21 ASN   101       6.565  -0.687 -14.149  1.00  0.00           H  
ATOM    326 HD22 ASN   101       5.287  -0.587 -13.046  1.00  0.00           H  
ATOM    327  N   ALA   102       9.309   2.310 -10.251  1.00  0.00           N  
ATOM    328  CA  ALA   102       9.338   2.805  -8.868  1.00  0.00           C  
ATOM    329  C   ALA   102       8.159   2.278  -8.037  1.00  0.00           C  
ATOM    330  O   ALA   102       8.315   2.000  -6.850  1.00  0.00           O  
ATOM    331  CB  ALA   102       9.344   4.340  -9.123  1.00  0.00           C  
ATOM    332  H   ALA   102       9.502   2.926 -11.033  1.00  0.00           H  
ATOM    333  N   THR   103       6.968   2.130  -8.653  1.00  0.00           N  
ATOM    334  CA  THR   103       5.826   1.587  -7.907  1.00  0.00           C  
ATOM    335  C   THR   103       6.179   0.155  -7.419  1.00  0.00           C  
ATOM    336  O   THR   103       5.932  -0.181  -6.304  1.00  0.00           O  
ATOM    337  CB  THR   103       4.496   1.647  -8.647  1.00  0.00           C  
ATOM    338  CG2 THR   103       3.268   1.241  -7.865  1.00  0.00           C  
ATOM    339  OG1 THR   103       4.249   2.915  -9.144  1.00  0.00           O  
ATOM    340  H   THR   103       6.778   2.420  -9.604  1.00  0.00           H  
ATOM    341  HG1 THR   103       3.588   2.774  -9.823  1.00  0.00           H  
ATOM    342  N   ASN   104       6.758  -0.682  -8.256  1.00  0.00           N  
ATOM    343  CA  ASN   104       7.008  -2.102  -7.877  1.00  0.00           C  
ATOM    344  C   ASN   104       8.210  -2.259  -6.968  1.00  0.00           C  
ATOM    345  O   ASN   104       8.233  -3.162  -6.138  1.00  0.00           O  
ATOM    346  CB  ASN   104       7.164  -2.998  -9.139  1.00  0.00           C  
ATOM    347  CG  ASN   104       5.905  -3.405  -9.828  1.00  0.00           C  
ATOM    348  ND2 ASN   104       5.609  -2.741 -10.936  1.00  0.00           N  
ATOM    349  OD1 ASN   104       5.093  -4.181  -9.262  1.00  0.00           O  
ATOM    350  H   ASN   104       6.989  -0.338  -9.177  1.00  0.00           H  
ATOM    351 HD21 ASN   104       6.323  -2.114 -11.272  1.00  0.00           H  
ATOM    352 HD22 ASN   104       4.771  -2.848 -11.493  1.00  0.00           H  
ATOM    353  N   TYR   105       9.120  -1.326  -6.982  1.00  0.00           N  
ATOM    354  CA  TYR   105      10.115  -1.111  -5.903  1.00  0.00           C  
ATOM    355  C   TYR   105       9.440  -0.723  -4.562  1.00  0.00           C  
ATOM    356  O   TYR   105       9.702  -1.414  -3.581  1.00  0.00           O  
ATOM    357  CB  TYR   105      11.332  -0.287  -6.340  1.00  0.00           C  
ATOM    358  CG  TYR   105      12.047  -0.688  -7.663  1.00  0.00           C  
ATOM    359  CD1 TYR   105      12.086   0.194  -8.741  1.00  0.00           C  
ATOM    360  CD2 TYR   105      12.717  -1.946  -7.773  1.00  0.00           C  
ATOM    361  CE1 TYR   105      12.857  -0.204  -9.913  1.00  0.00           C  
ATOM    362  CE2 TYR   105      13.438  -2.351  -8.905  1.00  0.00           C  
ATOM    363  CZ  TYR   105      13.578  -1.406 -10.004  1.00  0.00           C  
ATOM    364  OH  TYR   105      14.333  -1.658 -11.080  1.00  0.00           O  
ATOM    365  H   TYR   105       9.148  -0.573  -7.655  1.00  0.00           H  
ATOM    366  HH  TYR   105      15.015  -2.314 -10.915  1.00  0.00           H  
ATOM    367  N   PHE   106       8.541   0.249  -4.527  1.00  0.00           N  
ATOM    368  CA  PHE   106       7.732   0.547  -3.290  1.00  0.00           C  
ATOM    369  C   PHE   106       6.756  -0.609  -2.906  1.00  0.00           C  
ATOM    370  O   PHE   106       6.677  -0.767  -1.673  1.00  0.00           O  
ATOM    371  CB  PHE   106       7.065   1.889  -3.501  1.00  0.00           C  
ATOM    372  CG  PHE   106       7.820   3.147  -3.202  1.00  0.00           C  
ATOM    373  CD1 PHE   106       7.182   4.128  -2.431  1.00  0.00           C  
ATOM    374  CD2 PHE   106       9.009   3.494  -3.932  1.00  0.00           C  
ATOM    375  CE1 PHE   106       7.794   5.386  -2.281  1.00  0.00           C  
ATOM    376  CE2 PHE   106       9.662   4.772  -3.729  1.00  0.00           C  
ATOM    377  CZ  PHE   106       9.025   5.722  -2.892  1.00  0.00           C  
ATOM    378  H   PHE   106       8.418   0.737  -5.404  1.00  0.00           H  
ATOM    379  N   LEU   107       6.135  -1.372  -3.814  1.00  0.00           N  
ATOM    380  CA  LEU   107       5.478  -2.620  -3.413  1.00  0.00           C  
ATOM    381  C   LEU   107       6.434  -3.694  -2.736  1.00  0.00           C  
ATOM    382  O   LEU   107       6.190  -4.316  -1.670  1.00  0.00           O  
ATOM    383  CB  LEU   107       4.761  -3.286  -4.575  1.00  0.00           C  
ATOM    384  CG  LEU   107       3.522  -2.573  -5.053  1.00  0.00           C  
ATOM    385  CD1 LEU   107       2.764  -3.452  -6.149  1.00  0.00           C  
ATOM    386  CD2 LEU   107       2.418  -2.263  -4.019  1.00  0.00           C  
ATOM    387  H   LEU   107       6.225  -1.058  -4.776  1.00  0.00           H  
ATOM    388  N   MET   108       7.670  -3.726  -3.278  1.00  0.00           N  
ATOM    389  CA  MET   108       8.633  -4.726  -2.742  1.00  0.00           C  
ATOM    390  C   MET   108       9.202  -4.280  -1.340  1.00  0.00           C  
ATOM    391  O   MET   108       9.487  -5.098  -0.512  1.00  0.00           O  
ATOM    392  CB  MET   108       9.701  -4.922  -3.776  1.00  0.00           C  
ATOM    393  CG  MET   108      10.937  -5.703  -3.319  1.00  0.00           C  
ATOM    394  SD  MET   108      11.917  -6.272  -4.719  1.00  0.00           S  
ATOM    395  CE  MET   108      12.835  -4.821  -5.213  1.00  0.00           C  
ATOM    396  H   MET   108       7.883  -3.316  -4.167  1.00  0.00           H  
ATOM    397  N   SER   109       9.187  -2.915  -1.127  1.00  0.00           N  
ATOM    398  CA  SER   109       9.655  -2.150   0.029  1.00  0.00           C  
ATOM    399  C   SER   109       8.641  -2.338   1.107  1.00  0.00           C  
ATOM    400  O   SER   109       9.012  -2.769   2.211  1.00  0.00           O  
ATOM    401  CB  SER   109       9.928  -0.696  -0.327  1.00  0.00           C  
ATOM    402  OG  SER   109      10.896  -0.475  -1.297  1.00  0.00           O  
ATOM    403  H   SER   109       8.867  -2.376  -1.920  1.00  0.00           H  
ATOM    404  HG  SER   109      10.597  -0.628  -2.199  1.00  0.00           H  
ATOM    405  N   LEU   110       7.351  -2.338   0.772  1.00  0.00           N  
ATOM    406  CA  LEU   110       6.178  -2.852   1.473  1.00  0.00           C  
ATOM    407  C   LEU   110       6.276  -4.291   1.803  1.00  0.00           C  
ATOM    408  O   LEU   110       6.030  -4.681   2.990  1.00  0.00           O  
ATOM    409  CB  LEU   110       4.883  -2.486   0.653  1.00  0.00           C  
ATOM    410  CG  LEU   110       3.657  -3.339   0.790  1.00  0.00           C  
ATOM    411  CD1 LEU   110       2.917  -3.159   2.108  1.00  0.00           C  
ATOM    412  CD2 LEU   110       2.609  -3.203  -0.328  1.00  0.00           C  
ATOM    413  H   LEU   110       7.117  -1.879  -0.098  1.00  0.00           H  
ATOM    414  N   ALA   111       6.703  -5.184   0.899  1.00  0.00           N  
ATOM    415  CA  ALA   111       6.797  -6.638   1.136  1.00  0.00           C  
ATOM    416  C   ALA   111       7.984  -6.989   2.001  1.00  0.00           C  
ATOM    417  O   ALA   111       7.774  -7.919   2.730  1.00  0.00           O  
ATOM    418  CB  ALA   111       6.845  -7.332  -0.212  1.00  0.00           C  
ATOM    419  H   ALA   111       7.015  -4.827   0.009  1.00  0.00           H  
ATOM    420  N   ILE   112       9.054  -6.183   2.052  1.00  0.00           N  
ATOM    421  CA  ILE   112      10.042  -6.273   3.140  1.00  0.00           C  
ATOM    422  C   ILE   112       9.464  -5.684   4.533  1.00  0.00           C  
ATOM    423  O   ILE   112       9.901  -6.206   5.570  1.00  0.00           O  
ATOM    424  CB  ILE   112      11.375  -5.575   2.650  1.00  0.00           C  
ATOM    425  CG1 ILE   112      11.975  -6.302   1.405  1.00  0.00           C  
ATOM    426  CG2 ILE   112      12.390  -5.447   3.824  1.00  0.00           C  
ATOM    427  CD  ILE   112      12.721  -5.285   0.444  1.00  0.00           C  
ATOM    428  H   ILE   112       9.033  -5.423   1.402  1.00  0.00           H  
ATOM    429  N   ALA   113       8.544  -4.693   4.522  1.00  0.00           N  
ATOM    430  CA  ALA   113       7.815  -4.314   5.740  1.00  0.00           C  
ATOM    431  C   ALA   113       6.934  -5.490   6.291  1.00  0.00           C  
ATOM    432  O   ALA   113       7.026  -5.932   7.441  1.00  0.00           O  
ATOM    433  CB  ALA   113       7.076  -3.003   5.485  1.00  0.00           C  
ATOM    434  H   ALA   113       8.248  -4.273   3.647  1.00  0.00           H  
ATOM    435  N   ASH   114       6.185  -6.155   5.424  1.00  0.00           N  
ATOM    436  CA  ASH   114       5.302  -7.230   5.799  1.00  0.00           C  
ATOM    437  C   ASH   114       6.043  -8.545   6.135  1.00  0.00           C  
ATOM    438  O   ASH   114       5.626  -9.399   6.922  1.00  0.00           O  
ATOM    439  CB  ASH   114       4.227  -7.500   4.753  1.00  0.00           C  
ATOM    440  CG  ASH   114       3.270  -6.356   4.373  1.00  0.00           C  
ATOM    441  OD1 ASH   114       2.447  -6.304   3.488  1.00  0.00           O  
ATOM    442  OD2 ASH   114       3.327  -5.298   5.242  1.00  0.00           O  
ATOM    443  H   ASH   114       6.029  -5.761   4.511  1.00  0.00           H  
ATOM    444  HD2 ASH   114       2.471  -4.884   5.091  1.00  0.00           H  
ATOM    445  N   MET   115       7.230  -8.785   5.456  1.00  0.00           N  
ATOM    446  CA  MET   115       8.074  -9.937   5.766  1.00  0.00           C  
ATOM    447  C   MET   115       8.762  -9.933   7.131  1.00  0.00           C  
ATOM    448  O   MET   115       8.575 -10.837   7.935  1.00  0.00           O  
ATOM    449  CB  MET   115       8.988 -10.145   4.583  1.00  0.00           C  
ATOM    450  CG  MET   115       9.914 -11.362   4.678  1.00  0.00           C  
ATOM    451  SD  MET   115      11.091 -11.667   3.308  1.00  0.00           S  
ATOM    452  CE  MET   115      12.399 -10.461   3.352  1.00  0.00           C  
ATOM    453  H   MET   115       7.558  -8.069   4.830  1.00  0.00           H  
ATOM    454  N   LEU   116       9.378  -8.761   7.479  1.00  0.00           N  
ATOM    455  CA  LEU   116       9.997  -8.580   8.764  1.00  0.00           C  
ATOM    456  C   LEU   116       9.020  -8.465   9.903  1.00  0.00           C  
ATOM    457  O   LEU   116       9.239  -9.015  11.011  1.00  0.00           O  
ATOM    458  CB  LEU   116      10.860  -7.329   8.612  1.00  0.00           C  
ATOM    459  CG  LEU   116      12.052  -7.382   7.611  1.00  0.00           C  
ATOM    460  CD1 LEU   116      12.655  -6.010   7.679  1.00  0.00           C  
ATOM    461  CD2 LEU   116      13.226  -8.356   7.721  1.00  0.00           C  
ATOM    462  H   LEU   116       9.383  -8.040   6.761  1.00  0.00           H  
ATOM    463  N   LEU   117       7.835  -7.960   9.682  1.00  0.00           N  
ATOM    464  CA  LEU   117       6.696  -8.050  10.567  1.00  0.00           C  
ATOM    465  C   LEU   117       6.299  -9.500  10.745  1.00  0.00           C  
ATOM    466  O   LEU   117       6.121  -9.974  11.885  1.00  0.00           O  
ATOM    467  CB  LEU   117       5.564  -7.230   9.862  1.00  0.00           C  
ATOM    468  CG  LEU   117       4.277  -7.236  10.754  1.00  0.00           C  
ATOM    469  CD1 LEU   117       4.180  -6.123  11.799  1.00  0.00           C  
ATOM    470  CD2 LEU   117       3.124  -7.085   9.803  1.00  0.00           C  
ATOM    471  H   LEU   117       7.723  -7.399   8.848  1.00  0.00           H  
ATOM    472  N   GLY   118       6.202 -10.304   9.646  1.00  0.00           N  
ATOM    473  CA  GLY   118       5.922 -11.731   9.661  1.00  0.00           C  
ATOM    474  C   GLY   118       6.974 -12.602  10.442  1.00  0.00           C  
ATOM    475  O   GLY   118       6.551 -13.587  11.105  1.00  0.00           O  
ATOM    476  H   GLY   118       6.359  -9.807   8.783  1.00  0.00           H  
ATOM    477  N   PHE   119       8.230 -12.197  10.308  1.00  0.00           N  
ATOM    478  CA  PHE   119       9.380 -12.845  10.779  1.00  0.00           C  
ATOM    479  C   PHE   119       9.628 -12.538  12.276  1.00  0.00           C  
ATOM    480  O   PHE   119      10.110 -13.427  13.067  1.00  0.00           O  
ATOM    481  CB  PHE   119      10.562 -12.464   9.791  1.00  0.00           C  
ATOM    482  CG  PHE   119      11.944 -12.938  10.215  1.00  0.00           C  
ATOM    483  CD1 PHE   119      12.080 -14.344  10.468  1.00  0.00           C  
ATOM    484  CD2 PHE   119      12.987 -12.054  10.341  1.00  0.00           C  
ATOM    485  CE1 PHE   119      13.331 -14.827  10.843  1.00  0.00           C  
ATOM    486  CE2 PHE   119      14.267 -12.530  10.676  1.00  0.00           C  
ATOM    487  CZ  PHE   119      14.423 -13.957  10.925  1.00  0.00           C  
ATOM    488  H   PHE   119       8.395 -11.509   9.580  1.00  0.00           H  
ATOM    489  N   LEU   120       9.347 -11.301  12.739  1.00  0.00           N  
ATOM    490  CA  LEU   120      10.002 -10.832  13.991  1.00  0.00           C  
ATOM    491  C   LEU   120       8.929 -10.437  15.058  1.00  0.00           C  
ATOM    492  O   LEU   120       9.040 -10.564  16.261  1.00  0.00           O  
ATOM    493  CB  LEU   120      10.852  -9.643  13.737  1.00  0.00           C  
ATOM    494  CG  LEU   120      12.031  -9.738  12.678  1.00  0.00           C  
ATOM    495  CD1 LEU   120      12.512  -8.331  12.329  1.00  0.00           C  
ATOM    496  CD2 LEU   120      13.042 -10.568  13.344  1.00  0.00           C  
ATOM    497  H   LEU   120       9.129 -10.696  11.965  1.00  0.00           H  
ATOM    498  N   VAL   121       7.879  -9.797  14.564  1.00  0.00           N  
ATOM    499  CA  VAL   121       6.802  -9.231  15.335  1.00  0.00           C  
ATOM    500  C   VAL   121       5.806 -10.354  15.654  1.00  0.00           C  
ATOM    501  O   VAL   121       5.608 -10.814  16.828  1.00  0.00           O  
ATOM    502  CB  VAL   121       6.118  -8.071  14.647  1.00  0.00           C  
ATOM    503  CG1 VAL   121       4.885  -7.589  15.286  1.00  0.00           C  
ATOM    504  CG2 VAL   121       7.031  -6.879  14.900  1.00  0.00           C  
ATOM    505  H   VAL   121       7.802  -9.766  13.556  1.00  0.00           H  
ATOM    506  N   MET   122       5.372 -11.000  14.569  1.00  0.00           N  
ATOM    507  CA  MET   122       4.222 -11.903  14.564  1.00  0.00           C  
ATOM    508  C   MET   122       4.484 -13.232  15.356  1.00  0.00           C  
ATOM    509  O   MET   122       3.587 -13.559  16.102  1.00  0.00           O  
ATOM    510  CB  MET   122       3.659 -12.121  13.191  1.00  0.00           C  
ATOM    511  CG  MET   122       2.828 -10.942  12.651  1.00  0.00           C  
ATOM    512  SD  MET   122       2.599 -11.011  10.889  1.00  0.00           S  
ATOM    513  CE  MET   122       1.412 -12.407  10.688  1.00  0.00           C  
ATOM    514  H   MET   122       5.790 -10.837  13.663  1.00  0.00           H  
ATOM    515  N   PRO   123       5.587 -13.948  15.278  1.00  0.00           N  
ATOM    516  CA  PRO   123       5.804 -15.124  16.066  1.00  0.00           C  
ATOM    517  C   PRO   123       6.080 -14.829  17.510  1.00  0.00           C  
ATOM    518  O   PRO   123       5.901 -15.770  18.297  1.00  0.00           O  
ATOM    519  CB  PRO   123       7.020 -15.759  15.319  1.00  0.00           C  
ATOM    520  CG  PRO   123       7.104 -15.198  13.922  1.00  0.00           C  
ATOM    521  CD  PRO   123       6.686 -13.799  14.353  1.00  0.00           C  
ATOM    522  N   VAL   124       6.427 -13.589  17.866  1.00  0.00           N  
ATOM    523  CA  VAL   124       6.515 -13.164  19.287  1.00  0.00           C  
ATOM    524  C   VAL   124       5.103 -13.019  19.843  1.00  0.00           C  
ATOM    525  O   VAL   124       4.766 -13.668  20.846  1.00  0.00           O  
ATOM    526  CB  VAL   124       7.366 -11.964  19.431  1.00  0.00           C  
ATOM    527  CG1 VAL   124       7.476 -11.577  20.956  1.00  0.00           C  
ATOM    528  CG2 VAL   124       8.765 -12.329  18.919  1.00  0.00           C  
ATOM    529  H   VAL   124       6.336 -12.820  17.229  1.00  0.00           H  
ATOM    530  N   SER   125       4.187 -12.297  19.085  1.00  0.00           N  
ATOM    531  CA  SER   125       2.756 -12.208  19.377  1.00  0.00           C  
ATOM    532  C   SER   125       2.181 -13.613  19.557  1.00  0.00           C  
ATOM    533  O   SER   125       1.692 -13.977  20.632  1.00  0.00           O  
ATOM    534  CB  SER   125       2.022 -11.456  18.296  1.00  0.00           C  
ATOM    535  OG  SER   125       0.674 -11.367  18.698  1.00  0.00           O  
ATOM    536  H   SER   125       4.427 -12.051  18.136  1.00  0.00           H  
ATOM    537  HG  SER   125       0.593 -10.481  19.045  1.00  0.00           H  
ATOM    538  N   MET   126       2.464 -14.553  18.597  1.00  0.00           N  
ATOM    539  CA  MET   126       1.908 -15.941  18.789  1.00  0.00           C  
ATOM    540  C   MET   126       2.434 -16.743  19.958  1.00  0.00           C  
ATOM    541  O   MET   126       1.701 -17.546  20.499  1.00  0.00           O  
ATOM    542  CB  MET   126       2.096 -16.656  17.414  1.00  0.00           C  
ATOM    543  CG  MET   126       1.600 -18.121  17.277  1.00  0.00           C  
ATOM    544  SD  MET   126       2.805 -19.199  16.506  1.00  0.00           S  
ATOM    545  CE  MET   126       3.733 -19.477  18.049  1.00  0.00           C  
ATOM    546  H   MET   126       3.051 -14.226  17.838  1.00  0.00           H  
ATOM    547  N   LEU   127       3.682 -16.500  20.418  1.00  0.00           N  
ATOM    548  CA  LEU   127       4.101 -16.936  21.783  1.00  0.00           C  
ATOM    549  C   LEU   127       3.345 -16.357  22.966  1.00  0.00           C  
ATOM    550  O   LEU   127       3.079 -16.985  23.952  1.00  0.00           O  
ATOM    551  CB  LEU   127       5.612 -16.598  21.887  1.00  0.00           C  
ATOM    552  CG  LEU   127       6.295 -17.135  23.149  1.00  0.00           C  
ATOM    553  CD1 LEU   127       6.281 -18.661  23.111  1.00  0.00           C  
ATOM    554  CD2 LEU   127       7.747 -16.609  23.112  1.00  0.00           C  
ATOM    555  H   LEU   127       4.310 -15.925  19.871  1.00  0.00           H  
ATOM    556  N   THR   128       2.920 -15.114  22.885  1.00  0.00           N  
ATOM    557  CA  THR   128       2.041 -14.445  23.863  1.00  0.00           C  
ATOM    558  C   THR   128       0.654 -15.180  23.861  1.00  0.00           C  
ATOM    559  O   THR   128       0.106 -15.422  24.888  1.00  0.00           O  
ATOM    560  CB  THR   128       1.778 -12.948  23.688  1.00  0.00           C  
ATOM    561  CG2 THR   128       2.917 -12.024  23.272  1.00  0.00           C  
ATOM    562  OG1 THR   128       0.679 -12.767  22.853  1.00  0.00           O  
ATOM    563  H   THR   128       3.304 -14.505  22.168  1.00  0.00           H  
ATOM    564  HG1 THR   128       1.089 -13.229  22.114  1.00  0.00           H  
ATOM    565  N   ILE   129       0.121 -15.659  22.706  1.00  0.00           N  
ATOM    566  CA  ILE   129      -0.988 -16.594  22.766  1.00  0.00           C  
ATOM    567  C   ILE   129      -0.692 -17.893  23.612  1.00  0.00           C  
ATOM    568  O   ILE   129      -1.497 -18.260  24.461  1.00  0.00           O  
ATOM    569  CB  ILE   129      -1.525 -16.895  21.285  1.00  0.00           C  
ATOM    570  CG1 ILE   129      -1.988 -15.607  20.523  1.00  0.00           C  
ATOM    571  CG2 ILE   129      -2.725 -17.821  21.308  1.00  0.00           C  
ATOM    572  CD  ILE   129      -2.354 -15.801  19.036  1.00  0.00           C  
ATOM    573  H   ILE   129       0.512 -15.395  21.808  1.00  0.00           H  
ATOM    574  N   LEU   130       0.502 -18.553  23.551  1.00  0.00           N  
ATOM    575  CA  LEU   130       0.739 -19.765  24.373  1.00  0.00           C  
ATOM    576  C   LEU   130       0.978 -19.408  25.869  1.00  0.00           C  
ATOM    577  O   LEU   130       0.862 -20.317  26.701  1.00  0.00           O  
ATOM    578  CB  LEU   130       2.000 -20.518  23.890  1.00  0.00           C  
ATOM    579  CG  LEU   130       2.149 -20.910  22.357  1.00  0.00           C  
ATOM    580  CD1 LEU   130       3.445 -21.741  22.093  1.00  0.00           C  
ATOM    581  CD2 LEU   130       0.910 -21.663  21.913  1.00  0.00           C  
ATOM    582  H   LEU   130       1.105 -18.384  22.764  1.00  0.00           H  
ATOM    583  N   TYR   131       1.205 -18.141  26.203  1.00  0.00           N  
ATOM    584  CA  TYR   131       1.283 -17.635  27.566  1.00  0.00           C  
ATOM    585  C   TYR   131       0.002 -16.806  27.963  1.00  0.00           C  
ATOM    586  O   TYR   131       0.005 -16.055  28.973  1.00  0.00           O  
ATOM    587  CB  TYR   131       2.554 -16.833  27.663  1.00  0.00           C  
ATOM    588  CG  TYR   131       3.895 -17.611  27.914  1.00  0.00           C  
ATOM    589  CD1 TYR   131       4.431 -18.376  26.908  1.00  0.00           C  
ATOM    590  CD2 TYR   131       4.461 -17.570  29.196  1.00  0.00           C  
ATOM    591  CE1 TYR   131       5.592 -19.128  27.147  1.00  0.00           C  
ATOM    592  CE2 TYR   131       5.572 -18.375  29.459  1.00  0.00           C  
ATOM    593  CZ  TYR   131       6.177 -19.148  28.429  1.00  0.00           C  
ATOM    594  OH  TYR   131       7.195 -20.019  28.672  1.00  0.00           O  
ATOM    595  H   TYR   131       1.467 -17.522  25.451  1.00  0.00           H  
ATOM    596  HH  TYR   131       7.682 -19.834  29.473  1.00  0.00           H  
ATOM    597  N   GLY   132      -1.129 -16.793  27.230  1.00  0.00           N  
ATOM    598  CA  GLY   132      -2.352 -16.157  27.733  1.00  0.00           C  
ATOM    599  C   GLY   132      -2.352 -14.609  27.582  1.00  0.00           C  
ATOM    600  O   GLY   132      -2.742 -13.866  28.459  1.00  0.00           O  
ATOM    601  H   GLY   132      -1.224 -17.370  26.403  1.00  0.00           H  
ATOM    602  N   TYR   133      -1.863 -14.114  26.448  1.00  0.00           N  
ATOM    603  CA  TYR   133      -1.649 -12.650  26.165  1.00  0.00           C  
ATOM    604  C   TYR   133      -0.647 -11.883  27.044  1.00  0.00           C  
ATOM    605  O   TYR   133      -0.334 -10.796  26.695  1.00  0.00           O  
ATOM    606  CB  TYR   133      -3.018 -11.973  26.091  1.00  0.00           C  
ATOM    607  CG  TYR   133      -4.135 -12.740  25.347  1.00  0.00           C  
ATOM    608  CD1 TYR   133      -5.353 -13.017  26.028  1.00  0.00           C  
ATOM    609  CD2 TYR   133      -3.949 -13.043  24.002  1.00  0.00           C  
ATOM    610  CE1 TYR   133      -6.425 -13.624  25.352  1.00  0.00           C  
ATOM    611  CE2 TYR   133      -5.041 -13.636  23.307  1.00  0.00           C  
ATOM    612  CZ  TYR   133      -6.219 -13.929  24.016  1.00  0.00           C  
ATOM    613  OH  TYR   133      -7.250 -14.476  23.338  1.00  0.00           O  
ATOM    614  H   TYR   133      -1.312 -14.730  25.873  1.00  0.00           H  
ATOM    615  HH  TYR   133      -8.127 -14.267  23.679  1.00  0.00           H  
ATOM    616  N   ARG   134      -0.117 -12.374  28.175  1.00  0.00           N  
ATOM    617  CA  ARG   134       0.977 -11.782  28.940  1.00  0.00           C  
ATOM    618  C   ARG   134       2.349 -11.775  28.209  1.00  0.00           C  
ATOM    619  O   ARG   134       2.607 -12.583  27.313  1.00  0.00           O  
ATOM    620  CB  ARG   134       1.196 -12.640  30.250  1.00  0.00           C  
ATOM    621  CG  ARG   134      -0.025 -12.867  31.174  1.00  0.00           C  
ATOM    622  CD  ARG   134      -0.579 -11.575  31.835  1.00  0.00           C  
ATOM    623  NE  ARG   134       0.418 -10.925  32.632  1.00  0.00           N  
ATOM    624  CZ  ARG   134       0.475  -9.637  32.983  1.00  0.00           C  
ATOM    625  NH1 ARG   134      -0.433  -8.768  32.727  1.00  0.00           N1+
ATOM    626  NH2 ARG   134       1.358  -9.212  33.806  1.00  0.00           N  
ATOM    627  H   ARG   134      -0.636 -13.176  28.496  1.00  0.00           H  
ATOM    628  HE  ARG   134       1.215 -11.457  32.949  1.00  0.00           H  
ATOM    629 HH11 ARG   134      -1.138  -9.009  32.053  1.00  0.00           H  
ATOM    630 HH12 ARG   134      -0.452  -7.872  33.186  1.00  0.00           H  
ATOM    631 HH21 ARG   134       2.241  -9.691  33.916  1.00  0.00           H  
ATOM    632 HH22 ARG   134       1.139  -8.356  34.293  1.00  0.00           H  
ATOM    633  N   TRP   135       3.059 -10.674  28.431  1.00  0.00           N  
ATOM    634  CA  TRP   135       4.406 -10.671  27.903  1.00  0.00           C  
ATOM    635  C   TRP   135       5.227 -11.792  28.462  1.00  0.00           C  
ATOM    636  O   TRP   135       5.277 -11.895  29.651  1.00  0.00           O  
ATOM    637  CB  TRP   135       4.989  -9.308  28.030  1.00  0.00           C  
ATOM    638  CG  TRP   135       6.318  -9.105  27.465  1.00  0.00           C  
ATOM    639  CD1 TRP   135       7.483  -8.879  28.166  1.00  0.00           C  
ATOM    640  CD2 TRP   135       6.744  -8.960  26.079  1.00  0.00           C  
ATOM    641  CE2 TRP   135       8.125  -8.806  25.971  1.00  0.00           C  
ATOM    642  CE3 TRP   135       6.085  -9.089  24.794  1.00  0.00           C  
ATOM    643  NE1 TRP   135       8.493  -8.692  27.271  1.00  0.00           N  
ATOM    644  CZ2 TRP   135       8.857  -8.604  24.790  1.00  0.00           C  
ATOM    645  CZ3 TRP   135       6.824  -9.016  23.591  1.00  0.00           C  
ATOM    646  CH2 TRP   135       8.199  -8.818  23.592  1.00  0.00           C  
ATOM    647  H   TRP   135       2.742 -10.024  29.129  1.00  0.00           H  
ATOM    648  HE1 TRP   135       9.381  -8.394  27.646  1.00  0.00           H  
ATOM    649  N   PRO   136       5.814 -12.683  27.585  1.00  0.00           N  
ATOM    650  CA  PRO   136       6.491 -13.893  28.083  1.00  0.00           C  
ATOM    651  C   PRO   136       7.982 -13.675  28.247  1.00  0.00           C  
ATOM    652  O   PRO   136       8.762 -14.653  28.264  1.00  0.00           O  
ATOM    653  CB  PRO   136       6.102 -14.964  27.106  1.00  0.00           C  
ATOM    654  CG  PRO   136       5.880 -14.265  25.781  1.00  0.00           C  
ATOM    655  CD  PRO   136       5.472 -12.840  26.176  1.00  0.00           C  
ATOM    656  N   LEU   137       8.517 -12.415  28.155  1.00  0.00           N  
ATOM    657  CA  LEU   137       9.949 -12.033  27.892  1.00  0.00           C  
ATOM    658  C   LEU   137      10.488 -11.037  28.872  1.00  0.00           C  
ATOM    659  O   LEU   137       9.669 -10.549  29.645  1.00  0.00           O  
ATOM    660  CB  LEU   137      10.115 -11.708  26.381  1.00  0.00           C  
ATOM    661  CG  LEU   137      10.243 -13.073  25.556  1.00  0.00           C  
ATOM    662  CD1 LEU   137       9.395 -13.160  24.292  1.00  0.00           C  
ATOM    663  CD2 LEU   137      11.695 -13.416  25.138  1.00  0.00           C  
ATOM    664  H   LEU   137       7.894 -11.630  28.162  1.00  0.00           H  
ATOM    665  N   PRO   138      11.795 -10.797  28.932  1.00  0.00           N  
ATOM    666  CA  PRO   138      12.273  -9.670  29.743  1.00  0.00           C  
ATOM    667  C   PRO   138      11.616  -8.310  29.545  1.00  0.00           C  
ATOM    668  O   PRO   138      11.218  -8.104  28.403  1.00  0.00           O  
ATOM    669  CB  PRO   138      13.758  -9.547  29.445  1.00  0.00           C  
ATOM    670  CG  PRO   138      14.089 -11.051  29.230  1.00  0.00           C  
ATOM    671  CD  PRO   138      12.935 -11.524  28.375  1.00  0.00           C  
ATOM    672  N   SER   139      11.332  -7.419  30.496  1.00  0.00           N  
ATOM    673  CA  SER   139      10.694  -6.132  30.305  1.00  0.00           C  
ATOM    674  C   SER   139      11.317  -5.206  29.302  1.00  0.00           C  
ATOM    675  O   SER   139      10.675  -4.601  28.416  1.00  0.00           O  
ATOM    676  CB  SER   139      10.575  -5.511  31.682  1.00  0.00           C  
ATOM    677  OG  SER   139      11.849  -5.100  32.169  1.00  0.00           O  
ATOM    678  H   SER   139      11.734  -7.555  31.406  1.00  0.00           H  
ATOM    679  HG  SER   139      12.313  -5.848  32.557  1.00  0.00           H  
ATOM    680  N   LYS   140      12.646  -4.951  29.385  1.00  0.00           N  
ATOM    681  CA  LYS   140      13.349  -4.056  28.435  1.00  0.00           C  
ATOM    682  C   LYS   140      13.172  -4.396  27.001  1.00  0.00           C  
ATOM    683  O   LYS   140      13.185  -3.569  26.077  1.00  0.00           O  
ATOM    684  CB  LYS   140      14.833  -4.002  28.897  1.00  0.00           C  
ATOM    685  CG  LYS   140      15.027  -3.228  30.221  1.00  0.00           C  
ATOM    686  CD  LYS   140      16.536  -3.412  30.652  1.00  0.00           C  
ATOM    687  CE  LYS   140      16.936  -2.612  31.844  1.00  0.00           C  
ATOM    688  NZ  LYS   140      17.812  -3.502  32.707  1.00  0.00           N1+
ATOM    689  H   LYS   140      13.068  -5.400  30.170  1.00  0.00           H  
ATOM    690  HZ1 LYS   140      18.673  -3.817  32.277  1.00  0.00           H  
ATOM    691  HZ2 LYS   140      18.006  -3.015  33.566  1.00  0.00           H  
ATOM    692  HZ3 LYS   140      17.342  -4.337  33.031  1.00  0.00           H  
ATOM    693  N   LEU   141      13.136  -5.716  26.716  1.00  0.00           N  
ATOM    694  CA  LEU   141      12.976  -6.292  25.352  1.00  0.00           C  
ATOM    695  C   LEU   141      11.574  -5.979  24.749  1.00  0.00           C  
ATOM    696  O   LEU   141      11.389  -6.063  23.542  1.00  0.00           O  
ATOM    697  CB  LEU   141      13.248  -7.719  25.466  1.00  0.00           C  
ATOM    698  CG  LEU   141      13.124  -8.596  24.204  1.00  0.00           C  
ATOM    699  CD1 LEU   141      14.047  -8.019  23.114  1.00  0.00           C  
ATOM    700  CD2 LEU   141      13.614 -10.027  24.607  1.00  0.00           C  
ATOM    701  H   LEU   141      13.434  -6.302  27.481  1.00  0.00           H  
ATOM    702  N   CYX   142      10.635  -5.638  25.631  1.00  0.00           N  
ATOM    703  CA  CYX   142       9.323  -5.177  25.214  1.00  0.00           C  
ATOM    704  C   CYX   142       9.348  -3.853  24.344  1.00  0.00           C  
ATOM    705  O   CYX   142       8.673  -3.679  23.314  1.00  0.00           O  
ATOM    706  CB  CYX   142       8.377  -5.108  26.385  1.00  0.00           C  
ATOM    707  SG  CYX   142       6.587  -5.512  26.054  1.00  0.00           S  
ATOM    708  H   CYX   142      10.915  -5.526  26.598  1.00  0.00           H  
ATOM    709  N   ALA   143      10.202  -2.855  24.789  1.00  0.00           N  
ATOM    710  CA  ALA   143      10.477  -1.663  24.012  1.00  0.00           C  
ATOM    711  C   ALA   143      10.891  -1.963  22.550  1.00  0.00           C  
ATOM    712  O   ALA   143      10.359  -1.360  21.651  1.00  0.00           O  
ATOM    713  CB  ALA   143      11.430  -0.615  24.736  1.00  0.00           C  
ATOM    714  H   ALA   143      10.440  -2.865  25.765  1.00  0.00           H  
ATOM    715  N   VAL   144      11.720  -3.033  22.266  1.00  0.00           N  
ATOM    716  CA  VAL   144      12.121  -3.525  20.864  1.00  0.00           C  
ATOM    717  C   VAL   144      10.958  -4.110  20.132  1.00  0.00           C  
ATOM    718  O   VAL   144      10.782  -3.784  18.964  1.00  0.00           O  
ATOM    719  CB  VAL   144      13.200  -4.580  20.931  1.00  0.00           C  
ATOM    720  CG1 VAL   144      13.912  -4.649  19.563  1.00  0.00           C  
ATOM    721  CG2 VAL   144      14.254  -4.386  21.954  1.00  0.00           C  
ATOM    722  H   VAL   144      12.142  -3.512  23.047  1.00  0.00           H  
ATOM    723  N   TRP   145      10.133  -5.007  20.698  1.00  0.00           N  
ATOM    724  CA  TRP   145       8.959  -5.587  19.936  1.00  0.00           C  
ATOM    725  C   TRP   145       7.929  -4.580  19.545  1.00  0.00           C  
ATOM    726  O   TRP   145       7.368  -4.586  18.421  1.00  0.00           O  
ATOM    727  CB  TRP   145       8.386  -6.744  20.737  1.00  0.00           C  
ATOM    728  CG  TRP   145       7.135  -7.373  20.161  1.00  0.00           C  
ATOM    729  CD1 TRP   145       7.159  -8.403  19.294  1.00  0.00           C  
ATOM    730  CD2 TRP   145       5.724  -6.925  20.129  1.00  0.00           C  
ATOM    731  CE2 TRP   145       4.991  -7.773  19.271  1.00  0.00           C  
ATOM    732  CE3 TRP   145       5.082  -5.789  20.653  1.00  0.00           C  
ATOM    733  NE1 TRP   145       5.929  -8.710  18.845  1.00  0.00           N  
ATOM    734  CZ2 TRP   145       3.609  -7.585  19.092  1.00  0.00           C  
ATOM    735  CZ3 TRP   145       3.719  -5.474  20.324  1.00  0.00           C  
ATOM    736  CH2 TRP   145       2.938  -6.396  19.607  1.00  0.00           C  
ATOM    737  H   TRP   145      10.419  -5.437  21.571  1.00  0.00           H  
ATOM    738  HE1 TRP   145       5.708  -9.606  18.423  1.00  0.00           H  
ATOM    739  N   ILE   146       7.715  -3.611  20.446  1.00  0.00           N  
ATOM    740  CA  ILE   146       6.782  -2.539  20.256  1.00  0.00           C  
ATOM    741  C   ILE   146       7.353  -1.596  19.155  1.00  0.00           C  
ATOM    742  O   ILE   146       6.607  -1.168  18.252  1.00  0.00           O  
ATOM    743  CB  ILE   146       6.464  -1.799  21.558  1.00  0.00           C  
ATOM    744  CG1 ILE   146       5.848  -2.839  22.510  1.00  0.00           C  
ATOM    745  CG2 ILE   146       5.400  -0.678  21.277  1.00  0.00           C  
ATOM    746  CD  ILE   146       5.807  -2.323  23.899  1.00  0.00           C  
ATOM    747  H   ILE   146       8.218  -3.673  21.327  1.00  0.00           H  
ATOM    748  N   TYR   147       8.651  -1.323  19.201  1.00  0.00           N  
ATOM    749  CA  TYR   147       9.323  -0.427  18.182  1.00  0.00           C  
ATOM    750  C   TYR   147       8.992  -0.979  16.777  1.00  0.00           C  
ATOM    751  O   TYR   147       8.534  -0.184  15.868  1.00  0.00           O  
ATOM    752  CB  TYR   147      10.868  -0.480  18.379  1.00  0.00           C  
ATOM    753  CG  TYR   147      11.785   0.192  17.387  1.00  0.00           C  
ATOM    754  CD1 TYR   147      11.720   1.571  17.168  1.00  0.00           C  
ATOM    755  CD2 TYR   147      12.772  -0.600  16.761  1.00  0.00           C  
ATOM    756  CE1 TYR   147      12.533   2.100  16.143  1.00  0.00           C  
ATOM    757  CE2 TYR   147      13.494  -0.061  15.689  1.00  0.00           C  
ATOM    758  CZ  TYR   147      13.333   1.289  15.295  1.00  0.00           C  
ATOM    759  OH  TYR   147      13.995   1.830  14.226  1.00  0.00           O  
ATOM    760  H   TYR   147       9.199  -1.541  20.035  1.00  0.00           H  
ATOM    761  HH  TYR   147      14.549   1.222  13.712  1.00  0.00           H  
ATOM    762  N   LEU   148       9.179  -2.294  16.598  1.00  0.00           N  
ATOM    763  CA  LEU   148       8.918  -3.029  15.351  1.00  0.00           C  
ATOM    764  C   LEU   148       7.482  -3.098  14.856  1.00  0.00           C  
ATOM    765  O   LEU   148       7.209  -3.040  13.604  1.00  0.00           O  
ATOM    766  CB  LEU   148       9.465  -4.505  15.299  1.00  0.00           C  
ATOM    767  CG  LEU   148      10.907  -4.745  15.528  1.00  0.00           C  
ATOM    768  CD1 LEU   148      11.168  -6.188  15.265  1.00  0.00           C  
ATOM    769  CD2 LEU   148      11.715  -3.767  14.672  1.00  0.00           C  
ATOM    770  H   LEU   148       9.390  -2.818  17.437  1.00  0.00           H  
ATOM    771  N   ASH   149       6.543  -3.290  15.769  1.00  0.00           N  
ATOM    772  CA  ASH   149       5.132  -3.268  15.380  1.00  0.00           C  
ATOM    773  C   ASH   149       4.745  -1.903  14.811  1.00  0.00           C  
ATOM    774  O   ASH   149       4.038  -1.836  13.815  1.00  0.00           O  
ATOM    775  CB  ASH   149       4.342  -3.572  16.748  1.00  0.00           C  
ATOM    776  CG  ASH   149       2.924  -4.033  16.459  1.00  0.00           C  
ATOM    777  OD1 ASH   149       2.583  -4.959  15.751  1.00  0.00           O  
ATOM    778  OD2 ASH   149       1.996  -3.306  17.103  1.00  0.00           O  
ATOM    779  H   ASH   149       6.816  -3.422  16.734  1.00  0.00           H  
ATOM    780  HD2 ASH   149       2.475  -2.895  17.831  1.00  0.00           H  
ATOM    781  N   VAL   150       5.228  -0.801  15.476  1.00  0.00           N  
ATOM    782  CA  VAL   150       5.114   0.575  14.983  1.00  0.00           C  
ATOM    783  C   VAL   150       5.830   0.685  13.635  1.00  0.00           C  
ATOM    784  O   VAL   150       5.213   1.145  12.694  1.00  0.00           O  
ATOM    785  CB  VAL   150       5.554   1.576  16.006  1.00  0.00           C  
ATOM    786  CG1 VAL   150       5.400   3.035  15.448  1.00  0.00           C  
ATOM    787  CG2 VAL   150       4.587   1.599  17.211  1.00  0.00           C  
ATOM    788  H   VAL   150       5.738  -0.950  16.332  1.00  0.00           H  
ATOM    789  N   LEU   151       7.077   0.245  13.520  1.00  0.00           N  
ATOM    790  CA  LEU   151       7.912   0.496  12.396  1.00  0.00           C  
ATOM    791  C   LEU   151       7.185  -0.049  11.123  1.00  0.00           C  
ATOM    792  O   LEU   151       6.905   0.674  10.198  1.00  0.00           O  
ATOM    793  CB  LEU   151       9.266  -0.137  12.621  1.00  0.00           C  
ATOM    794  CG  LEU   151      10.271   0.168  11.452  1.00  0.00           C  
ATOM    795  CD1 LEU   151      10.680   1.627  11.346  1.00  0.00           C  
ATOM    796  CD2 LEU   151      11.644  -0.535  11.735  1.00  0.00           C  
ATOM    797  H   LEU   151       7.509  -0.234  14.300  1.00  0.00           H  
ATOM    798  N   PHE   152       6.845  -1.332  11.023  1.00  0.00           N  
ATOM    799  CA  PHE   152       6.376  -2.036   9.808  1.00  0.00           C  
ATOM    800  C   PHE   152       4.881  -1.774   9.452  1.00  0.00           C  
ATOM    801  O   PHE   152       4.506  -1.867   8.268  1.00  0.00           O  
ATOM    802  CB  PHE   152       6.667  -3.553   9.968  1.00  0.00           C  
ATOM    803  CG  PHE   152       8.053  -3.922  10.429  1.00  0.00           C  
ATOM    804  CD1 PHE   152       9.146  -3.410   9.760  1.00  0.00           C  
ATOM    805  CD2 PHE   152       8.286  -4.940  11.366  1.00  0.00           C  
ATOM    806  CE1 PHE   152      10.423  -3.916  10.029  1.00  0.00           C  
ATOM    807  CE2 PHE   152       9.630  -5.285  11.752  1.00  0.00           C  
ATOM    808  CZ  PHE   152      10.700  -4.813  10.965  1.00  0.00           C  
ATOM    809  H   PHE   152       7.062  -1.963  11.772  1.00  0.00           H  
ATOM    810  N   SER   153       4.034  -1.425  10.394  1.00  0.00           N  
ATOM    811  CA  SER   153       2.735  -0.873  10.033  1.00  0.00           C  
ATOM    812  C   SER   153       2.920   0.560   9.462  1.00  0.00           C  
ATOM    813  O   SER   153       2.516   0.862   8.346  1.00  0.00           O  
ATOM    814  CB  SER   153       1.887  -0.974  11.295  1.00  0.00           C  
ATOM    815  OG  SER   153       2.195  -0.285  12.500  1.00  0.00           O  
ATOM    816  H   SER   153       4.408  -1.461  11.323  1.00  0.00           H  
ATOM    817  HG  SER   153       2.710  -0.819  13.117  1.00  0.00           H  
ATOM    818  N   THR   154       3.728   1.348  10.186  1.00  0.00           N  
ATOM    819  CA  THR   154       4.204   2.697   9.705  1.00  0.00           C  
ATOM    820  C   THR   154       4.745   2.669   8.298  1.00  0.00           C  
ATOM    821  O   THR   154       4.270   3.481   7.474  1.00  0.00           O  
ATOM    822  CB  THR   154       5.098   3.575  10.605  1.00  0.00           C  
ATOM    823  CG2 THR   154       5.326   4.987  10.142  1.00  0.00           C  
ATOM    824  OG1 THR   154       4.745   3.666  11.908  1.00  0.00           O  
ATOM    825  H   THR   154       4.086   1.044  11.080  1.00  0.00           H  
ATOM    826  HG1 THR   154       4.986   2.801  12.241  1.00  0.00           H  
ATOM    827  N   ALA   155       5.605   1.743   7.936  1.00  0.00           N  
ATOM    828  CA  ALA   155       6.350   1.728   6.657  1.00  0.00           C  
ATOM    829  C   ALA   155       5.408   1.271   5.495  1.00  0.00           C  
ATOM    830  O   ALA   155       5.471   1.900   4.414  1.00  0.00           O  
ATOM    831  CB  ALA   155       7.525   0.770   6.800  1.00  0.00           C  
ATOM    832  H   ALA   155       6.004   1.199   8.686  1.00  0.00           H  
ATOM    833  N   SER   156       4.580   0.221   5.711  1.00  0.00           N  
ATOM    834  CA  SER   156       3.418  -0.115   4.828  1.00  0.00           C  
ATOM    835  C   SER   156       2.591   1.039   4.376  1.00  0.00           C  
ATOM    836  O   SER   156       2.692   1.270   3.185  1.00  0.00           O  
ATOM    837  CB  SER   156       2.600  -1.305   5.507  1.00  0.00           C  
ATOM    838  OG  SER   156       1.375  -1.548   4.804  1.00  0.00           O  
ATOM    839  H   SER   156       4.610  -0.114   6.667  1.00  0.00           H  
ATOM    840  HG  SER   156       0.621  -1.569   5.397  1.00  0.00           H  
ATOM    841  N   ILE   157       1.817   1.744   5.185  1.00  0.00           N  
ATOM    842  CA  ILE   157       1.011   2.875   4.809  1.00  0.00           C  
ATOM    843  C   ILE   157       1.804   4.098   4.299  1.00  0.00           C  
ATOM    844  O   ILE   157       1.333   4.770   3.401  1.00  0.00           O  
ATOM    845  CB  ILE   157       0.091   3.374   5.890  1.00  0.00           C  
ATOM    846  CG1 ILE   157      -1.161   4.238   5.540  1.00  0.00           C  
ATOM    847  CG2 ILE   157       0.847   3.907   7.110  1.00  0.00           C  
ATOM    848  CD  ILE   157      -2.209   4.221   6.699  1.00  0.00           C  
ATOM    849  H   ILE   157       2.000   1.522   6.157  1.00  0.00           H  
ATOM    850  N   MET   158       3.005   4.375   4.805  1.00  0.00           N  
ATOM    851  CA  MET   158       3.893   5.382   4.296  1.00  0.00           C  
ATOM    852  C   MET   158       4.278   5.131   2.854  1.00  0.00           C  
ATOM    853  O   MET   158       4.024   6.031   2.019  1.00  0.00           O  
ATOM    854  CB  MET   158       5.152   5.563   5.181  1.00  0.00           C  
ATOM    855  CG  MET   158       5.539   7.025   5.005  1.00  0.00           C  
ATOM    856  SD  MET   158       4.377   8.232   5.838  1.00  0.00           S  
ATOM    857  CE  MET   158       4.583   8.090   7.594  1.00  0.00           C  
ATOM    858  H   MET   158       3.289   3.917   5.664  1.00  0.00           H  
ATOM    859  N   HID   159       4.782   3.919   2.503  1.00  0.00           N  
ATOM    860  CA  HID   159       5.086   3.541   1.102  1.00  0.00           C  
ATOM    861  C   HID   159       3.803   3.625   0.212  1.00  0.00           C  
ATOM    862  O   HID   159       3.912   4.107  -0.905  1.00  0.00           O  
ATOM    863  CB  HID   159       5.643   2.054   1.047  1.00  0.00           C  
ATOM    864  CG  HID   159       7.110   1.866   1.447  1.00  0.00           C  
ATOM    865  CD2 HID   159       8.170   2.311   0.695  1.00  0.00           C  
ATOM    866  ND1 HID   159       7.538   1.546   2.660  1.00  0.00           N  
ATOM    867  CE1 HID   159       8.874   1.828   2.646  1.00  0.00           C  
ATOM    868  NE2 HID   159       9.289   2.225   1.445  1.00  0.00           N  
ATOM    869  H   HID   159       4.735   3.174   3.189  1.00  0.00           H  
ATOM    870  HD1 HID   159       6.905   1.392   3.430  1.00  0.00           H  
ATOM    871  N   LEU   160       2.615   3.169   0.691  1.00  0.00           N  
ATOM    872  CA  LEU   160       1.326   3.316  -0.095  1.00  0.00           C  
ATOM    873  C   LEU   160       0.903   4.831  -0.283  1.00  0.00           C  
ATOM    874  O   LEU   160       0.463   5.270  -1.354  1.00  0.00           O  
ATOM    875  CB  LEU   160       0.092   2.551   0.422  1.00  0.00           C  
ATOM    876  CG  LEU   160       0.368   0.972   0.409  1.00  0.00           C  
ATOM    877  CD1 LEU   160      -0.762   0.160   1.068  1.00  0.00           C  
ATOM    878  CD2 LEU   160       0.738   0.404  -0.956  1.00  0.00           C  
ATOM    879  H   LEU   160       2.561   2.750   1.605  1.00  0.00           H  
ATOM    880  N   CYS   161       0.980   5.620   0.794  1.00  0.00           N  
ATOM    881  CA  CYS   161       0.678   7.041   0.720  1.00  0.00           C  
ATOM    882  C   CYS   161       1.685   7.696  -0.299  1.00  0.00           C  
ATOM    883  O   CYS   161       1.246   8.441  -1.216  1.00  0.00           O  
ATOM    884  CB  CYS   161       0.812   7.712   2.120  1.00  0.00           C  
ATOM    885  SG  CYS   161       0.306   9.412   2.047  1.00  0.00           S  
ATOM    886  H   CYS   161       1.236   5.208   1.682  1.00  0.00           H  
ATOM    887  N   ALA   162       2.983   7.375  -0.171  1.00  0.00           N  
ATOM    888  CA  ALA   162       4.052   7.960  -1.030  1.00  0.00           C  
ATOM    889  C   ALA   162       4.059   7.297  -2.433  1.00  0.00           C  
ATOM    890  O   ALA   162       4.469   8.036  -3.382  1.00  0.00           O  
ATOM    891  CB  ALA   162       5.348   7.699  -0.294  1.00  0.00           C  
ATOM    892  H   ALA   162       3.273   6.835   0.633  1.00  0.00           H  
ATOM    893  N   ILE   163       3.318   6.217  -2.712  1.00  0.00           N  
ATOM    894  CA  ILE   163       2.840   5.795  -4.092  1.00  0.00           C  
ATOM    895  C   ILE   163       1.668   6.697  -4.498  1.00  0.00           C  
ATOM    896  O   ILE   163       1.614   7.090  -5.668  1.00  0.00           O  
ATOM    897  CB  ILE   163       2.477   4.354  -4.157  1.00  0.00           C  
ATOM    898  CG1 ILE   163       3.683   3.467  -4.378  1.00  0.00           C  
ATOM    899  CG2 ILE   163       1.468   3.982  -5.272  1.00  0.00           C  
ATOM    900  CD  ILE   163       3.443   2.116  -3.680  1.00  0.00           C  
ATOM    901  H   ILE   163       3.105   5.586  -1.952  1.00  0.00           H  
ATOM    902  N   SER   164       0.781   7.139  -3.620  1.00  0.00           N  
ATOM    903  CA  SER   164      -0.460   7.857  -3.833  1.00  0.00           C  
ATOM    904  C   SER   164      -0.138   9.351  -4.194  1.00  0.00           C  
ATOM    905  O   SER   164      -0.830   9.884  -5.070  1.00  0.00           O  
ATOM    906  CB  SER   164      -1.545   7.643  -2.707  1.00  0.00           C  
ATOM    907  OG  SER   164      -2.845   8.081  -3.048  1.00  0.00           O  
ATOM    908  H   SER   164       0.992   6.889  -2.663  1.00  0.00           H  
ATOM    909  HG  SER   164      -2.913   9.033  -2.974  1.00  0.00           H  
ATOM    910  N   LEU   165       0.845   9.975  -3.542  1.00  0.00           N  
ATOM    911  CA  LEU   165       1.472  11.257  -3.956  1.00  0.00           C  
ATOM    912  C   LEU   165       2.170  11.077  -5.333  1.00  0.00           C  
ATOM    913  O   LEU   165       1.884  11.893  -6.201  1.00  0.00           O  
ATOM    914  CB  LEU   165       2.531  11.707  -2.890  1.00  0.00           C  
ATOM    915  CG  LEU   165       1.807  12.186  -1.604  1.00  0.00           C  
ATOM    916  CD1 LEU   165       2.750  12.148  -0.394  1.00  0.00           C  
ATOM    917  CD2 LEU   165       1.313  13.625  -1.751  1.00  0.00           C  
ATOM    918  H   LEU   165       1.268   9.552  -2.731  1.00  0.00           H  
ATOM    919  N   ASP   166       3.042  10.072  -5.577  1.00  0.00           N  
ATOM    920  CA  ASP   166       3.786   9.963  -6.841  1.00  0.00           C  
ATOM    921  C   ASP   166       2.819   9.744  -7.972  1.00  0.00           C  
ATOM    922  O   ASP   166       2.953  10.356  -9.017  1.00  0.00           O  
ATOM    923  CB  ASP   166       4.764   8.811  -6.727  1.00  0.00           C  
ATOM    924  CG  ASP   166       6.221   9.078  -6.371  1.00  0.00           C  
ATOM    925  OD1 ASP   166       7.038   8.115  -6.444  1.00  0.00           O  
ATOM    926  OD2 ASP   166       6.597  10.194  -5.955  1.00  0.00           O1-
ATOM    927  H   ASP   166       3.207   9.376  -4.858  1.00  0.00           H  
ATOM    928  N   ARG   167       1.823   8.909  -7.858  1.00  0.00           N  
ATOM    929  CA  ARG   167       0.800   8.765  -8.934  1.00  0.00           C  
ATOM    930  C   ARG   167      -0.209   9.908  -9.059  1.00  0.00           C  
ATOM    931  O   ARG   167      -0.894  10.113 -10.093  1.00  0.00           O  
ATOM    932  CB  ARG   167       0.001   7.432  -8.909  1.00  0.00           C  
ATOM    933  CG  ARG   167       0.965   6.240  -8.974  1.00  0.00           C  
ATOM    934  CD  ARG   167       1.901   6.233 -10.206  1.00  0.00           C  
ATOM    935  NE  ARG   167       1.195   6.284 -11.529  1.00  0.00           N  
ATOM    936  CZ  ARG   167       1.810   6.573 -12.661  1.00  0.00           C  
ATOM    937  NH1 ARG   167       3.134   6.728 -12.707  1.00  0.00           N1+
ATOM    938  NH2 ARG   167       1.154   6.747 -13.762  1.00  0.00           N  
ATOM    939  H   ARG   167       1.813   8.332  -7.033  1.00  0.00           H  
ATOM    940  HE  ARG   167       0.189   6.150 -11.599  1.00  0.00           H  
ATOM    941 HH11 ARG   167       3.537   6.630 -11.780  1.00  0.00           H  
ATOM    942 HH12 ARG   167       3.622   7.151 -13.479  1.00  0.00           H  
ATOM    943 HH21 ARG   167       0.155   6.762 -13.696  1.00  0.00           H  
ATOM    944 HH22 ARG   167       1.592   7.204 -14.547  1.00  0.00           H  
ATOM    945  N   TYR   168      -0.243  10.797  -8.074  1.00  0.00           N  
ATOM    946  CA  TYR   168      -0.958  12.100  -8.169  1.00  0.00           C  
ATOM    947  C   TYR   168      -0.169  13.119  -9.028  1.00  0.00           C  
ATOM    948  O   TYR   168      -0.759  13.553 -10.056  1.00  0.00           O  
ATOM    949  CB  TYR   168      -1.326  12.748  -6.791  1.00  0.00           C  
ATOM    950  CG  TYR   168      -1.986  14.120  -6.763  1.00  0.00           C  
ATOM    951  CD1 TYR   168      -3.075  14.388  -7.625  1.00  0.00           C  
ATOM    952  CD2 TYR   168      -1.609  15.147  -5.876  1.00  0.00           C  
ATOM    953  CE1 TYR   168      -3.696  15.644  -7.579  1.00  0.00           C  
ATOM    954  CE2 TYR   168      -2.360  16.353  -5.753  1.00  0.00           C  
ATOM    955  CZ  TYR   168      -3.380  16.676  -6.719  1.00  0.00           C  
ATOM    956  OH  TYR   168      -3.985  17.886  -6.761  1.00  0.00           O  
ATOM    957  H   TYR   168       0.418  10.791  -7.309  1.00  0.00           H  
ATOM    958  HH  TYR   168      -4.751  17.885  -7.343  1.00  0.00           H  
ATOM    959  N   VAL   169       1.076  13.391  -8.737  1.00  0.00           N  
ATOM    960  CA  VAL   169       1.971  14.199  -9.564  1.00  0.00           C  
ATOM    961  C   VAL   169       2.082  13.711 -11.000  1.00  0.00           C  
ATOM    962  O   VAL   169       1.946  14.588 -11.902  1.00  0.00           O  
ATOM    963  CB  VAL   169       3.369  14.448  -8.804  1.00  0.00           C  
ATOM    964  CG1 VAL   169       4.259  15.414  -9.542  1.00  0.00           C  
ATOM    965  CG2 VAL   169       3.201  15.179  -7.467  1.00  0.00           C  
ATOM    966  H   VAL   169       1.441  13.003  -7.879  1.00  0.00           H  
ATOM    967  N   ALA   170       2.086  12.389 -11.226  1.00  0.00           N  
ATOM    968  CA  ALA   170       2.106  11.751 -12.543  1.00  0.00           C  
ATOM    969  C   ALA   170       0.977  12.067 -13.457  1.00  0.00           C  
ATOM    970  O   ALA   170       1.090  11.968 -14.735  1.00  0.00           O  
ATOM    971  CB  ALA   170       2.100  10.214 -12.279  1.00  0.00           C  
ATOM    972  H   ALA   170       2.246  11.819 -10.404  1.00  0.00           H  
ATOM    973  N   ILE   171      -0.096  12.652 -12.906  1.00  0.00           N  
ATOM    974  CA  ILE   171      -1.195  13.306 -13.711  1.00  0.00           C  
ATOM    975  C   ILE   171      -1.305  14.774 -13.436  1.00  0.00           C  
ATOM    976  O   ILE   171      -1.385  15.578 -14.393  1.00  0.00           O  
ATOM    977  CB  ILE   171      -2.599  12.463 -13.557  1.00  0.00           C  
ATOM    978  CG1 ILE   171      -3.715  13.193 -14.329  1.00  0.00           C  
ATOM    979  CG2 ILE   171      -2.955  12.173 -12.097  1.00  0.00           C  
ATOM    980  CD  ILE   171      -3.412  13.000 -15.861  1.00  0.00           C  
ATOM    981  H   ILE   171      -0.012  12.952 -11.943  1.00  0.00           H  
ATOM    982  N   GLN   172      -1.220  15.283 -12.215  1.00  0.00           N  
ATOM    983  CA  GLN   172      -1.462  16.723 -11.932  1.00  0.00           C  
ATOM    984  C   GLN   172      -0.324  17.657 -12.409  1.00  0.00           C  
ATOM    985  O   GLN   172      -0.596  18.795 -12.674  1.00  0.00           O  
ATOM    986  CB  GLN   172      -1.750  16.809 -10.490  1.00  0.00           C  
ATOM    987  CG  GLN   172      -1.914  18.231  -9.938  1.00  0.00           C  
ATOM    988  CD  GLN   172      -0.742  18.906  -9.313  1.00  0.00           C  
ATOM    989  NE2 GLN   172      -0.859  20.085  -8.712  1.00  0.00           N  
ATOM    990  OE1 GLN   172       0.310  18.284  -9.160  1.00  0.00           O  
ATOM    991  H   GLN   172      -1.061  14.687 -11.418  1.00  0.00           H  
ATOM    992 HE21 GLN   172      -1.673  20.645  -8.892  1.00  0.00           H  
ATOM    993 HE22 GLN   172      -0.029  20.423  -8.259  1.00  0.00           H  
ATOM    994  N   ASN   173       0.922  17.129 -12.538  1.00  0.00           N  
ATOM    995  CA  ASN   173       2.159  17.866 -12.889  1.00  0.00           C  
ATOM    996  C   ASN   173       3.193  16.778 -13.394  1.00  0.00           C  
ATOM    997  O   ASN   173       4.294  16.583 -12.834  1.00  0.00           O  
ATOM    998  CB  ASN   173       2.580  18.736 -11.745  1.00  0.00           C  
ATOM    999  CG  ASN   173       3.865  19.532 -11.853  1.00  0.00           C  
ATOM   1000  ND2 ASN   173       4.346  20.019 -10.735  1.00  0.00           N  
ATOM   1001  OD1 ASN   173       4.479  19.677 -12.918  1.00  0.00           O  
ATOM   1002  H   ASN   173       1.029  16.164 -12.249  1.00  0.00           H  
ATOM   1003 HD21 ASN   173       3.836  19.856  -9.878  1.00  0.00           H  
ATOM   1004 HD22 ASN   173       5.230  20.510 -10.652  1.00  0.00           H  
ATOM   1005  N   PRO   174       2.928  16.142 -14.501  1.00  0.00           N  
ATOM   1006  CA  PRO   174       3.740  15.012 -15.018  1.00  0.00           C  
ATOM   1007  C   PRO   174       5.235  15.276 -15.080  1.00  0.00           C  
ATOM   1008  O   PRO   174       6.049  14.293 -14.911  1.00  0.00           O  
ATOM   1009  CB  PRO   174       3.153  14.669 -16.433  1.00  0.00           C  
ATOM   1010  CG  PRO   174       1.787  15.244 -16.373  1.00  0.00           C  
ATOM   1011  CD  PRO   174       1.916  16.443 -15.511  1.00  0.00           C  
ATOM   1012  N   ILE   175       5.744  16.485 -15.342  1.00  0.00           N  
ATOM   1013  CA  ILE   175       7.161  16.822 -15.399  1.00  0.00           C  
ATOM   1014  C   ILE   175       7.813  16.992 -13.995  1.00  0.00           C  
ATOM   1015  O   ILE   175       9.031  16.728 -13.886  1.00  0.00           O  
ATOM   1016  CB  ILE   175       7.379  18.004 -16.409  1.00  0.00           C  
ATOM   1017  CG1 ILE   175       6.569  17.852 -17.715  1.00  0.00           C  
ATOM   1018  CG2 ILE   175       8.913  18.194 -16.809  1.00  0.00           C  
ATOM   1019  CD  ILE   175       6.971  16.573 -18.430  1.00  0.00           C  
ATOM   1020  H   ILE   175       5.094  17.228 -15.554  1.00  0.00           H  
ATOM   1021  N   HID   176       7.110  17.306 -12.869  1.00  0.00           N  
ATOM   1022  CA  HID   176       7.753  17.149 -11.572  1.00  0.00           C  
ATOM   1023  C   HID   176       7.613  15.707 -11.186  1.00  0.00           C  
ATOM   1024  O   HID   176       8.464  15.249 -10.422  1.00  0.00           O  
ATOM   1025  CB  HID   176       7.031  18.082 -10.563  1.00  0.00           C  
ATOM   1026  CG  HID   176       7.385  17.776  -9.122  1.00  0.00           C  
ATOM   1027  CD2 HID   176       6.516  17.470  -8.088  1.00  0.00           C  
ATOM   1028  ND1 HID   176       8.632  17.831  -8.563  1.00  0.00           N  
ATOM   1029  CE1 HID   176       8.532  17.624  -7.277  1.00  0.00           C  
ATOM   1030  NE2 HID   176       7.254  17.383  -6.974  1.00  0.00           N  
ATOM   1031  H   HID   176       6.154  17.615 -12.986  1.00  0.00           H  
ATOM   1032  HD1 HID   176       9.474  18.077  -9.069  1.00  0.00           H  
ATOM   1033  N   HID   177       6.718  14.877 -11.773  1.00  0.00           N  
ATOM   1034  CA  HID   177       6.757  13.517 -11.480  1.00  0.00           C  
ATOM   1035  C   HID   177       8.016  12.882 -12.115  1.00  0.00           C  
ATOM   1036  O   HID   177       8.833  12.272 -11.406  1.00  0.00           O  
ATOM   1037  CB  HID   177       5.508  12.796 -11.938  1.00  0.00           C  
ATOM   1038  CG  HID   177       5.733  11.280 -12.011  1.00  0.00           C  
ATOM   1039  CD2 HID   177       5.952  10.445 -11.012  1.00  0.00           C  
ATOM   1040  ND1 HID   177       5.907  10.642 -13.179  1.00  0.00           N  
ATOM   1041  CE1 HID   177       6.268   9.354 -12.880  1.00  0.00           C  
ATOM   1042  NE2 HID   177       6.251   9.208 -11.545  1.00  0.00           N  
ATOM   1043  H   HID   177       5.997  15.208 -12.410  1.00  0.00           H  
ATOM   1044  HD1 HID   177       5.920  11.043 -14.105  1.00  0.00           H  
ATOM   1045  N   SER   178       8.181  12.975 -13.463  1.00  0.00           N  
ATOM   1046  CA  SER   178       9.224  12.336 -14.338  1.00  0.00           C  
ATOM   1047  C   SER   178      10.641  12.406 -13.781  1.00  0.00           C  
ATOM   1048  O   SER   178      11.292  11.370 -13.700  1.00  0.00           O  
ATOM   1049  CB  SER   178       9.029  12.983 -15.725  1.00  0.00           C  
ATOM   1050  OG  SER   178      10.141  12.707 -16.539  1.00  0.00           O  
ATOM   1051  H   SER   178       7.375  13.353 -13.948  1.00  0.00           H  
ATOM   1052  HG  SER   178      10.341  13.413 -17.143  1.00  0.00           H  
ATOM   1053  N   ARG   179      11.178  13.569 -13.362  1.00  0.00           N  
ATOM   1054  CA  ARG   179      12.526  13.837 -12.943  1.00  0.00           C  
ATOM   1055  C   ARG   179      13.024  13.299 -11.534  1.00  0.00           C  
ATOM   1056  O   ARG   179      14.208  13.456 -11.201  1.00  0.00           O  
ATOM   1057  CB  ARG   179      12.698  15.356 -13.011  1.00  0.00           C  
ATOM   1058  CG  ARG   179      12.721  15.957 -14.452  1.00  0.00           C  
ATOM   1059  CD  ARG   179      13.176  17.441 -14.360  1.00  0.00           C  
ATOM   1060  NE  ARG   179      12.182  18.391 -13.769  1.00  0.00           N  
ATOM   1061  CZ  ARG   179      11.942  18.711 -12.571  1.00  0.00           C  
ATOM   1062  NH1 ARG   179      12.730  18.325 -11.621  1.00  0.00           N1+
ATOM   1063  NH2 ARG   179      11.017  19.590 -12.348  1.00  0.00           N  
ATOM   1064  H   ARG   179      10.629  14.367 -13.619  1.00  0.00           H  
ATOM   1065  HE  ARG   179      11.550  18.751 -14.473  1.00  0.00           H  
ATOM   1066 HH11 ARG   179      13.452  17.633 -11.777  1.00  0.00           H  
ATOM   1067 HH12 ARG   179      12.523  18.703 -10.710  1.00  0.00           H  
ATOM   1068 HH21 ARG   179      10.547  20.075 -13.096  1.00  0.00           H  
ATOM   1069 HH22 ARG   179      10.745  19.645 -11.378  1.00  0.00           H  
ATOM   1070  N   PHE   180      12.136  12.547 -10.850  1.00  0.00           N  
ATOM   1071  CA  PHE   180      12.476  11.599  -9.752  1.00  0.00           C  
ATOM   1072  C   PHE   180      12.141  10.139  -9.882  1.00  0.00           C  
ATOM   1073  O   PHE   180      12.301   9.372  -8.921  1.00  0.00           O  
ATOM   1074  CB  PHE   180      11.844  12.207  -8.456  1.00  0.00           C  
ATOM   1075  CG  PHE   180      12.376  13.593  -8.038  1.00  0.00           C  
ATOM   1076  CD1 PHE   180      13.550  13.690  -7.299  1.00  0.00           C  
ATOM   1077  CD2 PHE   180      11.596  14.813  -8.288  1.00  0.00           C  
ATOM   1078  CE1 PHE   180      14.204  14.890  -6.997  1.00  0.00           C  
ATOM   1079  CE2 PHE   180      12.191  16.067  -7.996  1.00  0.00           C  
ATOM   1080  CZ  PHE   180      13.519  16.115  -7.411  1.00  0.00           C  
ATOM   1081  H   PHE   180      11.196  12.595 -11.225  1.00  0.00           H  
ATOM   1082  N   ASN   181      11.677   9.669 -11.099  1.00  0.00           N  
ATOM   1083  CA  ASN   181      11.159   8.319 -11.378  1.00  0.00           C  
ATOM   1084  C   ASN   181      12.295   7.328 -11.869  1.00  0.00           C  
ATOM   1085  O   ASN   181      12.044   6.150 -12.065  1.00  0.00           O  
ATOM   1086  CB  ASN   181       9.955   8.406 -12.298  1.00  0.00           C  
ATOM   1087  CG  ASN   181       9.331   7.101 -12.517  1.00  0.00           C  
ATOM   1088  ND2 ASN   181       8.636   6.598 -11.541  1.00  0.00           N  
ATOM   1089  OD1 ASN   181       9.398   6.561 -13.646  1.00  0.00           O  
ATOM   1090  H   ASN   181      11.412  10.343 -11.799  1.00  0.00           H  
ATOM   1091 HD21 ASN   181       8.400   7.167 -10.738  1.00  0.00           H  
ATOM   1092 HD22 ASN   181       8.073   5.778 -11.708  1.00  0.00           H  
ATOM   1093  N   SER   182      13.563   7.747 -11.960  1.00  0.00           N  
ATOM   1094  CA  SER   182      14.663   6.908 -12.393  1.00  0.00           C  
ATOM   1095  C   SER   182      15.052   5.922 -11.312  1.00  0.00           C  
ATOM   1096  O   SER   182      15.042   6.224 -10.104  1.00  0.00           O  
ATOM   1097  CB  SER   182      15.829   7.720 -12.870  1.00  0.00           C  
ATOM   1098  OG  SER   182      16.910   6.846 -13.208  1.00  0.00           O  
ATOM   1099  H   SER   182      13.717   8.736 -11.835  1.00  0.00           H  
ATOM   1100  HG  SER   182      16.832   6.755 -14.156  1.00  0.00           H  
ATOM   1101  N   ARG   183      15.424   4.704 -11.723  1.00  0.00           N  
ATOM   1102  CA  ARG   183      15.734   3.570 -10.838  1.00  0.00           C  
ATOM   1103  C   ARG   183      16.588   3.908  -9.553  1.00  0.00           C  
ATOM   1104  O   ARG   183      16.088   3.536  -8.488  1.00  0.00           O  
ATOM   1105  CB  ARG   183      16.285   2.406 -11.710  1.00  0.00           C  
ATOM   1106  CG  ARG   183      17.549   2.829 -12.307  1.00  0.00           C  
ATOM   1107  CD  ARG   183      18.354   1.614 -12.980  1.00  0.00           C  
ATOM   1108  NE  ARG   183      18.944   0.742 -11.946  1.00  0.00           N  
ATOM   1109  CZ  ARG   183      18.606  -0.475 -11.660  1.00  0.00           C  
ATOM   1110  NH1 ARG   183      17.616  -1.095 -12.219  1.00  0.00           N1+
ATOM   1111  NH2 ARG   183      19.220  -1.062 -10.689  1.00  0.00           N  
ATOM   1112  H   ARG   183      15.413   4.497 -12.712  1.00  0.00           H  
ATOM   1113  HE  ARG   183      19.660   1.126 -11.329  1.00  0.00           H  
ATOM   1114 HH11 ARG   183      17.005  -0.693 -12.928  1.00  0.00           H  
ATOM   1115 HH12 ARG   183      17.353  -2.035 -11.958  1.00  0.00           H  
ATOM   1116 HH21 ARG   183      20.117  -0.713 -10.376  1.00  0.00           H  
ATOM   1117 HH22 ARG   183      18.925  -2.011 -10.499  1.00  0.00           H  
ATOM   1118  N   THR   184      17.666   4.711  -9.552  1.00  0.00           N  
ATOM   1119  CA  THR   184      18.449   5.122  -8.334  1.00  0.00           C  
ATOM   1120  C   THR   184      17.743   6.226  -7.559  1.00  0.00           C  
ATOM   1121  O   THR   184      17.664   6.129  -6.377  1.00  0.00           O  
ATOM   1122  CB  THR   184      19.869   5.545  -8.711  1.00  0.00           C  
ATOM   1123  CG2 THR   184      20.691   5.053  -7.506  1.00  0.00           C  
ATOM   1124  OG1 THR   184      20.385   4.975  -9.856  1.00  0.00           O  
ATOM   1125  H   THR   184      17.832   5.209 -10.415  1.00  0.00           H  
ATOM   1126  HG1 THR   184      20.036   4.085  -9.818  1.00  0.00           H  
ATOM   1127  N   LYS   185      17.140   7.266  -8.149  1.00  0.00           N  
ATOM   1128  CA  LYS   185      16.360   8.221  -7.378  1.00  0.00           C  
ATOM   1129  C   LYS   185      15.095   7.614  -6.721  1.00  0.00           C  
ATOM   1130  O   LYS   185      14.603   8.124  -5.708  1.00  0.00           O  
ATOM   1131  CB  LYS   185      15.857   9.332  -8.404  1.00  0.00           C  
ATOM   1132  CG  LYS   185      16.958  10.307  -8.751  1.00  0.00           C  
ATOM   1133  CD  LYS   185      16.555  11.120  -9.891  1.00  0.00           C  
ATOM   1134  CE  LYS   185      17.500  12.226 -10.211  1.00  0.00           C  
ATOM   1135  NZ  LYS   185      17.013  13.173 -11.174  1.00  0.00           N1+
ATOM   1136  H   LYS   185      17.196   7.454  -9.143  1.00  0.00           H  
ATOM   1137  HZ1 LYS   185      17.133  14.133 -10.870  1.00  0.00           H  
ATOM   1138  HZ2 LYS   185      17.476  12.986 -12.049  1.00  0.00           H  
ATOM   1139  HZ3 LYS   185      16.008  13.088 -11.287  1.00  0.00           H  
ATOM   1140  N   ALA   186      14.675   6.531  -7.323  1.00  0.00           N  
ATOM   1141  CA  ALA   186      13.592   5.737  -6.783  1.00  0.00           C  
ATOM   1142  C   ALA   186      14.034   4.879  -5.632  1.00  0.00           C  
ATOM   1143  O   ALA   186      13.443   4.904  -4.619  1.00  0.00           O  
ATOM   1144  CB  ALA   186      12.883   5.017  -7.985  1.00  0.00           C  
ATOM   1145  H   ALA   186      15.065   6.310  -8.232  1.00  0.00           H  
ATOM   1146  N   PHE   187      15.271   4.263  -5.665  1.00  0.00           N  
ATOM   1147  CA  PHE   187      15.909   3.576  -4.529  1.00  0.00           C  
ATOM   1148  C   PHE   187      16.140   4.580  -3.430  1.00  0.00           C  
ATOM   1149  O   PHE   187      15.875   4.281  -2.287  1.00  0.00           O  
ATOM   1150  CB  PHE   187      17.224   3.013  -5.002  1.00  0.00           C  
ATOM   1151  CG  PHE   187      17.201   1.926  -6.060  1.00  0.00           C  
ATOM   1152  CD1 PHE   187      16.017   1.203  -6.338  1.00  0.00           C  
ATOM   1153  CD2 PHE   187      18.408   1.639  -6.706  1.00  0.00           C  
ATOM   1154  CE1 PHE   187      16.100   0.308  -7.355  1.00  0.00           C  
ATOM   1155  CE2 PHE   187      18.369   0.898  -7.888  1.00  0.00           C  
ATOM   1156  CZ  PHE   187      17.244   0.168  -8.199  1.00  0.00           C  
ATOM   1157  H   PHE   187      15.726   4.254  -6.570  1.00  0.00           H  
ATOM   1158  N   LEU   188      16.550   5.848  -3.730  1.00  0.00           N  
ATOM   1159  CA  LEU   188      16.841   6.894  -2.705  1.00  0.00           C  
ATOM   1160  C   LEU   188      15.579   7.452  -2.093  1.00  0.00           C  
ATOM   1161  O   LEU   188      15.559   7.736  -0.896  1.00  0.00           O  
ATOM   1162  CB  LEU   188      17.682   8.079  -3.243  1.00  0.00           C  
ATOM   1163  CG  LEU   188      19.066   7.553  -3.822  1.00  0.00           C  
ATOM   1164  CD1 LEU   188      19.508   8.526  -4.894  1.00  0.00           C  
ATOM   1165  CD2 LEU   188      20.135   7.457  -2.707  1.00  0.00           C  
ATOM   1166  H   LEU   188      16.778   6.048  -4.695  1.00  0.00           H  
ATOM   1167  N   LYS   189      14.447   7.414  -2.823  1.00  0.00           N  
ATOM   1168  CA  LYS   189      13.047   7.571  -2.224  1.00  0.00           C  
ATOM   1169  C   LYS   189      12.548   6.450  -1.278  1.00  0.00           C  
ATOM   1170  O   LYS   189      11.821   6.773  -0.323  1.00  0.00           O  
ATOM   1171  CB  LYS   189      11.985   7.950  -3.271  1.00  0.00           C  
ATOM   1172  CG  LYS   189      12.271   9.369  -3.837  1.00  0.00           C  
ATOM   1173  CD  LYS   189      11.541   9.712  -5.141  1.00  0.00           C  
ATOM   1174  CE  LYS   189      10.065   9.354  -5.075  1.00  0.00           C  
ATOM   1175  NZ  LYS   189       9.324   9.592  -6.357  1.00  0.00           N1+
ATOM   1176  H   LYS   189      14.484   7.077  -3.775  1.00  0.00           H  
ATOM   1177  HZ1 LYS   189       9.347  10.558  -6.669  1.00  0.00           H  
ATOM   1178  HZ2 LYS   189       9.804   9.075  -7.085  1.00  0.00           H  
ATOM   1179  HZ3 LYS   189       8.331   9.421  -6.332  1.00  0.00           H  
ATOM   1180  N   ILE   190      12.864   5.235  -1.585  1.00  0.00           N  
ATOM   1181  CA  ILE   190      12.589   4.052  -0.797  1.00  0.00           C  
ATOM   1182  C   ILE   190      13.313   4.229   0.617  1.00  0.00           C  
ATOM   1183  O   ILE   190      12.728   4.106   1.666  1.00  0.00           O  
ATOM   1184  CB  ILE   190      13.080   2.804  -1.590  1.00  0.00           C  
ATOM   1185  CG1 ILE   190      11.955   2.486  -2.582  1.00  0.00           C  
ATOM   1186  CG2 ILE   190      13.334   1.631  -0.579  1.00  0.00           C  
ATOM   1187  CD  ILE   190      12.378   1.432  -3.492  1.00  0.00           C  
ATOM   1188  H   ILE   190      13.356   5.106  -2.450  1.00  0.00           H  
ATOM   1189  N   ILE   191      14.587   4.523   0.536  1.00  0.00           N  
ATOM   1190  CA  ILE   191      15.455   4.780   1.695  1.00  0.00           C  
ATOM   1191  C   ILE   191      14.883   6.031   2.481  1.00  0.00           C  
ATOM   1192  O   ILE   191      14.735   5.947   3.708  1.00  0.00           O  
ATOM   1193  CB  ILE   191      16.940   5.108   1.208  1.00  0.00           C  
ATOM   1194  CG1 ILE   191      17.628   3.767   0.750  1.00  0.00           C  
ATOM   1195  CG2 ILE   191      17.735   5.701   2.367  1.00  0.00           C  
ATOM   1196  CD  ILE   191      18.738   4.061  -0.251  1.00  0.00           C  
ATOM   1197  H   ILE   191      14.895   4.666  -0.411  1.00  0.00           H  
ATOM   1198  N   ALA   192      14.364   7.015   1.728  1.00  0.00           N  
ATOM   1199  CA  ALA   192      13.716   8.055   2.460  1.00  0.00           C  
ATOM   1200  C   ALA   192      12.407   7.705   3.162  1.00  0.00           C  
ATOM   1201  O   ALA   192      12.219   8.243   4.263  1.00  0.00           O  
ATOM   1202  CB  ALA   192      13.550   9.334   1.587  1.00  0.00           C  
ATOM   1203  H   ALA   192      14.547   7.038   0.734  1.00  0.00           H  
ATOM   1204  N   VAL   193      11.474   6.873   2.656  1.00  0.00           N  
ATOM   1205  CA  VAL   193      10.267   6.503   3.403  1.00  0.00           C  
ATOM   1206  C   VAL   193      10.519   5.587   4.569  1.00  0.00           C  
ATOM   1207  O   VAL   193       9.952   5.765   5.638  1.00  0.00           O  
ATOM   1208  CB  VAL   193       9.314   5.860   2.381  1.00  0.00           C  
ATOM   1209  CG1 VAL   193       8.180   5.213   3.140  1.00  0.00           C  
ATOM   1210  CG2 VAL   193       8.726   6.860   1.308  1.00  0.00           C  
ATOM   1211  H   VAL   193      11.570   6.402   1.771  1.00  0.00           H  
ATOM   1212  N   TRP   194      11.405   4.669   4.402  1.00  0.00           N  
ATOM   1213  CA  TRP   194      12.051   3.975   5.516  1.00  0.00           C  
ATOM   1214  C   TRP   194      12.712   4.883   6.630  1.00  0.00           C  
ATOM   1215  O   TRP   194      12.459   4.650   7.802  1.00  0.00           O  
ATOM   1216  CB  TRP   194      13.094   2.880   4.989  1.00  0.00           C  
ATOM   1217  CG  TRP   194      12.473   1.579   4.557  1.00  0.00           C  
ATOM   1218  CD1 TRP   194      12.478   1.162   3.258  1.00  0.00           C  
ATOM   1219  CD2 TRP   194      11.931   0.493   5.359  1.00  0.00           C  
ATOM   1220  CE2 TRP   194      11.535  -0.476   4.441  1.00  0.00           C  
ATOM   1221  CE3 TRP   194      11.715   0.281   6.758  1.00  0.00           C  
ATOM   1222  NE1 TRP   194      11.989  -0.128   3.222  1.00  0.00           N  
ATOM   1223  CZ2 TRP   194      10.991  -1.630   4.866  1.00  0.00           C  
ATOM   1224  CZ3 TRP   194      11.070  -0.934   7.195  1.00  0.00           C  
ATOM   1225  CH2 TRP   194      10.641  -1.895   6.179  1.00  0.00           C  
ATOM   1226  H   TRP   194      11.931   4.620   3.538  1.00  0.00           H  
ATOM   1227  HE1 TRP   194      11.913  -0.692   2.376  1.00  0.00           H  
ATOM   1228  N   THR   195      13.356   5.978   6.243  1.00  0.00           N  
ATOM   1229  CA  THR   195      14.011   6.932   7.152  1.00  0.00           C  
ATOM   1230  C   THR   195      12.939   7.780   7.880  1.00  0.00           C  
ATOM   1231  O   THR   195      13.178   8.081   9.053  1.00  0.00           O  
ATOM   1232  CB  THR   195      15.027   7.722   6.350  1.00  0.00           C  
ATOM   1233  CG2 THR   195      15.725   8.589   7.404  1.00  0.00           C  
ATOM   1234  OG1 THR   195      15.915   6.701   5.951  1.00  0.00           O  
ATOM   1235  H   THR   195      13.542   6.130   5.260  1.00  0.00           H  
ATOM   1236  HG1 THR   195      15.484   6.180   5.263  1.00  0.00           H  
ATOM   1237  N   ILE   196      11.814   7.988   7.192  1.00  0.00           N  
ATOM   1238  CA  ILE   196      10.612   8.604   7.752  1.00  0.00           C  
ATOM   1239  C   ILE   196      10.041   7.674   8.835  1.00  0.00           C  
ATOM   1240  O   ILE   196       9.609   8.080   9.909  1.00  0.00           O  
ATOM   1241  CB  ILE   196       9.601   9.014   6.690  1.00  0.00           C  
ATOM   1242  CG1 ILE   196      10.138  10.276   5.939  1.00  0.00           C  
ATOM   1243  CG2 ILE   196       8.187   9.181   7.179  1.00  0.00           C  
ATOM   1244  CD  ILE   196       9.644  10.541   4.514  1.00  0.00           C  
ATOM   1245  H   ILE   196      11.759   7.545   6.285  1.00  0.00           H  
ATOM   1246  N   SER   197       9.863   6.396   8.438  1.00  0.00           N  
ATOM   1247  CA  SER   197       9.178   5.461   9.389  1.00  0.00           C  
ATOM   1248  C   SER   197       9.973   4.989  10.660  1.00  0.00           C  
ATOM   1249  O   SER   197       9.436   4.673  11.765  1.00  0.00           O  
ATOM   1250  CB  SER   197       8.832   4.156   8.759  1.00  0.00           C  
ATOM   1251  OG  SER   197       7.974   4.353   7.616  1.00  0.00           O  
ATOM   1252  H   SER   197       9.980   6.121   7.475  1.00  0.00           H  
ATOM   1253  HG  SER   197       8.448   4.619   6.817  1.00  0.00           H  
ATOM   1254  N   VAL   198      11.334   5.103  10.556  1.00  0.00           N  
ATOM   1255  CA  VAL   198      12.243   4.975  11.700  1.00  0.00           C  
ATOM   1256  C   VAL   198      12.106   6.282  12.566  1.00  0.00           C  
ATOM   1257  O   VAL   198      11.836   6.218  13.759  1.00  0.00           O  
ATOM   1258  CB  VAL   198      13.694   4.754  11.170  1.00  0.00           C  
ATOM   1259  CG1 VAL   198      14.681   4.845  12.391  1.00  0.00           C  
ATOM   1260  CG2 VAL   198      13.848   3.390  10.517  1.00  0.00           C  
ATOM   1261  H   VAL   198      11.706   5.398   9.664  1.00  0.00           H  
ATOM   1262  N   GLY   199      12.225   7.475  11.976  1.00  0.00           N  
ATOM   1263  CA  GLY   199      12.053   8.734  12.723  1.00  0.00           C  
ATOM   1264  C   GLY   199      10.582   8.982  13.278  1.00  0.00           C  
ATOM   1265  O   GLY   199      10.525   9.965  14.066  1.00  0.00           O  
ATOM   1266  H   GLY   199      12.410   7.559  10.981  1.00  0.00           H  
ATOM   1267  N   ILE   200       9.568   8.099  13.140  1.00  0.00           N  
ATOM   1268  CA  ILE   200       8.255   8.131  13.746  1.00  0.00           C  
ATOM   1269  C   ILE   200       8.072   7.066  14.846  1.00  0.00           C  
ATOM   1270  O   ILE   200       7.366   7.349  15.855  1.00  0.00           O  
ATOM   1271  CB  ILE   200       7.181   7.978  12.669  1.00  0.00           C  
ATOM   1272  CG1 ILE   200       7.160   9.326  11.906  1.00  0.00           C  
ATOM   1273  CG2 ILE   200       5.788   7.540  13.246  1.00  0.00           C  
ATOM   1274  CD  ILE   200       6.240   9.185  10.615  1.00  0.00           C  
ATOM   1275  H   ILE   200       9.623   7.399  12.411  1.00  0.00           H  
ATOM   1276  N   SER   201       8.835   5.929  14.725  1.00  0.00           N  
ATOM   1277  CA  SER   201       8.845   4.755  15.660  1.00  0.00           C  
ATOM   1278  C   SER   201       9.928   4.823  16.762  1.00  0.00           C  
ATOM   1279  O   SER   201       9.606   4.323  17.842  1.00  0.00           O  
ATOM   1280  CB  SER   201       8.996   3.472  14.889  1.00  0.00           C  
ATOM   1281  OG  SER   201      10.195   3.520  14.067  1.00  0.00           O  
ATOM   1282  H   SER   201       9.327   5.761  13.852  1.00  0.00           H  
ATOM   1283  HG  SER   201       9.987   3.810  13.168  1.00  0.00           H  
ATOM   1284  N   MET   202      11.057   5.470  16.542  1.00  0.00           N  
ATOM   1285  CA  MET   202      12.177   5.654  17.491  1.00  0.00           C  
ATOM   1286  C   MET   202      11.738   6.243  18.870  1.00  0.00           C  
ATOM   1287  O   MET   202      12.278   5.835  19.924  1.00  0.00           O  
ATOM   1288  CB  MET   202      13.197   6.562  16.769  1.00  0.00           C  
ATOM   1289  CG  MET   202      14.512   6.626  17.560  1.00  0.00           C  
ATOM   1290  SD  MET   202      15.286   5.003  17.913  1.00  0.00           S  
ATOM   1291  CE  MET   202      15.729   4.474  16.240  1.00  0.00           C  
ATOM   1292  H   MET   202      11.228   5.799  15.600  1.00  0.00           H  
ATOM   1293  N   PRO   203      10.760   7.139  18.996  1.00  0.00           N  
ATOM   1294  CA  PRO   203      10.323   7.485  20.314  1.00  0.00           C  
ATOM   1295  C   PRO   203       9.813   6.328  21.224  1.00  0.00           C  
ATOM   1296  O   PRO   203       9.879   6.365  22.487  1.00  0.00           O  
ATOM   1297  CB  PRO   203       9.191   8.570  20.131  1.00  0.00           C  
ATOM   1298  CG  PRO   203       9.157   8.901  18.615  1.00  0.00           C  
ATOM   1299  CD  PRO   203       9.853   7.635  18.017  1.00  0.00           C  
ATOM   1300  N   ILE   204       9.462   5.185  20.661  1.00  0.00           N  
ATOM   1301  CA  ILE   204       8.911   4.104  21.494  1.00  0.00           C  
ATOM   1302  C   ILE   204      10.049   3.645  22.464  1.00  0.00           C  
ATOM   1303  O   ILE   204       9.752   3.684  23.645  1.00  0.00           O  
ATOM   1304  CB  ILE   204       8.078   3.152  20.661  1.00  0.00           C  
ATOM   1305  CG1 ILE   204       6.673   3.559  20.216  1.00  0.00           C  
ATOM   1306  CG2 ILE   204       7.861   1.826  21.444  1.00  0.00           C  
ATOM   1307  CD  ILE   204       6.458   4.656  19.171  1.00  0.00           C  
ATOM   1308  H   ILE   204       9.502   5.040  19.661  1.00  0.00           H  
ATOM   1309  N   PRO   205      11.218   3.267  21.936  1.00  0.00           N  
ATOM   1310  CA  PRO   205      12.321   2.841  22.719  1.00  0.00           C  
ATOM   1311  C   PRO   205      13.104   3.937  23.436  1.00  0.00           C  
ATOM   1312  O   PRO   205      13.834   3.636  24.371  1.00  0.00           O  
ATOM   1313  CB  PRO   205      13.247   2.156  21.656  1.00  0.00           C  
ATOM   1314  CG  PRO   205      12.931   2.710  20.297  1.00  0.00           C  
ATOM   1315  CD  PRO   205      11.461   2.949  20.495  1.00  0.00           C  
ATOM   1316  N   VAL   206      12.834   5.219  23.154  1.00  0.00           N  
ATOM   1317  CA  VAL   206      13.349   6.347  23.903  1.00  0.00           C  
ATOM   1318  C   VAL   206      12.718   6.395  25.266  1.00  0.00           C  
ATOM   1319  O   VAL   206      13.411   6.255  26.210  1.00  0.00           O  
ATOM   1320  CB  VAL   206      13.529   7.753  23.125  1.00  0.00           C  
ATOM   1321  CG1 VAL   206      14.296   8.788  24.014  1.00  0.00           C  
ATOM   1322  CG2 VAL   206      14.359   7.580  21.807  1.00  0.00           C  
ATOM   1323  H   VAL   206      12.237   5.449  22.376  1.00  0.00           H  
ATOM   1324  N   PHE   207      11.399   6.432  25.314  1.00  0.00           N  
ATOM   1325  CA  PHE   207      10.657   6.634  26.564  1.00  0.00           C  
ATOM   1326  C   PHE   207      10.394   5.237  27.174  1.00  0.00           C  
ATOM   1327  O   PHE   207      10.353   5.043  28.380  1.00  0.00           O  
ATOM   1328  CB  PHE   207       9.406   7.442  26.245  1.00  0.00           C  
ATOM   1329  CG  PHE   207       9.694   8.930  25.741  1.00  0.00           C  
ATOM   1330  CD1 PHE   207       9.671   9.170  24.342  1.00  0.00           C  
ATOM   1331  CD2 PHE   207       9.963   9.995  26.658  1.00  0.00           C  
ATOM   1332  CE1 PHE   207       9.917  10.506  23.905  1.00  0.00           C  
ATOM   1333  CE2 PHE   207      10.395  11.227  26.149  1.00  0.00           C  
ATOM   1334  CZ  PHE   207      10.342  11.531  24.730  1.00  0.00           C  
ATOM   1335  H   PHE   207      10.925   6.453  24.425  1.00  0.00           H  
ATOM   1336  N   GLY   208      10.317   4.114  26.394  1.00  0.00           N  
ATOM   1337  CA  GLY   208      10.201   2.745  26.884  1.00  0.00           C  
ATOM   1338  C   GLY   208      11.398   2.096  27.586  1.00  0.00           C  
ATOM   1339  O   GLY   208      11.241   1.219  28.414  1.00  0.00           O  
ATOM   1340  H   GLY   208      10.414   4.292  25.397  1.00  0.00           H  
ATOM   1341  N   LEU   209      12.637   2.545  27.207  1.00  0.00           N  
ATOM   1342  CA  LEU   209      13.871   2.206  27.932  1.00  0.00           C  
ATOM   1343  C   LEU   209      14.096   3.179  29.148  1.00  0.00           C  
ATOM   1344  O   LEU   209      14.615   2.770  30.162  1.00  0.00           O  
ATOM   1345  CB  LEU   209      15.052   2.078  26.948  1.00  0.00           C  
ATOM   1346  CG  LEU   209      14.729   0.895  25.962  1.00  0.00           C  
ATOM   1347  CD1 LEU   209      15.829   0.961  24.810  1.00  0.00           C  
ATOM   1348  CD2 LEU   209      14.847  -0.522  26.639  1.00  0.00           C  
ATOM   1349  H   LEU   209      12.674   3.255  26.486  1.00  0.00           H  
ATOM   1350  N   GLN   210      13.740   4.460  29.010  1.00  0.00           N  
ATOM   1351  CA  GLN   210      13.882   5.382  30.190  1.00  0.00           C  
ATOM   1352  C   GLN   210      12.926   5.001  31.386  1.00  0.00           C  
ATOM   1353  O   GLN   210      13.405   4.899  32.503  1.00  0.00           O  
ATOM   1354  CB  GLN   210      13.436   6.772  29.607  1.00  0.00           C  
ATOM   1355  CG  GLN   210      13.389   7.923  30.656  1.00  0.00           C  
ATOM   1356  CD  GLN   210      13.634   9.353  30.033  1.00  0.00           C  
ATOM   1357  NE2 GLN   210      12.614  10.185  29.773  1.00  0.00           N  
ATOM   1358  OE1 GLN   210      14.728   9.795  29.829  1.00  0.00           O  
ATOM   1359  H   GLN   210      13.291   4.741  28.146  1.00  0.00           H  
ATOM   1360 HE21 GLN   210      11.694   9.769  29.795  1.00  0.00           H  
ATOM   1361 HE22 GLN   210      12.816  11.128  29.453  1.00  0.00           H  
ATOM   1362  N   ASP   211      11.553   4.788  31.118  1.00  0.00           N  
ATOM   1363  CA  ASP   211      10.493   4.389  32.140  1.00  0.00           C  
ATOM   1364  C   ASP   211       9.242   3.992  31.382  1.00  0.00           C  
ATOM   1365  O   ASP   211       8.348   4.754  31.037  1.00  0.00           O  
ATOM   1366  CB  ASP   211      10.203   5.539  33.115  1.00  0.00           C  
ATOM   1367  CG  ASP   211       9.255   5.172  34.221  1.00  0.00           C  
ATOM   1368  OD1 ASP   211       8.959   4.011  34.528  1.00  0.00           O  
ATOM   1369  OD2 ASP   211       8.753   6.108  34.881  1.00  0.00           O1-
ATOM   1370  H   ASP   211      11.297   4.838  30.148  1.00  0.00           H  
ATOM   1371  N   ASP   212       9.088   2.679  31.191  1.00  0.00           N  
ATOM   1372  CA  ASP   212       7.956   1.922  30.632  1.00  0.00           C  
ATOM   1373  C   ASP   212       6.538   2.254  31.220  1.00  0.00           C  
ATOM   1374  O   ASP   212       5.539   2.287  30.529  1.00  0.00           O  
ATOM   1375  CB  ASP   212       8.234   0.372  30.695  1.00  0.00           C  
ATOM   1376  CG  ASP   212       8.713  -0.052  32.093  1.00  0.00           C  
ATOM   1377  OD1 ASP   212       7.999  -0.730  32.846  1.00  0.00           O  
ATOM   1378  OD2 ASP   212       9.861   0.297  32.429  1.00  0.00           O1-
ATOM   1379  H   ASP   212       9.748   2.068  31.639  1.00  0.00           H  
ATOM   1380  N   SER   213       6.513   2.754  32.463  1.00  0.00           N  
ATOM   1381  CA  SER   213       5.269   3.044  33.212  1.00  0.00           C  
ATOM   1382  C   SER   213       4.513   4.319  32.698  1.00  0.00           C  
ATOM   1383  O   SER   213       3.356   4.509  33.072  1.00  0.00           O  
ATOM   1384  CB  SER   213       5.574   3.191  34.691  1.00  0.00           C  
ATOM   1385  OG  SER   213       6.237   4.388  34.942  1.00  0.00           O  
ATOM   1386  H   SER   213       7.391   3.035  32.876  1.00  0.00           H  
ATOM   1387  HG  SER   213       7.183   4.241  34.883  1.00  0.00           H  
ATOM   1388  N   LYS   214       5.195   5.103  31.800  1.00  0.00           N  
ATOM   1389  CA  LYS   214       4.681   6.258  31.118  1.00  0.00           C  
ATOM   1390  C   LYS   214       4.283   5.871  29.701  1.00  0.00           C  
ATOM   1391  O   LYS   214       4.045   6.882  28.987  1.00  0.00           O  
ATOM   1392  CB  LYS   214       5.778   7.399  31.164  1.00  0.00           C  
ATOM   1393  CG  LYS   214       6.354   7.833  32.514  1.00  0.00           C  
ATOM   1394  CD  LYS   214       5.349   8.089  33.606  1.00  0.00           C  
ATOM   1395  CE  LYS   214       6.014   8.364  34.987  1.00  0.00           C  
ATOM   1396  NZ  LYS   214       6.406   7.098  35.685  1.00  0.00           N1+
ATOM   1397  H   LYS   214       6.100   4.766  31.497  1.00  0.00           H  
ATOM   1398  HZ1 LYS   214       6.954   7.363  36.488  1.00  0.00           H  
ATOM   1399  HZ2 LYS   214       5.644   6.548  36.056  1.00  0.00           H  
ATOM   1400  HZ3 LYS   214       6.998   6.533  35.097  1.00  0.00           H  
ATOM   1401  N   VAL   215       4.173   4.604  29.233  1.00  0.00           N  
ATOM   1402  CA  VAL   215       4.028   4.259  27.888  1.00  0.00           C  
ATOM   1403  C   VAL   215       3.211   2.926  27.619  1.00  0.00           C  
ATOM   1404  O   VAL   215       2.346   2.847  26.784  1.00  0.00           O  
ATOM   1405  CB  VAL   215       5.467   4.062  27.272  1.00  0.00           C  
ATOM   1406  CG1 VAL   215       5.318   4.176  25.732  1.00  0.00           C  
ATOM   1407  CG2 VAL   215       6.531   5.072  27.673  1.00  0.00           C  
ATOM   1408  H   VAL   215       4.406   3.876  29.895  1.00  0.00           H  
ATOM   1409  N   PHE   216       3.580   1.872  28.384  1.00  0.00           N  
ATOM   1410  CA  PHE   216       2.958   0.509  28.318  1.00  0.00           C  
ATOM   1411  C   PHE   216       2.083   0.165  29.528  1.00  0.00           C  
ATOM   1412  O   PHE   216       2.114   0.806  30.520  1.00  0.00           O  
ATOM   1413  CB  PHE   216       4.089  -0.545  28.080  1.00  0.00           C  
ATOM   1414  CG  PHE   216       5.224  -0.100  27.134  1.00  0.00           C  
ATOM   1415  CD1 PHE   216       5.005   0.605  25.900  1.00  0.00           C  
ATOM   1416  CD2 PHE   216       6.567  -0.427  27.482  1.00  0.00           C  
ATOM   1417  CE1 PHE   216       6.031   0.978  25.097  1.00  0.00           C  
ATOM   1418  CE2 PHE   216       7.613  -0.004  26.627  1.00  0.00           C  
ATOM   1419  CZ  PHE   216       7.377   0.697  25.464  1.00  0.00           C  
ATOM   1420  H   PHE   216       4.368   1.886  29.017  1.00  0.00           H  
ATOM   1421  N   LYS   217       1.234  -0.862  29.311  1.00  0.00           N  
ATOM   1422  CA  LYS   217       0.707  -1.712  30.447  1.00  0.00           C  
ATOM   1423  C   LYS   217       1.704  -2.642  31.046  1.00  0.00           C  
ATOM   1424  O   LYS   217       2.453  -3.236  30.368  1.00  0.00           O  
ATOM   1425  CB  LYS   217      -0.498  -2.530  29.839  1.00  0.00           C  
ATOM   1426  CG  LYS   217      -1.689  -1.775  29.225  1.00  0.00           C  
ATOM   1427  CD  LYS   217      -2.360  -0.804  30.239  1.00  0.00           C  
ATOM   1428  CE  LYS   217      -3.269  -1.500  31.248  1.00  0.00           C  
ATOM   1429  NZ  LYS   217      -3.831  -0.450  32.141  1.00  0.00           N1+
ATOM   1430  H   LYS   217       1.112  -1.194  28.365  1.00  0.00           H  
ATOM   1431  HZ1 LYS   217      -4.503   0.129  31.647  1.00  0.00           H  
ATOM   1432  HZ2 LYS   217      -4.419  -0.813  32.874  1.00  0.00           H  
ATOM   1433  HZ3 LYS   217      -3.060   0.128  32.435  1.00  0.00           H  
ATOM   1434  N   GLU   218       1.543  -2.938  32.328  1.00  0.00           N  
ATOM   1435  CA  GLU   218       2.215  -3.904  33.131  1.00  0.00           C  
ATOM   1436  C   GLU   218       2.214  -5.264  32.361  1.00  0.00           C  
ATOM   1437  O   GLU   218       1.142  -5.765  32.016  1.00  0.00           O  
ATOM   1438  CB  GLU   218       1.650  -4.025  34.524  1.00  0.00           C  
ATOM   1439  CG  GLU   218       0.206  -4.513  34.810  1.00  0.00           C  
ATOM   1440  CD  GLU   218       0.012  -6.066  34.783  1.00  0.00           C  
ATOM   1441  OE1 GLU   218       0.904  -6.831  35.087  1.00  0.00           O  
ATOM   1442  OE2 GLU   218      -1.061  -6.514  34.306  1.00  0.00           O1-
ATOM   1443  H   GLU   218       0.680  -2.508  32.625  1.00  0.00           H  
ATOM   1444  N   GLY   219       3.427  -5.786  32.141  1.00  0.00           N  
ATOM   1445  CA  GLY   219       3.627  -7.167  31.757  1.00  0.00           C  
ATOM   1446  C   GLY   219       2.931  -7.545  30.390  1.00  0.00           C  
ATOM   1447  O   GLY   219       2.286  -8.583  30.329  1.00  0.00           O  
ATOM   1448  H   GLY   219       4.220  -5.348  32.603  1.00  0.00           H  
ATOM   1449  N   SER   220       2.937  -6.588  29.479  1.00  0.00           N  
ATOM   1450  CA  SER   220       2.134  -6.547  28.287  1.00  0.00           C  
ATOM   1451  C   SER   220       2.844  -5.695  27.228  1.00  0.00           C  
ATOM   1452  O   SER   220       3.388  -4.619  27.622  1.00  0.00           O  
ATOM   1453  CB  SER   220       0.743  -6.029  28.621  1.00  0.00           C  
ATOM   1454  OG  SER   220       0.011  -5.872  27.336  1.00  0.00           O  
ATOM   1455  H   SER   220       3.295  -5.683  29.767  1.00  0.00           H  
ATOM   1456  HG  SER   220      -0.492  -6.662  27.111  1.00  0.00           H  
ATOM   1457  N   CYX   221       2.670  -6.077  25.929  1.00  0.00           N  
ATOM   1458  CA  CYX   221       3.175  -5.285  24.774  1.00  0.00           C  
ATOM   1459  C   CYX   221       2.143  -4.209  24.221  1.00  0.00           C  
ATOM   1460  O   CYX   221       2.526  -3.388  23.328  1.00  0.00           O  
ATOM   1461  CB  CYX   221       3.524  -6.355  23.740  1.00  0.00           C  
ATOM   1462  SG  CYX   221       2.213  -7.374  23.069  1.00  0.00           S  
ATOM   1463  H   CYX   221       2.127  -6.907  25.759  1.00  0.00           H  
ATOM   1464  N   LEU   222       0.960  -4.102  24.785  1.00  0.00           N  
ATOM   1465  CA  LEU   222      -0.048  -2.947  24.713  1.00  0.00           C  
ATOM   1466  C   LEU   222       0.438  -1.565  25.283  1.00  0.00           C  
ATOM   1467  O   LEU   222       1.000  -1.438  26.357  1.00  0.00           O  
ATOM   1468  CB  LEU   222      -1.329  -3.428  25.412  1.00  0.00           C  
ATOM   1469  CG  LEU   222      -2.082  -4.689  24.889  1.00  0.00           C  
ATOM   1470  CD1 LEU   222      -3.395  -4.882  25.690  1.00  0.00           C  
ATOM   1471  CD2 LEU   222      -2.507  -4.487  23.473  1.00  0.00           C  
ATOM   1472  H   LEU   222       0.774  -4.795  25.483  1.00  0.00           H  
ATOM   1473  N   LEU   223       0.199  -0.509  24.485  1.00  0.00           N  
ATOM   1474  CA  LEU   223       0.112   0.864  24.955  1.00  0.00           C  
ATOM   1475  C   LEU   223      -0.882   1.179  26.058  1.00  0.00           C  
ATOM   1476  O   LEU   223      -1.752   0.386  26.318  1.00  0.00           O  
ATOM   1477  CB  LEU   223      -0.063   1.803  23.699  1.00  0.00           C  
ATOM   1478  CG  LEU   223       0.756   1.538  22.386  1.00  0.00           C  
ATOM   1479  CD1 LEU   223       0.577   2.726  21.518  1.00  0.00           C  
ATOM   1480  CD2 LEU   223       2.285   1.493  22.717  1.00  0.00           C  
ATOM   1481  H   LEU   223      -0.131  -0.696  23.548  1.00  0.00           H  
ATOM   1482  N   ALA   224      -0.731   2.355  26.631  1.00  0.00           N  
ATOM   1483  CA  ALA   224      -1.590   2.769  27.798  1.00  0.00           C  
ATOM   1484  C   ALA   224      -1.936   4.254  27.887  1.00  0.00           C  
ATOM   1485  O   ALA   224      -3.088   4.629  27.888  1.00  0.00           O  
ATOM   1486  CB  ALA   224      -0.763   2.376  29.081  1.00  0.00           C  
ATOM   1487  H   ALA   224      -0.085   3.032  26.255  1.00  0.00           H  
ATOM   1488  N   ASP   225      -0.906   5.132  27.871  1.00  0.00           N  
ATOM   1489  CA  ASP   225      -0.889   6.567  28.086  1.00  0.00           C  
ATOM   1490  C   ASP   225      -1.626   7.281  26.927  1.00  0.00           C  
ATOM   1491  O   ASP   225      -1.444   7.066  25.718  1.00  0.00           O  
ATOM   1492  CB  ASP   225       0.495   7.056  28.218  1.00  0.00           C  
ATOM   1493  CG  ASP   225       0.566   8.607  28.451  1.00  0.00           C  
ATOM   1494  OD1 ASP   225       0.795   9.370  27.450  1.00  0.00           O  
ATOM   1495  OD2 ASP   225       0.357   9.025  29.603  1.00  0.00           O1-
ATOM   1496  H   ASP   225      -0.033   4.713  27.576  1.00  0.00           H  
ATOM   1497  N   ASP   226      -2.435   8.274  27.298  1.00  0.00           N  
ATOM   1498  CA  ASP   226      -3.204   9.112  26.313  1.00  0.00           C  
ATOM   1499  C   ASP   226      -2.291   9.744  25.203  1.00  0.00           C  
ATOM   1500  O   ASP   226      -2.674   9.699  24.036  1.00  0.00           O  
ATOM   1501  CB  ASP   226      -3.840  10.355  26.978  1.00  0.00           C  
ATOM   1502  CG  ASP   226      -4.755   9.974  28.162  1.00  0.00           C  
ATOM   1503  OD1 ASP   226      -5.992  10.150  28.212  1.00  0.00           O  
ATOM   1504  OD2 ASP   226      -4.155   9.642  29.188  1.00  0.00           O1-
ATOM   1505  H   ASP   226      -2.828   8.360  28.226  1.00  0.00           H  
ATOM   1506  N   ASN   227      -1.073  10.218  25.447  1.00  0.00           N  
ATOM   1507  CA  ASN   227      -0.207  10.853  24.450  1.00  0.00           C  
ATOM   1508  C   ASN   227       0.426   9.852  23.492  1.00  0.00           C  
ATOM   1509  O   ASN   227       0.491  10.174  22.308  1.00  0.00           O  
ATOM   1510  CB  ASN   227       0.707  11.877  25.201  1.00  0.00           C  
ATOM   1511  CG  ASN   227      -0.015  12.635  26.343  1.00  0.00           C  
ATOM   1512  ND2 ASN   227       0.186  12.138  27.501  1.00  0.00           N  
ATOM   1513  OD1 ASN   227      -0.608  13.707  26.165  1.00  0.00           O  
ATOM   1514  H   ASN   227      -0.718  10.150  26.391  1.00  0.00           H  
ATOM   1515 HD21 ASN   227       0.580  11.215  27.618  1.00  0.00           H  
ATOM   1516 HD22 ASN   227      -0.060  12.710  28.296  1.00  0.00           H  
ATOM   1517  N   PHE   228       0.965   8.668  23.987  1.00  0.00           N  
ATOM   1518  CA  PHE   228       1.547   7.577  23.096  1.00  0.00           C  
ATOM   1519  C   PHE   228       0.467   6.913  22.217  1.00  0.00           C  
ATOM   1520  O   PHE   228       0.788   6.570  21.085  1.00  0.00           O  
ATOM   1521  CB  PHE   228       2.288   6.571  23.941  1.00  0.00           C  
ATOM   1522  CG  PHE   228       3.593   7.218  24.285  1.00  0.00           C  
ATOM   1523  CD1 PHE   228       3.709   7.656  25.626  1.00  0.00           C  
ATOM   1524  CD2 PHE   228       4.613   7.396  23.388  1.00  0.00           C  
ATOM   1525  CE1 PHE   228       4.878   8.292  26.123  1.00  0.00           C  
ATOM   1526  CE2 PHE   228       5.819   7.918  23.885  1.00  0.00           C  
ATOM   1527  CZ  PHE   228       5.976   8.370  25.258  1.00  0.00           C  
ATOM   1528  H   PHE   228       1.139   8.515  24.971  1.00  0.00           H  
ATOM   1529  N   VAL   229      -0.784   6.708  22.719  1.00  0.00           N  
ATOM   1530  CA  VAL   229      -1.937   6.299  21.845  1.00  0.00           C  
ATOM   1531  C   VAL   229      -2.262   7.439  20.798  1.00  0.00           C  
ATOM   1532  O   VAL   229      -2.162   7.151  19.560  1.00  0.00           O  
ATOM   1533  CB  VAL   229      -3.198   5.854  22.569  1.00  0.00           C  
ATOM   1534  CG1 VAL   229      -4.226   5.340  21.633  1.00  0.00           C  
ATOM   1535  CG2 VAL   229      -3.104   4.754  23.587  1.00  0.00           C  
ATOM   1536  H   VAL   229      -0.982   6.998  23.666  1.00  0.00           H  
ATOM   1537  N   LEU   230      -2.626   8.614  21.171  1.00  0.00           N  
ATOM   1538  CA  LEU   230      -3.246   9.661  20.361  1.00  0.00           C  
ATOM   1539  C   LEU   230      -2.290  10.294  19.360  1.00  0.00           C  
ATOM   1540  O   LEU   230      -2.629  10.473  18.181  1.00  0.00           O  
ATOM   1541  CB  LEU   230      -3.983  10.715  21.136  1.00  0.00           C  
ATOM   1542  CG  LEU   230      -5.160  10.236  21.985  1.00  0.00           C  
ATOM   1543  CD1 LEU   230      -5.848  11.441  22.584  1.00  0.00           C  
ATOM   1544  CD2 LEU   230      -6.199   9.582  21.097  1.00  0.00           C  
ATOM   1545  H   LEU   230      -2.605   8.852  22.155  1.00  0.00           H  
ATOM   1546  N   ILE   231      -1.158  10.760  19.778  1.00  0.00           N  
ATOM   1547  CA  ILE   231      -0.246  11.514  18.850  1.00  0.00           C  
ATOM   1548  C   ILE   231       0.395  10.498  17.860  1.00  0.00           C  
ATOM   1549  O   ILE   231       0.498  10.726  16.689  1.00  0.00           O  
ATOM   1550  CB  ILE   231       0.845  12.295  19.699  1.00  0.00           C  
ATOM   1551  CG1 ILE   231       0.126  13.307  20.772  1.00  0.00           C  
ATOM   1552  CG2 ILE   231       1.784  12.963  18.785  1.00  0.00           C  
ATOM   1553  CD  ILE   231       1.086  13.682  21.879  1.00  0.00           C  
ATOM   1554  H   ILE   231      -0.901  10.762  20.746  1.00  0.00           H  
ATOM   1555  N   GLY   232       0.694   9.285  18.386  1.00  0.00           N  
ATOM   1556  CA  GLY   232       1.250   8.130  17.698  1.00  0.00           C  
ATOM   1557  C   GLY   232       0.407   7.649  16.540  1.00  0.00           C  
ATOM   1558  O   GLY   232       0.925   7.619  15.385  1.00  0.00           O  
ATOM   1559  H   GLY   232       0.487   9.124  19.357  1.00  0.00           H  
ATOM   1560  N   SER   233      -0.823   7.306  16.834  1.00  0.00           N  
ATOM   1561  CA  SER   233      -1.791   6.887  15.812  1.00  0.00           C  
ATOM   1562  C   SER   233      -2.045   8.022  14.785  1.00  0.00           C  
ATOM   1563  O   SER   233      -2.165   7.731  13.540  1.00  0.00           O  
ATOM   1564  CB  SER   233      -3.049   6.491  16.606  1.00  0.00           C  
ATOM   1565  OG  SER   233      -4.128   6.334  15.672  1.00  0.00           O  
ATOM   1566  H   SER   233      -1.146   7.376  17.788  1.00  0.00           H  
ATOM   1567  HG  SER   233      -4.674   5.636  16.042  1.00  0.00           H  
ATOM   1568  N   PHE   234      -1.955   9.316  15.216  1.00  0.00           N  
ATOM   1569  CA  PHE   234      -2.135  10.470  14.313  1.00  0.00           C  
ATOM   1570  C   PHE   234      -0.960  10.556  13.274  1.00  0.00           C  
ATOM   1571  O   PHE   234      -1.227  10.843  12.102  1.00  0.00           O  
ATOM   1572  CB  PHE   234      -2.472  11.760  15.191  1.00  0.00           C  
ATOM   1573  CG  PHE   234      -2.891  12.950  14.349  1.00  0.00           C  
ATOM   1574  CD1 PHE   234      -2.191  14.177  14.420  1.00  0.00           C  
ATOM   1575  CD2 PHE   234      -4.013  12.929  13.570  1.00  0.00           C  
ATOM   1576  CE1 PHE   234      -2.508  15.315  13.628  1.00  0.00           C  
ATOM   1577  CE2 PHE   234      -4.368  14.108  12.846  1.00  0.00           C  
ATOM   1578  CZ  PHE   234      -3.623  15.248  12.821  1.00  0.00           C  
ATOM   1579  H   PHE   234      -1.881   9.629  16.172  1.00  0.00           H  
ATOM   1580  N   VAL   235       0.266  10.279  13.694  1.00  0.00           N  
ATOM   1581  CA  VAL   235       1.454  10.406  12.765  1.00  0.00           C  
ATOM   1582  C   VAL   235       1.827   9.126  12.060  1.00  0.00           C  
ATOM   1583  O   VAL   235       2.419   9.199  11.003  1.00  0.00           O  
ATOM   1584  CB  VAL   235       2.686  10.891  13.538  1.00  0.00           C  
ATOM   1585  CG1 VAL   235       2.472  12.276  14.136  1.00  0.00           C  
ATOM   1586  CG2 VAL   235       3.257   9.946  14.653  1.00  0.00           C  
ATOM   1587  H   VAL   235       0.411  10.157  14.685  1.00  0.00           H  
ATOM   1588  N   SER   236       1.396   8.004  12.578  1.00  0.00           N  
ATOM   1589  CA  SER   236       1.731   6.700  11.962  1.00  0.00           C  
ATOM   1590  C   SER   236       0.583   6.121  11.067  1.00  0.00           C  
ATOM   1591  O   SER   236       0.943   5.641   9.962  1.00  0.00           O  
ATOM   1592  CB  SER   236       2.030   5.701  13.072  1.00  0.00           C  
ATOM   1593  OG  SER   236       2.321   4.418  12.632  1.00  0.00           O  
ATOM   1594  H   SER   236       1.115   8.131  13.540  1.00  0.00           H  
ATOM   1595  HG  SER   236       3.233   4.403  12.344  1.00  0.00           H  
ATOM   1596  N   PHE   237      -0.744   6.386  11.327  1.00  0.00           N  
ATOM   1597  CA  PHE   237      -1.869   5.811  10.586  1.00  0.00           C  
ATOM   1598  C   PHE   237      -2.770   6.962   9.993  1.00  0.00           C  
ATOM   1599  O   PHE   237      -2.900   7.065   8.806  1.00  0.00           O  
ATOM   1600  CB  PHE   237      -2.651   4.901  11.586  1.00  0.00           C  
ATOM   1601  CG  PHE   237      -3.620   4.063  10.816  1.00  0.00           C  
ATOM   1602  CD1 PHE   237      -3.193   2.829  10.250  1.00  0.00           C  
ATOM   1603  CD2 PHE   237      -5.009   4.375  10.689  1.00  0.00           C  
ATOM   1604  CE1 PHE   237      -4.130   1.960   9.596  1.00  0.00           C  
ATOM   1605  CE2 PHE   237      -5.946   3.485  10.042  1.00  0.00           C  
ATOM   1606  CZ  PHE   237      -5.506   2.276   9.509  1.00  0.00           C  
ATOM   1607  H   PHE   237      -0.981   6.932  12.147  1.00  0.00           H  
ATOM   1608  N   PHE   238      -3.195   7.956  10.833  1.00  0.00           N  
ATOM   1609  CA  PHE   238      -4.250   8.864  10.374  1.00  0.00           C  
ATOM   1610  C   PHE   238      -3.914   9.969   9.317  1.00  0.00           C  
ATOM   1611  O   PHE   238      -4.754  10.192   8.431  1.00  0.00           O  
ATOM   1612  CB  PHE   238      -5.035   9.430  11.575  1.00  0.00           C  
ATOM   1613  CG  PHE   238      -6.380  10.032  11.294  1.00  0.00           C  
ATOM   1614  CD1 PHE   238      -7.418   9.144  11.005  1.00  0.00           C  
ATOM   1615  CD2 PHE   238      -6.577  11.412  11.027  1.00  0.00           C  
ATOM   1616  CE1 PHE   238      -8.755   9.708  10.696  1.00  0.00           C  
ATOM   1617  CE2 PHE   238      -7.867  11.942  10.672  1.00  0.00           C  
ATOM   1618  CZ  PHE   238      -8.968  11.126  10.569  1.00  0.00           C  
ATOM   1619  H   PHE   238      -3.204   7.737  11.820  1.00  0.00           H  
ATOM   1620  N   ILE   239      -2.786  10.624   9.463  1.00  0.00           N  
ATOM   1621  CA  ILE   239      -2.312  11.604   8.462  1.00  0.00           C  
ATOM   1622  C   ILE   239      -1.941  11.022   7.116  1.00  0.00           C  
ATOM   1623  O   ILE   239      -2.551  11.394   6.098  1.00  0.00           O  
ATOM   1624  CB  ILE   239      -1.205  12.403   9.141  1.00  0.00           C  
ATOM   1625  CG1 ILE   239      -1.744  13.581  10.056  1.00  0.00           C  
ATOM   1626  CG2 ILE   239      -0.120  12.877   8.212  1.00  0.00           C  
ATOM   1627  CD  ILE   239      -0.722  14.312  10.968  1.00  0.00           C  
ATOM   1628  H   ILE   239      -2.213  10.557  10.300  1.00  0.00           H  
ATOM   1629  N   PRO   240      -1.146   9.915   7.060  1.00  0.00           N  
ATOM   1630  CA  PRO   240      -0.985   9.116   5.884  1.00  0.00           C  
ATOM   1631  C   PRO   240      -2.217   8.509   5.231  1.00  0.00           C  
ATOM   1632  O   PRO   240      -2.370   8.529   4.010  1.00  0.00           O  
ATOM   1633  CB  PRO   240      -0.078   7.941   6.331  1.00  0.00           C  
ATOM   1634  CG  PRO   240       0.708   8.544   7.491  1.00  0.00           C  
ATOM   1635  CD  PRO   240      -0.297   9.338   8.169  1.00  0.00           C  
ATOM   1636  N   LEU   241      -3.159   7.978   5.995  1.00  0.00           N  
ATOM   1637  CA  LEU   241      -4.454   7.616   5.405  1.00  0.00           C  
ATOM   1638  C   LEU   241      -5.155   8.800   4.813  1.00  0.00           C  
ATOM   1639  O   LEU   241      -5.437   8.842   3.599  1.00  0.00           O  
ATOM   1640  CB  LEU   241      -5.305   7.032   6.574  1.00  0.00           C  
ATOM   1641  CG  LEU   241      -6.793   6.686   6.215  1.00  0.00           C  
ATOM   1642  CD1 LEU   241      -7.084   5.837   4.991  1.00  0.00           C  
ATOM   1643  CD2 LEU   241      -7.314   5.989   7.468  1.00  0.00           C  
ATOM   1644  H   LEU   241      -3.073   7.887   6.992  1.00  0.00           H  
ATOM   1645  N   THR   242      -5.521   9.812   5.604  1.00  0.00           N  
ATOM   1646  CA  THR   242      -6.187  11.053   5.152  1.00  0.00           C  
ATOM   1647  C   THR   242      -5.588  11.681   3.875  1.00  0.00           C  
ATOM   1648  O   THR   242      -6.374  12.107   2.983  1.00  0.00           O  
ATOM   1649  CB  THR   242      -6.183  12.110   6.276  1.00  0.00           C  
ATOM   1650  CG2 THR   242      -6.974  13.358   5.982  1.00  0.00           C  
ATOM   1651  OG1 THR   242      -6.809  11.709   7.471  1.00  0.00           O  
ATOM   1652  H   THR   242      -5.297   9.660   6.577  1.00  0.00           H  
ATOM   1653  HG1 THR   242      -6.146  11.204   7.947  1.00  0.00           H  
ATOM   1654  N   ILE   243      -4.271  11.703   3.725  1.00  0.00           N  
ATOM   1655  CA  ILE   243      -3.588  12.381   2.557  1.00  0.00           C  
ATOM   1656  C   ILE   243      -3.662  11.443   1.343  1.00  0.00           C  
ATOM   1657  O   ILE   243      -3.903  11.872   0.234  1.00  0.00           O  
ATOM   1658  CB  ILE   243      -2.170  12.728   2.918  1.00  0.00           C  
ATOM   1659  CG1 ILE   243      -2.027  13.871   3.932  1.00  0.00           C  
ATOM   1660  CG2 ILE   243      -1.379  13.042   1.552  1.00  0.00           C  
ATOM   1661  CD  ILE   243      -0.514  14.207   4.105  1.00  0.00           C  
ATOM   1662  H   ILE   243      -3.703  11.199   4.387  1.00  0.00           H  
ATOM   1663  N   MET   244      -3.505  10.148   1.534  1.00  0.00           N  
ATOM   1664  CA  MET   244      -3.656   9.069   0.510  1.00  0.00           C  
ATOM   1665  C   MET   244      -5.088   9.208  -0.031  1.00  0.00           C  
ATOM   1666  O   MET   244      -5.350   9.284  -1.209  1.00  0.00           O  
ATOM   1667  CB  MET   244      -3.335   7.718   1.235  1.00  0.00           C  
ATOM   1668  CG  MET   244      -3.506   6.412   0.417  1.00  0.00           C  
ATOM   1669  SD  MET   244      -2.540   4.847   0.756  1.00  0.00           S  
ATOM   1670  CE  MET   244      -3.279   4.324   2.328  1.00  0.00           C  
ATOM   1671  H   MET   244      -3.574   9.833   2.496  1.00  0.00           H  
ATOM   1672  N   VAL   245      -6.092   9.363   0.822  1.00  0.00           N  
ATOM   1673  CA  VAL   245      -7.520   9.499   0.483  1.00  0.00           C  
ATOM   1674  C   VAL   245      -7.746  10.732  -0.345  1.00  0.00           C  
ATOM   1675  O   VAL   245      -8.328  10.684  -1.456  1.00  0.00           O  
ATOM   1676  CB  VAL   245      -8.423   9.225   1.696  1.00  0.00           C  
ATOM   1677  CG1 VAL   245      -9.735   9.919   1.460  1.00  0.00           C  
ATOM   1678  CG2 VAL   245      -8.619   7.704   1.958  1.00  0.00           C  
ATOM   1679  H   VAL   245      -5.846   9.353   1.798  1.00  0.00           H  
ATOM   1680  N   ILE   246      -7.102  11.786   0.042  1.00  0.00           N  
ATOM   1681  CA  ILE   246      -7.202  13.100  -0.623  1.00  0.00           C  
ATOM   1682  C   ILE   246      -6.436  13.227  -1.969  1.00  0.00           C  
ATOM   1683  O   ILE   246      -7.116  13.544  -2.944  1.00  0.00           O  
ATOM   1684  CB  ILE   246      -6.772  14.236   0.322  1.00  0.00           C  
ATOM   1685  CG1 ILE   246      -7.865  14.462   1.483  1.00  0.00           C  
ATOM   1686  CG2 ILE   246      -6.559  15.648  -0.375  1.00  0.00           C  
ATOM   1687  CD  ILE   246      -7.363  15.203   2.774  1.00  0.00           C  
ATOM   1688  H   ILE   246      -6.500  11.744   0.853  1.00  0.00           H  
ATOM   1689  N   THR   247      -5.148  12.766  -2.079  1.00  0.00           N  
ATOM   1690  CA  THR   247      -4.431  12.392  -3.327  1.00  0.00           C  
ATOM   1691  C   THR   247      -5.216  11.453  -4.250  1.00  0.00           C  
ATOM   1692  O   THR   247      -5.172  11.770  -5.405  1.00  0.00           O  
ATOM   1693  CB  THR   247      -2.995  11.856  -3.088  1.00  0.00           C  
ATOM   1694  CG2 THR   247      -1.989  12.837  -2.629  1.00  0.00           C  
ATOM   1695  OG1 THR   247      -3.085  10.751  -2.250  1.00  0.00           O  
ATOM   1696  H   THR   247      -4.753  12.377  -1.231  1.00  0.00           H  
ATOM   1697  HG1 THR   247      -3.263  11.125  -1.379  1.00  0.00           H  
ATOM   1698  N   TYR   248      -5.948  10.386  -3.828  1.00  0.00           N  
ATOM   1699  CA  TYR   248      -6.889   9.476  -4.599  1.00  0.00           C  
ATOM   1700  C   TYR   248      -8.068  10.259  -5.137  1.00  0.00           C  
ATOM   1701  O   TYR   248      -8.254  10.245  -6.394  1.00  0.00           O  
ATOM   1702  CB  TYR   248      -7.335   8.213  -3.790  1.00  0.00           C  
ATOM   1703  CG  TYR   248      -8.269   7.142  -4.499  1.00  0.00           C  
ATOM   1704  CD1 TYR   248      -7.729   5.915  -5.006  1.00  0.00           C  
ATOM   1705  CD2 TYR   248      -9.627   7.417  -4.654  1.00  0.00           C  
ATOM   1706  CE1 TYR   248      -8.568   4.987  -5.683  1.00  0.00           C  
ATOM   1707  CE2 TYR   248     -10.426   6.496  -5.320  1.00  0.00           C  
ATOM   1708  CZ  TYR   248      -9.917   5.318  -5.868  1.00  0.00           C  
ATOM   1709  OH  TYR   248     -10.674   4.485  -6.521  1.00  0.00           O  
ATOM   1710  H   TYR   248      -5.877  10.135  -2.846  1.00  0.00           H  
ATOM   1711  HH  TYR   248     -11.398   4.881  -7.004  1.00  0.00           H  
ATOM   1712  N   PHE   249      -8.830  10.931  -4.254  1.00  0.00           N  
ATOM   1713  CA  PHE   249      -9.924  11.800  -4.719  1.00  0.00           C  
ATOM   1714  C   PHE   249      -9.412  12.790  -5.789  1.00  0.00           C  
ATOM   1715  O   PHE   249     -10.058  12.964  -6.829  1.00  0.00           O  
ATOM   1716  CB  PHE   249     -10.437  12.456  -3.488  1.00  0.00           C  
ATOM   1717  CG  PHE   249     -11.270  13.678  -3.806  1.00  0.00           C  
ATOM   1718  CD1 PHE   249     -10.830  14.973  -3.728  1.00  0.00           C  
ATOM   1719  CD2 PHE   249     -12.605  13.405  -4.137  1.00  0.00           C  
ATOM   1720  CE1 PHE   249     -11.656  16.034  -4.054  1.00  0.00           C  
ATOM   1721  CE2 PHE   249     -13.483  14.439  -4.476  1.00  0.00           C  
ATOM   1722  CZ  PHE   249     -12.994  15.779  -4.492  1.00  0.00           C  
ATOM   1723  H   PHE   249      -8.703  10.899  -3.257  1.00  0.00           H  
ATOM   1724  N   LEU   250      -8.290  13.501  -5.552  1.00  0.00           N  
ATOM   1725  CA  LEU   250      -7.656  14.422  -6.526  1.00  0.00           C  
ATOM   1726  C   LEU   250      -6.923  13.732  -7.707  1.00  0.00           C  
ATOM   1727  O   LEU   250      -6.761  14.273  -8.765  1.00  0.00           O  
ATOM   1728  CB  LEU   250      -6.687  15.403  -5.884  1.00  0.00           C  
ATOM   1729  CG  LEU   250      -7.289  16.328  -4.848  1.00  0.00           C  
ATOM   1730  CD1 LEU   250      -6.232  17.335  -4.366  1.00  0.00           C  
ATOM   1731  CD2 LEU   250      -8.445  17.141  -5.332  1.00  0.00           C  
ATOM   1732  H   LEU   250      -7.772  13.285  -4.718  1.00  0.00           H  
ATOM   1733  N   THR   251      -6.608  12.431  -7.623  1.00  0.00           N  
ATOM   1734  CA  THR   251      -6.162  11.517  -8.825  1.00  0.00           C  
ATOM   1735  C   THR   251      -7.353  11.110  -9.646  1.00  0.00           C  
ATOM   1736  O   THR   251      -7.391  11.389 -10.857  1.00  0.00           O  
ATOM   1737  CB  THR   251      -5.377  10.282  -8.425  1.00  0.00           C  
ATOM   1738  CG2 THR   251      -4.969   9.318  -9.564  1.00  0.00           C  
ATOM   1739  OG1 THR   251      -4.219  10.746  -7.815  1.00  0.00           O  
ATOM   1740  H   THR   251      -6.767  11.905  -6.775  1.00  0.00           H  
ATOM   1741  HG1 THR   251      -4.427  11.178  -6.985  1.00  0.00           H  
ATOM   1742  N   ILE   252      -8.397  10.394  -9.156  1.00  0.00           N  
ATOM   1743  CA  ILE   252      -9.633  10.127  -9.893  1.00  0.00           C  
ATOM   1744  C   ILE   252     -10.279  11.445 -10.383  1.00  0.00           C  
ATOM   1745  O   ILE   252     -10.770  11.414 -11.492  1.00  0.00           O  
ATOM   1746  CB  ILE   252     -10.528   9.272  -9.023  1.00  0.00           C  
ATOM   1747  CG1 ILE   252     -10.116   7.768  -8.843  1.00  0.00           C  
ATOM   1748  CG2 ILE   252     -12.019   9.300  -9.379  1.00  0.00           C  
ATOM   1749  CD  ILE   252     -10.221   6.818 -10.100  1.00  0.00           C  
ATOM   1750  H   ILE   252      -8.375  10.155  -8.172  1.00  0.00           H  
ATOM   1751  N   LYS   253     -10.223  12.597  -9.649  1.00  0.00           N  
ATOM   1752  CA  LYS   253     -10.622  13.896 -10.239  1.00  0.00           C  
ATOM   1753  C   LYS   253      -9.674  14.360 -11.441  1.00  0.00           C  
ATOM   1754  O   LYS   253     -10.151  14.870 -12.459  1.00  0.00           O  
ATOM   1755  CB  LYS   253     -10.818  14.948  -9.121  1.00  0.00           C  
ATOM   1756  CG  LYS   253     -11.771  16.018  -9.656  1.00  0.00           C  
ATOM   1757  CD  LYS   253     -12.302  16.823  -8.521  1.00  0.00           C  
ATOM   1758  CE  LYS   253     -13.155  17.903  -9.067  1.00  0.00           C  
ATOM   1759  NZ  LYS   253     -13.798  18.573  -7.902  1.00  0.00           N1+
ATOM   1760  H   LYS   253      -9.987  12.555  -8.667  1.00  0.00           H  
ATOM   1761  HZ1 LYS   253     -14.455  19.227  -8.302  1.00  0.00           H  
ATOM   1762  HZ2 LYS   253     -14.306  17.936  -7.298  1.00  0.00           H  
ATOM   1763  HZ3 LYS   253     -13.112  19.025  -7.324  1.00  0.00           H  
ATOM   1764  N   SER   254      -8.362  14.271 -11.304  1.00  0.00           N  
ATOM   1765  CA  SER   254      -7.421  14.670 -12.365  1.00  0.00           C  
ATOM   1766  C   SER   254      -7.716  13.836 -13.678  1.00  0.00           C  
ATOM   1767  O   SER   254      -7.598  14.271 -14.814  1.00  0.00           O  
ATOM   1768  CB  SER   254      -5.964  14.555 -12.034  1.00  0.00           C  
ATOM   1769  OG  SER   254      -5.665  15.336 -10.883  1.00  0.00           O  
ATOM   1770  H   SER   254      -8.090  14.061 -10.353  1.00  0.00           H  
ATOM   1771  HG  SER   254      -6.134  14.939 -10.148  1.00  0.00           H  
ATOM   1772  N   LEU   255      -7.962  12.534 -13.559  1.00  0.00           N  
ATOM   1773  CA  LEU   255      -8.202  11.593 -14.669  1.00  0.00           C  
ATOM   1774  C   LEU   255      -9.564  11.801 -15.260  1.00  0.00           C  
ATOM   1775  O   LEU   255      -9.700  11.706 -16.471  1.00  0.00           O  
ATOM   1776  CB  LEU   255      -8.026  10.061 -14.337  1.00  0.00           C  
ATOM   1777  CG  LEU   255      -6.616   9.745 -14.130  1.00  0.00           C  
ATOM   1778  CD1 LEU   255      -6.510   8.471 -13.285  1.00  0.00           C  
ATOM   1779  CD2 LEU   255      -5.751   9.686 -15.348  1.00  0.00           C  
ATOM   1780  H   LEU   255      -8.071  12.233 -12.604  1.00  0.00           H  
ATOM   1781  N   GLN   256     -10.598  12.066 -14.450  1.00  0.00           N  
ATOM   1782  CA  GLN   256     -11.872  12.577 -14.991  1.00  0.00           C  
ATOM   1783  C   GLN   256     -11.692  13.924 -15.719  1.00  0.00           C  
ATOM   1784  O   GLN   256     -12.347  14.116 -16.737  1.00  0.00           O  
ATOM   1785  CB  GLN   256     -12.763  12.735 -13.695  1.00  0.00           C  
ATOM   1786  CG  GLN   256     -14.196  13.167 -14.104  1.00  0.00           C  
ATOM   1787  CD  GLN   256     -15.004  13.736 -12.973  1.00  0.00           C  
ATOM   1788  NE2 GLN   256     -16.350  13.582 -13.049  1.00  0.00           N  
ATOM   1789  OE1 GLN   256     -14.475  14.188 -11.954  1.00  0.00           O  
ATOM   1790  H   GLN   256     -10.472  11.973 -13.454  1.00  0.00           H  
ATOM   1791 HE21 GLN   256     -16.791  13.049 -13.789  1.00  0.00           H  
ATOM   1792 HE22 GLN   256     -16.889  14.006 -12.293  1.00  0.00           H  
ATOM   1793  N   LYS   257     -10.829  14.809 -15.203  1.00  0.00           N  
ATOM   1794  CA  LYS   257     -10.667  16.137 -15.821  1.00  0.00           C  
ATOM   1795  C   LYS   257      -9.937  15.949 -17.150  1.00  0.00           C  
ATOM   1796  O   LYS   257     -10.411  16.555 -18.131  1.00  0.00           O  
ATOM   1797  CB  LYS   257      -9.978  17.095 -14.821  1.00  0.00           C  
ATOM   1798  CG  LYS   257      -9.984  18.634 -15.157  1.00  0.00           C  
ATOM   1799  CD  LYS   257      -9.542  19.341 -13.839  1.00  0.00           C  
ATOM   1800  CE  LYS   257     -10.643  19.279 -12.707  1.00  0.00           C  
ATOM   1801  NZ  LYS   257     -11.904  20.130 -13.039  1.00  0.00           N1+
ATOM   1802  H   LYS   257     -10.379  14.596 -14.327  1.00  0.00           H  
ATOM   1803  HZ1 LYS   257     -12.408  20.248 -12.164  1.00  0.00           H  
ATOM   1804  HZ2 LYS   257     -11.713  20.942 -13.605  1.00  0.00           H  
ATOM   1805  HZ3 LYS   257     -12.542  19.536 -13.561  1.00  0.00           H  
ATOM   1806  N   GLU   258      -9.010  14.965 -17.239  1.00  0.00           N  
ATOM   1807  CA  GLU   258      -8.341  14.652 -18.486  1.00  0.00           C  
ATOM   1808  C   GLU   258      -9.335  14.077 -19.595  1.00  0.00           C  
ATOM   1809  O   GLU   258      -9.338  14.459 -20.768  1.00  0.00           O  
ATOM   1810  CB  GLU   258      -7.123  13.734 -18.225  1.00  0.00           C  
ATOM   1811  CG  GLU   258      -6.259  13.679 -19.524  1.00  0.00           C  
ATOM   1812  CD  GLU   258      -5.357  14.882 -19.695  1.00  0.00           C  
ATOM   1813  OE1 GLU   258      -5.620  15.964 -19.158  1.00  0.00           O  
ATOM   1814  OE2 GLU   258      -4.276  14.740 -20.282  1.00  0.00           O1-
ATOM   1815  H   GLU   258      -8.645  14.576 -16.381  1.00  0.00           H  
ATOM   2296  N   SER   314      -7.025   5.192 -22.835  1.00  0.00           N  
ATOM   2297  CA  SER   314      -5.765   5.148 -22.122  1.00  0.00           C  
ATOM   2298  C   SER   314      -5.865   5.704 -20.726  1.00  0.00           C  
ATOM   2299  O   SER   314      -5.389   5.168 -19.732  1.00  0.00           O  
ATOM   2300  CB  SER   314      -4.654   5.778 -22.954  1.00  0.00           C  
ATOM   2301  OG  SER   314      -3.479   5.479 -22.211  1.00  0.00           O  
ATOM   2302  H   SER   314      -7.166   5.955 -23.483  1.00  0.00           H  
ATOM   2303  HG  SER   314      -3.175   4.617 -22.498  1.00  0.00           H  
ATOM   2304  N   ILE   315      -6.549   6.821 -20.619  1.00  0.00           N  
ATOM   2305  CA  ILE   315      -6.919   7.579 -19.415  1.00  0.00           C  
ATOM   2306  C   ILE   315      -7.816   6.687 -18.572  1.00  0.00           C  
ATOM   2307  O   ILE   315      -7.603   6.592 -17.335  1.00  0.00           O  
ATOM   2308  CB  ILE   315      -7.618   8.886 -19.652  1.00  0.00           C  
ATOM   2309  CG1 ILE   315      -6.709  10.020 -20.251  1.00  0.00           C  
ATOM   2310  CG2 ILE   315      -8.270   9.466 -18.370  1.00  0.00           C  
ATOM   2311  CD  ILE   315      -7.444  10.943 -21.151  1.00  0.00           C  
ATOM   2312  H   ILE   315      -6.986   7.111 -21.483  1.00  0.00           H  
ATOM   2313  N   SER   316      -8.787   6.042 -19.218  1.00  0.00           N  
ATOM   2314  CA  SER   316      -9.569   5.099 -18.508  1.00  0.00           C  
ATOM   2315  C   SER   316      -8.752   3.879 -18.026  1.00  0.00           C  
ATOM   2316  O   SER   316      -9.094   3.391 -16.954  1.00  0.00           O  
ATOM   2317  CB  SER   316     -10.686   4.718 -19.490  1.00  0.00           C  
ATOM   2318  OG  SER   316     -11.522   3.792 -18.989  1.00  0.00           O  
ATOM   2319  H   SER   316      -9.058   6.301 -20.161  1.00  0.00           H  
ATOM   2320  HG  SER   316     -12.433   4.021 -19.183  1.00  0.00           H  
ATOM   2321  N   ASN   317      -7.733   3.312 -18.726  1.00  0.00           N  
ATOM   2322  CA  ASN   317      -6.889   2.265 -18.133  1.00  0.00           C  
ATOM   2323  C   ASN   317      -6.045   2.812 -17.004  1.00  0.00           C  
ATOM   2324  O   ASN   317      -5.935   2.055 -16.030  1.00  0.00           O  
ATOM   2325  CB  ASN   317      -6.049   1.748 -19.216  1.00  0.00           C  
ATOM   2326  CG  ASN   317      -6.674   0.483 -19.854  1.00  0.00           C  
ATOM   2327  ND2 ASN   317      -7.682   0.750 -20.667  1.00  0.00           N  
ATOM   2328  OD1 ASN   317      -6.354  -0.706 -19.598  1.00  0.00           O  
ATOM   2329  H   ASN   317      -7.457   3.767 -19.588  1.00  0.00           H  
ATOM   2330 HD21 ASN   317      -7.991   1.660 -20.961  1.00  0.00           H  
ATOM   2331 HD22 ASN   317      -7.935  -0.049 -21.244  1.00  0.00           H  
ATOM   2332  N   GLU   318      -5.598   4.058 -17.005  1.00  0.00           N  
ATOM   2333  CA  GLU   318      -4.941   4.720 -15.811  1.00  0.00           C  
ATOM   2334  C   GLU   318      -5.946   4.866 -14.667  1.00  0.00           C  
ATOM   2335  O   GLU   318      -5.507   4.707 -13.506  1.00  0.00           O  
ATOM   2336  CB  GLU   318      -4.377   6.093 -16.392  1.00  0.00           C  
ATOM   2337  CG  GLU   318      -3.590   6.849 -15.297  1.00  0.00           C  
ATOM   2338  CD  GLU   318      -2.259   6.222 -14.797  1.00  0.00           C  
ATOM   2339  OE1 GLU   318      -1.556   5.441 -15.565  1.00  0.00           O  
ATOM   2340  OE2 GLU   318      -1.959   6.400 -13.504  1.00  0.00           O1-
ATOM   2341  H   GLU   318      -5.806   4.683 -17.776  1.00  0.00           H  
ATOM   2342  N   GLN   319      -7.260   5.064 -14.906  1.00  0.00           N  
ATOM   2343  CA  GLN   319      -8.333   5.041 -13.890  1.00  0.00           C  
ATOM   2344  C   GLN   319      -8.652   3.597 -13.469  1.00  0.00           C  
ATOM   2345  O   GLN   319      -8.802   3.509 -12.273  1.00  0.00           O  
ATOM   2346  CB  GLN   319      -9.664   5.600 -14.350  1.00  0.00           C  
ATOM   2347  CG  GLN   319      -9.640   7.137 -14.677  1.00  0.00           C  
ATOM   2348  CD  GLN   319     -11.000   7.631 -15.047  1.00  0.00           C  
ATOM   2349  NE2 GLN   319     -11.187   8.825 -15.528  1.00  0.00           N  
ATOM   2350  OE1 GLN   319     -12.020   6.994 -14.898  1.00  0.00           O  
ATOM   2351  H   GLN   319      -7.623   5.172 -15.842  1.00  0.00           H  
ATOM   2352 HE21 GLN   319     -10.420   9.446 -15.775  1.00  0.00           H  
ATOM   2353 HE22 GLN   319     -12.124   9.006 -15.850  1.00  0.00           H  
ATOM   2354  N   LYS   320      -8.598   2.583 -14.314  1.00  0.00           N  
ATOM   2355  CA  LYS   320      -8.678   1.169 -13.925  1.00  0.00           C  
ATOM   2356  C   LYS   320      -7.470   0.782 -13.035  1.00  0.00           C  
ATOM   2357  O   LYS   320      -7.560   0.024 -12.026  1.00  0.00           O  
ATOM   2358  CB  LYS   320      -8.683   0.288 -15.242  1.00  0.00           C  
ATOM   2359  CG  LYS   320      -9.217  -1.110 -15.002  1.00  0.00           C  
ATOM   2360  CD  LYS   320      -9.360  -1.830 -16.350  1.00  0.00           C  
ATOM   2361  CE  LYS   320      -7.955  -1.957 -16.831  1.00  0.00           C  
ATOM   2362  NZ  LYS   320      -7.987  -2.804 -18.051  1.00  0.00           N1+
ATOM   2363  H   LYS   320      -8.461   2.738 -15.305  1.00  0.00           H  
ATOM   2364  HZ1 LYS   320      -7.097  -2.718 -18.514  1.00  0.00           H  
ATOM   2365  HZ2 LYS   320      -8.163  -3.786 -17.859  1.00  0.00           H  
ATOM   2366  HZ3 LYS   320      -8.689  -2.499 -18.713  1.00  0.00           H  
ATOM   2367  N   ALA   321      -6.305   1.332 -13.284  1.00  0.00           N  
ATOM   2368  CA  ALA   321      -5.098   1.067 -12.454  1.00  0.00           C  
ATOM   2369  C   ALA   321      -5.172   1.845 -11.051  1.00  0.00           C  
ATOM   2370  O   ALA   321      -4.996   1.270 -10.027  1.00  0.00           O  
ATOM   2371  CB  ALA   321      -3.876   1.593 -13.225  1.00  0.00           C  
ATOM   2372  H   ALA   321      -6.183   1.691 -14.219  1.00  0.00           H  
ATOM   2373  N   CYS   322      -5.684   3.116 -11.045  1.00  0.00           N  
ATOM   2374  CA  CYS   322      -5.973   3.890  -9.768  1.00  0.00           C  
ATOM   2375  C   CYS   322      -6.904   3.141  -8.860  1.00  0.00           C  
ATOM   2376  O   CYS   322      -6.602   3.076  -7.640  1.00  0.00           O  
ATOM   2377  CB  CYS   322      -6.447   5.263 -10.253  1.00  0.00           C  
ATOM   2378  SG  CYS   322      -6.723   6.469  -8.884  1.00  0.00           S  
ATOM   2379  H   CYS   322      -5.685   3.684 -11.881  1.00  0.00           H  
ATOM   2380  N   LYS   323      -7.974   2.515  -9.429  1.00  0.00           N  
ATOM   2381  CA  LYS   323      -8.924   1.652  -8.681  1.00  0.00           C  
ATOM   2382  C   LYS   323      -8.212   0.453  -8.071  1.00  0.00           C  
ATOM   2383  O   LYS   323      -8.414   0.227  -6.897  1.00  0.00           O  
ATOM   2384  CB  LYS   323     -10.086   1.250  -9.544  1.00  0.00           C  
ATOM   2385  CG  LYS   323     -11.012   2.413  -9.912  1.00  0.00           C  
ATOM   2386  CD  LYS   323     -11.964   1.876 -11.016  1.00  0.00           C  
ATOM   2387  CE  LYS   323     -12.795   3.067 -11.625  1.00  0.00           C  
ATOM   2388  NZ  LYS   323     -13.549   2.549 -12.751  1.00  0.00           N1+
ATOM   2389  H   LYS   323      -8.078   2.656 -10.417  1.00  0.00           H  
ATOM   2390  HZ1 LYS   323     -12.963   2.398 -13.561  1.00  0.00           H  
ATOM   2391  HZ2 LYS   323     -13.911   1.649 -12.480  1.00  0.00           H  
ATOM   2392  HZ3 LYS   323     -14.211   3.254 -13.040  1.00  0.00           H  
ATOM   2393  N   VAL   324      -7.408  -0.236  -8.857  1.00  0.00           N  
ATOM   2394  CA  VAL   324      -6.668  -1.426  -8.297  1.00  0.00           C  
ATOM   2395  C   VAL   324      -5.657  -1.067  -7.113  1.00  0.00           C  
ATOM   2396  O   VAL   324      -5.625  -1.798  -6.102  1.00  0.00           O  
ATOM   2397  CB  VAL   324      -5.894  -2.102  -9.456  1.00  0.00           C  
ATOM   2398  CG1 VAL   324      -4.741  -2.993  -9.048  1.00  0.00           C  
ATOM   2399  CG2 VAL   324      -6.824  -2.774 -10.371  1.00  0.00           C  
ATOM   2400  H   VAL   324      -7.279   0.028  -9.830  1.00  0.00           H  
ATOM   2401  N   LEU   325      -5.001   0.093  -7.113  1.00  0.00           N  
ATOM   2402  CA  LEU   325      -4.238   0.622  -5.986  1.00  0.00           C  
ATOM   2403  C   LEU   325      -5.176   1.082  -4.789  1.00  0.00           C  
ATOM   2404  O   LEU   325      -4.687   0.973  -3.692  1.00  0.00           O  
ATOM   2405  CB  LEU   325      -3.365   1.788  -6.415  1.00  0.00           C  
ATOM   2406  CG  LEU   325      -2.257   1.455  -7.371  1.00  0.00           C  
ATOM   2407  CD1 LEU   325      -1.795   2.763  -7.971  1.00  0.00           C  
ATOM   2408  CD2 LEU   325      -1.181   0.692  -6.573  1.00  0.00           C  
ATOM   2409  H   LEU   325      -5.019   0.745  -7.894  1.00  0.00           H  
ATOM   2410  N   GLY   326      -6.378   1.635  -4.929  1.00  0.00           N  
ATOM   2411  CA  GLY   326      -7.210   2.056  -3.822  1.00  0.00           C  
ATOM   2412  C   GLY   326      -7.837   0.881  -3.146  1.00  0.00           C  
ATOM   2413  O   GLY   326      -8.153   0.922  -1.964  1.00  0.00           O  
ATOM   2414  H   GLY   326      -6.729   1.871  -5.844  1.00  0.00           H  
ATOM   2415  N   ILE   327      -8.042  -0.224  -3.888  1.00  0.00           N  
ATOM   2416  CA  ILE   327      -8.303  -1.561  -3.268  1.00  0.00           C  
ATOM   2417  C   ILE   327      -7.110  -2.069  -2.439  1.00  0.00           C  
ATOM   2418  O   ILE   327      -7.328  -2.438  -1.310  1.00  0.00           O  
ATOM   2419  CB  ILE   327      -8.786  -2.538  -4.429  1.00  0.00           C  
ATOM   2420  CG1 ILE   327     -10.260  -2.215  -4.785  1.00  0.00           C  
ATOM   2421  CG2 ILE   327      -8.520  -3.998  -4.117  1.00  0.00           C  
ATOM   2422  CD  ILE   327     -10.869  -3.089  -5.873  1.00  0.00           C  
ATOM   2423  H   ILE   327      -7.889  -0.252  -4.880  1.00  0.00           H  
ATOM   2424  N   VAL   328      -5.881  -1.886  -2.986  1.00  0.00           N  
ATOM   2425  CA  VAL   328      -4.676  -2.191  -2.215  1.00  0.00           C  
ATOM   2426  C   VAL   328      -4.662  -1.394  -0.881  1.00  0.00           C  
ATOM   2427  O   VAL   328      -4.504  -1.948   0.198  1.00  0.00           O  
ATOM   2428  CB  VAL   328      -3.342  -2.029  -2.959  1.00  0.00           C  
ATOM   2429  CG1 VAL   328      -2.007  -1.951  -2.135  1.00  0.00           C  
ATOM   2430  CG2 VAL   328      -3.064  -3.109  -3.982  1.00  0.00           C  
ATOM   2431  H   VAL   328      -5.823  -1.680  -3.967  1.00  0.00           H  
ATOM   2432  N   PHE   329      -5.038  -0.125  -1.010  1.00  0.00           N  
ATOM   2433  CA  PHE   329      -5.157   0.788   0.144  1.00  0.00           C  
ATOM   2434  C   PHE   329      -6.192   0.241   1.130  1.00  0.00           C  
ATOM   2435  O   PHE   329      -5.952   0.107   2.299  1.00  0.00           O  
ATOM   2436  CB  PHE   329      -5.459   2.216  -0.325  1.00  0.00           C  
ATOM   2437  CG  PHE   329      -4.510   2.875  -1.300  1.00  0.00           C  
ATOM   2438  CD1 PHE   329      -3.157   2.394  -1.547  1.00  0.00           C  
ATOM   2439  CD2 PHE   329      -4.925   4.017  -1.988  1.00  0.00           C  
ATOM   2440  CE1 PHE   329      -2.308   3.067  -2.477  1.00  0.00           C  
ATOM   2441  CE2 PHE   329      -4.075   4.676  -2.891  1.00  0.00           C  
ATOM   2442  CZ  PHE   329      -2.740   4.289  -3.141  1.00  0.00           C  
ATOM   2443  H   PHE   329      -4.884   0.263  -1.932  1.00  0.00           H  
ATOM   2444  N   PHE   330      -7.450  -0.070   0.711  1.00  0.00           N  
ATOM   2445  CA  PHE   330      -8.649  -0.476   1.493  1.00  0.00           C  
ATOM   2446  C   PHE   330      -8.416  -1.826   2.291  1.00  0.00           C  
ATOM   2447  O   PHE   330      -8.653  -1.875   3.507  1.00  0.00           O  
ATOM   2448  CB  PHE   330      -9.755  -0.735   0.389  1.00  0.00           C  
ATOM   2449  CG  PHE   330     -11.158  -1.003   0.924  1.00  0.00           C  
ATOM   2450  CD1 PHE   330     -11.566  -2.323   1.286  1.00  0.00           C  
ATOM   2451  CD2 PHE   330     -11.936   0.104   1.213  1.00  0.00           C  
ATOM   2452  CE1 PHE   330     -12.793  -2.502   1.934  1.00  0.00           C  
ATOM   2453  CE2 PHE   330     -13.161  -0.110   1.947  1.00  0.00           C  
ATOM   2454  CZ  PHE   330     -13.548  -1.384   2.337  1.00  0.00           C  
ATOM   2455  H   PHE   330      -7.593   0.160  -0.261  1.00  0.00           H  
ATOM   2456  N   LEU   331      -7.714  -2.834   1.666  1.00  0.00           N  
ATOM   2457  CA  LEU   331      -7.227  -4.129   2.224  1.00  0.00           C  
ATOM   2458  C   LEU   331      -6.297  -3.876   3.453  1.00  0.00           C  
ATOM   2459  O   LEU   331      -6.246  -4.611   4.421  1.00  0.00           O  
ATOM   2460  CB  LEU   331      -6.595  -4.882   1.065  1.00  0.00           C  
ATOM   2461  CG  LEU   331      -6.309  -6.391   1.359  1.00  0.00           C  
ATOM   2462  CD1 LEU   331      -7.547  -7.192   1.727  1.00  0.00           C  
ATOM   2463  CD2 LEU   331      -5.829  -7.034   0.060  1.00  0.00           C  
ATOM   2464  H   LEU   331      -7.526  -2.624   0.702  1.00  0.00           H  
ATOM   2465  N   PHE   332      -5.556  -2.791   3.347  1.00  0.00           N  
ATOM   2466  CA  PHE   332      -4.724  -2.327   4.482  1.00  0.00           C  
ATOM   2467  C   PHE   332      -5.559  -1.603   5.600  1.00  0.00           C  
ATOM   2468  O   PHE   332      -5.471  -1.890   6.797  1.00  0.00           O  
ATOM   2469  CB  PHE   332      -3.468  -1.487   3.997  1.00  0.00           C  
ATOM   2470  CG  PHE   332      -2.473  -1.412   5.193  1.00  0.00           C  
ATOM   2471  CD1 PHE   332      -1.781  -2.614   5.469  1.00  0.00           C  
ATOM   2472  CD2 PHE   332      -2.257  -0.163   5.869  1.00  0.00           C  
ATOM   2473  CE1 PHE   332      -0.831  -2.539   6.494  1.00  0.00           C  
ATOM   2474  CE2 PHE   332      -1.202  -0.209   6.810  1.00  0.00           C  
ATOM   2475  CZ  PHE   332      -0.575  -1.372   7.225  1.00  0.00           C  
ATOM   2476  H   PHE   332      -5.480  -2.308   2.463  1.00  0.00           H  
ATOM   2477  N   VAL   333      -6.411  -0.680   5.139  1.00  0.00           N  
ATOM   2478  CA  VAL   333      -7.154   0.234   6.145  1.00  0.00           C  
ATOM   2479  C   VAL   333      -8.262  -0.483   6.830  1.00  0.00           C  
ATOM   2480  O   VAL   333      -8.367  -0.446   8.057  1.00  0.00           O  
ATOM   2481  CB  VAL   333      -7.628   1.532   5.394  1.00  0.00           C  
ATOM   2482  CG1 VAL   333      -8.493   2.475   6.296  1.00  0.00           C  
ATOM   2483  CG2 VAL   333      -6.437   2.260   4.800  1.00  0.00           C  
ATOM   2484  H   VAL   333      -6.384  -0.451   4.152  1.00  0.00           H  
ATOM   2485  N   VAL   334      -9.148  -1.164   6.076  1.00  0.00           N  
ATOM   2486  CA  VAL   334     -10.308  -1.837   6.637  1.00  0.00           C  
ATOM   2487  C   VAL   334      -9.945  -2.931   7.578  1.00  0.00           C  
ATOM   2488  O   VAL   334     -10.549  -3.053   8.627  1.00  0.00           O  
ATOM   2489  CB  VAL   334     -11.239  -2.256   5.491  1.00  0.00           C  
ATOM   2490  CG1 VAL   334     -10.923  -3.636   4.964  1.00  0.00           C  
ATOM   2491  CG2 VAL   334     -12.631  -2.420   5.953  1.00  0.00           C  
ATOM   2492  H   VAL   334      -8.940  -1.399   5.106  1.00  0.00           H  
ATOM   2493  N   MET   335      -8.865  -3.621   7.352  1.00  0.00           N  
ATOM   2494  CA  MET   335      -8.476  -4.721   8.210  1.00  0.00           C  
ATOM   2495  C   MET   335      -7.781  -4.230   9.445  1.00  0.00           C  
ATOM   2496  O   MET   335      -7.859  -4.947  10.451  1.00  0.00           O  
ATOM   2497  CB  MET   335      -7.628  -5.811   7.507  1.00  0.00           C  
ATOM   2498  CG  MET   335      -8.551  -6.578   6.556  1.00  0.00           C  
ATOM   2499  SD  MET   335      -7.787  -7.810   5.504  1.00  0.00           S  
ATOM   2500  CE  MET   335      -7.401  -9.113   6.723  1.00  0.00           C  
ATOM   2501  H   MET   335      -8.284  -3.458   6.545  1.00  0.00           H  
ATOM   2502  N   TRP   336      -7.104  -3.069   9.496  1.00  0.00           N  
ATOM   2503  CA  TRP   336      -6.624  -2.312  10.699  1.00  0.00           C  
ATOM   2504  C   TRP   336      -7.760  -1.716  11.488  1.00  0.00           C  
ATOM   2505  O   TRP   336      -7.481  -1.291  12.579  1.00  0.00           O  
ATOM   2506  CB  TRP   336      -5.531  -1.285  10.342  1.00  0.00           C  
ATOM   2507  CG  TRP   336      -4.206  -1.978  10.334  1.00  0.00           C  
ATOM   2508  CD1 TRP   336      -3.399  -2.181   9.255  1.00  0.00           C  
ATOM   2509  CD2 TRP   336      -3.552  -2.756  11.403  1.00  0.00           C  
ATOM   2510  CE2 TRP   336      -2.411  -3.388  10.821  1.00  0.00           C  
ATOM   2511  CE3 TRP   336      -3.759  -2.945  12.776  1.00  0.00           C  
ATOM   2512  NE1 TRP   336      -2.350  -3.091   9.541  1.00  0.00           N  
ATOM   2513  CZ2 TRP   336      -1.496  -4.132  11.595  1.00  0.00           C  
ATOM   2514  CZ3 TRP   336      -2.801  -3.613  13.573  1.00  0.00           C  
ATOM   2515  CH2 TRP   336      -1.687  -4.134  13.000  1.00  0.00           C  
ATOM   2516  H   TRP   336      -6.897  -2.591   8.629  1.00  0.00           H  
ATOM   2517  HE1 TRP   336      -1.707  -3.422   8.830  1.00  0.00           H  
ATOM   2518  N   CYS   337      -8.973  -1.488  10.876  1.00  0.00           N  
ATOM   2519  CA  CYS   337      -9.969  -0.522  11.370  1.00  0.00           C  
ATOM   2520  C   CYS   337     -10.552  -0.970  12.718  1.00  0.00           C  
ATOM   2521  O   CYS   337     -10.749  -0.110  13.600  1.00  0.00           O  
ATOM   2522  CB  CYS   337     -11.066  -0.031  10.384  1.00  0.00           C  
ATOM   2523  SG  CYS   337     -10.617   1.476   9.515  1.00  0.00           S  
ATOM   2524  H   CYS   337      -9.055  -1.747   9.901  1.00  0.00           H  
ATOM   2525  N   PRO   338     -10.883  -2.280  12.958  1.00  0.00           N  
ATOM   2526  CA  PRO   338     -11.222  -2.884  14.233  1.00  0.00           C  
ATOM   2527  C   PRO   338     -10.233  -2.487  15.322  1.00  0.00           C  
ATOM   2528  O   PRO   338     -10.652  -1.879  16.339  1.00  0.00           O  
ATOM   2529  CB  PRO   338     -11.420  -4.374  14.013  1.00  0.00           C  
ATOM   2530  CG  PRO   338     -11.881  -4.354  12.536  1.00  0.00           C  
ATOM   2531  CD  PRO   338     -11.052  -3.234  11.967  1.00  0.00           C  
ATOM   2532  N   PHE   339      -8.900  -2.753  15.245  1.00  0.00           N  
ATOM   2533  CA  PHE   339      -7.913  -2.359  16.233  1.00  0.00           C  
ATOM   2534  C   PHE   339      -7.811  -0.834  16.198  1.00  0.00           C  
ATOM   2535  O   PHE   339      -7.848  -0.205  17.280  1.00  0.00           O  
ATOM   2536  CB  PHE   339      -6.619  -3.093  15.873  1.00  0.00           C  
ATOM   2537  CG  PHE   339      -5.438  -2.814  16.735  1.00  0.00           C  
ATOM   2538  CD1 PHE   339      -5.109  -3.690  17.775  1.00  0.00           C  
ATOM   2539  CD2 PHE   339      -4.693  -1.676  16.374  1.00  0.00           C  
ATOM   2540  CE1 PHE   339      -4.010  -3.408  18.568  1.00  0.00           C  
ATOM   2541  CE2 PHE   339      -3.603  -1.422  17.214  1.00  0.00           C  
ATOM   2542  CZ  PHE   339      -3.223  -2.247  18.241  1.00  0.00           C  
ATOM   2543  H   PHE   339      -8.573  -3.241  14.423  1.00  0.00           H  
ATOM   2544  N   PHE   340      -7.689  -0.147  15.013  1.00  0.00           N  
ATOM   2545  CA  PHE   340      -7.547   1.352  15.002  1.00  0.00           C  
ATOM   2546  C   PHE   340      -8.629   2.101  15.836  1.00  0.00           C  
ATOM   2547  O   PHE   340      -8.339   2.759  16.753  1.00  0.00           O  
ATOM   2548  CB  PHE   340      -7.395   1.902  13.540  1.00  0.00           C  
ATOM   2549  CG  PHE   340      -7.720   3.352  13.298  1.00  0.00           C  
ATOM   2550  CD1 PHE   340      -6.682   4.261  13.582  1.00  0.00           C  
ATOM   2551  CD2 PHE   340      -8.966   3.750  12.828  1.00  0.00           C  
ATOM   2552  CE1 PHE   340      -6.995   5.610  13.515  1.00  0.00           C  
ATOM   2553  CE2 PHE   340      -9.248   5.083  12.789  1.00  0.00           C  
ATOM   2554  CZ  PHE   340      -8.250   6.015  13.057  1.00  0.00           C  
ATOM   2555  H   PHE   340      -7.383  -0.690  14.213  1.00  0.00           H  
ATOM   2556  N   ILE   341      -9.963   1.833  15.528  1.00  0.00           N  
ATOM   2557  CA  ILE   341     -11.050   2.292  16.404  1.00  0.00           C  
ATOM   2558  C   ILE   341     -11.013   1.710  17.845  1.00  0.00           C  
ATOM   2559  O   ILE   341     -11.019   2.560  18.752  1.00  0.00           O  
ATOM   2560  CB  ILE   341     -12.444   2.028  15.782  1.00  0.00           C  
ATOM   2561  CG1 ILE   341     -12.635   3.005  14.605  1.00  0.00           C  
ATOM   2562  CG2 ILE   341     -13.602   2.256  16.772  1.00  0.00           C  
ATOM   2563  CD  ILE   341     -13.761   2.693  13.573  1.00  0.00           C  
ATOM   2564  H   ILE   341     -10.118   1.139  14.804  1.00  0.00           H  
ATOM   2565  N   THR   342     -10.865   0.386  18.092  1.00  0.00           N  
ATOM   2566  CA  THR   342     -10.817  -0.117  19.486  1.00  0.00           C  
ATOM   2567  C   THR   342      -9.689   0.531  20.332  1.00  0.00           C  
ATOM   2568  O   THR   342      -9.822   0.747  21.519  1.00  0.00           O  
ATOM   2569  CB  THR   342     -10.720  -1.673  19.492  1.00  0.00           C  
ATOM   2570  CG2 THR   342     -10.921  -2.360  20.749  1.00  0.00           C  
ATOM   2571  OG1 THR   342     -11.635  -2.232  18.677  1.00  0.00           O  
ATOM   2572  H   THR   342     -10.870  -0.277  17.329  1.00  0.00           H  
ATOM   2573  HG1 THR   342     -11.310  -2.229  17.778  1.00  0.00           H  
ATOM   2574  N   ASN   343      -8.518   0.821  19.755  1.00  0.00           N  
ATOM   2575  CA  ASN   343      -7.405   1.478  20.429  1.00  0.00           C  
ATOM   2576  C   ASN   343      -7.573   2.933  20.793  1.00  0.00           C  
ATOM   2577  O   ASN   343      -7.143   3.410  21.860  1.00  0.00           O  
ATOM   2578  CB  ASN   343      -6.155   1.205  19.521  1.00  0.00           C  
ATOM   2579  CG  ASN   343      -4.876   1.744  20.089  1.00  0.00           C  
ATOM   2580  ND2 ASN   343      -3.911   2.097  19.295  1.00  0.00           N  
ATOM   2581  OD1 ASN   343      -4.709   1.943  21.277  1.00  0.00           O  
ATOM   2582  H   ASN   343      -8.411   0.514  18.807  1.00  0.00           H  
ATOM   2583 HD21 ASN   343      -3.962   1.818  18.324  1.00  0.00           H  
ATOM   2584 HD22 ASN   343      -3.099   2.545  19.697  1.00  0.00           H  
ATOM   2585  N   ILE   344      -8.442   3.583  19.972  1.00  0.00           N  
ATOM   2586  CA  ILE   344      -8.974   4.846  20.383  1.00  0.00           C  
ATOM   2587  C   ILE   344     -10.008   4.695  21.488  1.00  0.00           C  
ATOM   2588  O   ILE   344      -9.963   5.504  22.447  1.00  0.00           O  
ATOM   2589  CB  ILE   344      -9.629   5.655  19.187  1.00  0.00           C  
ATOM   2590  CG1 ILE   344      -8.677   5.942  17.955  1.00  0.00           C  
ATOM   2591  CG2 ILE   344     -10.174   7.048  19.733  1.00  0.00           C  
ATOM   2592  CD  ILE   344      -9.387   6.171  16.662  1.00  0.00           C  
ATOM   2593  H   ILE   344      -8.765   3.126  19.130  1.00  0.00           H  
ATOM   2594  N   MET   345     -10.971   3.851  21.285  1.00  0.00           N  
ATOM   2595  CA  MET   345     -12.000   3.596  22.291  1.00  0.00           C  
ATOM   2596  C   MET   345     -11.431   3.184  23.669  1.00  0.00           C  
ATOM   2597  O   MET   345     -11.840   3.750  24.699  1.00  0.00           O  
ATOM   2598  CB  MET   345     -13.027   2.670  21.691  1.00  0.00           C  
ATOM   2599  CG  MET   345     -13.880   3.439  20.645  1.00  0.00           C  
ATOM   2600  SD  MET   345     -15.355   2.661  20.020  1.00  0.00           S  
ATOM   2601  CE  MET   345     -16.473   2.754  21.493  1.00  0.00           C  
ATOM   2602  H   MET   345     -11.007   3.330  20.426  1.00  0.00           H  
ATOM   2603  N   ALA   346     -10.292   2.504  23.789  1.00  0.00           N  
ATOM   2604  CA  ALA   346      -9.585   2.120  25.036  1.00  0.00           C  
ATOM   2605  C   ALA   346      -9.242   3.348  25.998  1.00  0.00           C  
ATOM   2606  O   ALA   346      -8.915   3.082  27.154  1.00  0.00           O  
ATOM   2607  CB  ALA   346      -8.383   1.412  24.541  1.00  0.00           C  
ATOM   2608  H   ALA   346      -9.842   2.113  22.981  1.00  0.00           H  
ATOM   2609  N   VAL   347      -9.209   4.592  25.480  1.00  0.00           N  
ATOM   2610  CA  VAL   347      -8.931   5.825  26.243  1.00  0.00           C  
ATOM   2611  C   VAL   347     -10.118   6.850  26.304  1.00  0.00           C  
ATOM   2612  O   VAL   347     -10.530   7.314  27.337  1.00  0.00           O  
ATOM   2613  CB  VAL   347      -7.579   6.387  25.830  1.00  0.00           C  
ATOM   2614  CG1 VAL   347      -7.585   7.018  24.395  1.00  0.00           C  
ATOM   2615  CG2 VAL   347      -7.139   7.511  26.793  1.00  0.00           C  
ATOM   2616  H   VAL   347      -9.444   4.684  24.497  1.00  0.00           H  
ATOM   2617  N   ILE   348     -10.757   6.994  25.147  1.00  0.00           N  
ATOM   2618  CA  ILE   348     -11.995   7.840  24.956  1.00  0.00           C  
ATOM   2619  C   ILE   348     -13.197   7.247  25.705  1.00  0.00           C  
ATOM   2620  O   ILE   348     -14.103   7.972  26.054  1.00  0.00           O  
ATOM   2621  CB  ILE   348     -12.231   8.125  23.437  1.00  0.00           C  
ATOM   2622  CG1 ILE   348     -11.097   8.797  22.653  1.00  0.00           C  
ATOM   2623  CG2 ILE   348     -13.482   8.971  23.135  1.00  0.00           C  
ATOM   2624  CD  ILE   348     -10.712  10.226  23.141  1.00  0.00           C  
ATOM   2625  H   ILE   348     -10.410   6.482  24.341  1.00  0.00           H  
ATOM   2626  N   CYX   349     -13.218   5.950  25.991  1.00  0.00           N  
ATOM   2627  CA  CYX   349     -14.389   5.216  26.553  1.00  0.00           C  
ATOM   2628  C   CYX   349     -14.072   4.397  27.796  1.00  0.00           C  
ATOM   2629  O   CYX   349     -14.678   3.385  28.053  1.00  0.00           O  
ATOM   2630  CB  CYX   349     -15.050   4.355  25.396  1.00  0.00           C  
ATOM   2631  SG  CYX   349     -15.618   5.366  23.959  1.00  0.00           S  
ATOM   2632  H   CYX   349     -12.426   5.371  25.751  1.00  0.00           H  
ATOM   2633  N   LYS   350     -13.100   4.884  28.535  1.00  0.00           N  
ATOM   2634  CA  LYS   350     -12.408   4.094  29.611  1.00  0.00           C  
ATOM   2635  C   LYS   350     -13.304   3.432  30.656  1.00  0.00           C  
ATOM   2636  O   LYS   350     -12.859   2.483  31.215  1.00  0.00           O  
ATOM   2637  CB  LYS   350     -11.252   4.907  30.261  1.00  0.00           C  
ATOM   2638  CG  LYS   350     -11.670   6.210  31.134  1.00  0.00           C  
ATOM   2639  CD  LYS   350     -10.505   6.979  31.745  1.00  0.00           C  
ATOM   2640  CE  LYS   350      -9.461   6.222  32.504  1.00  0.00           C  
ATOM   2641  NZ  LYS   350      -8.351   7.097  32.860  1.00  0.00           N1+
ATOM   2642  H   LYS   350     -12.909   5.873  28.538  1.00  0.00           H  
ATOM   2643  HZ1 LYS   350      -8.748   8.019  32.987  1.00  0.00           H  
ATOM   2644  HZ2 LYS   350      -7.910   6.923  33.753  1.00  0.00           H  
ATOM   2645  HZ3 LYS   350      -7.648   7.201  32.141  1.00  0.00           H  
ATOM   2646  N   GLU   351     -14.488   3.947  30.854  1.00  0.00           N  
ATOM   2647  CA  GLU   351     -15.504   3.451  31.778  1.00  0.00           C  
ATOM   2648  C   GLU   351     -16.213   2.166  31.392  1.00  0.00           C  
ATOM   2649  O   GLU   351     -16.624   1.455  32.295  1.00  0.00           O  
ATOM   2650  CB  GLU   351     -16.531   4.538  32.170  1.00  0.00           C  
ATOM   2651  CG  GLU   351     -17.626   4.714  31.131  1.00  0.00           C  
ATOM   2652  CD  GLU   351     -17.154   5.180  29.749  1.00  0.00           C  
ATOM   2653  OE1 GLU   351     -16.177   5.931  29.721  1.00  0.00           O  
ATOM   2654  OE2 GLU   351     -17.738   4.896  28.709  1.00  0.00           O1-
ATOM   2655  H   GLU   351     -14.846   4.520  30.109  1.00  0.00           H  
ATOM   2656  N   SER   352     -16.454   1.957  30.093  1.00  0.00           N  
ATOM   2657  CA  SER   352     -17.206   0.864  29.417  1.00  0.00           C  
ATOM   2658  C   SER   352     -16.209   0.042  28.491  1.00  0.00           C  
ATOM   2659  O   SER   352     -16.091  -1.188  28.663  1.00  0.00           O  
ATOM   2660  CB  SER   352     -18.384   1.561  28.611  1.00  0.00           C  
ATOM   2661  OG  SER   352     -17.932   2.468  27.618  1.00  0.00           O  
ATOM   2662  H   SER   352     -16.221   2.776  29.538  1.00  0.00           H  
ATOM   2663  HG  SER   352     -17.812   3.362  27.951  1.00  0.00           H  
ATOM   2664  N   CYX   353     -15.254   0.640  27.810  1.00  0.00           N  
ATOM   2665  CA  CYX   353     -13.989   0.044  27.364  1.00  0.00           C  
ATOM   2666  C   CYX   353     -12.977  -0.043  28.552  1.00  0.00           C  
ATOM   2667  O   CYX   353     -11.828   0.435  28.484  1.00  0.00           O  
ATOM   2668  CB  CYX   353     -13.467   0.797  26.079  1.00  0.00           C  
ATOM   2669  SG  CYX   353     -14.668   0.670  24.747  1.00  0.00           S  
ATOM   2670  H   CYX   353     -15.254   1.657  27.741  1.00  0.00           H  
ATOM   2671  N   ASN   354     -13.394  -0.780  29.603  1.00  0.00           N  
ATOM   2672  CA  ASN   354     -12.507  -1.067  30.791  1.00  0.00           C  
ATOM   2673  C   ASN   354     -11.308  -1.938  30.360  1.00  0.00           C  
ATOM   2674  O   ASN   354     -11.499  -2.890  29.602  1.00  0.00           O  
ATOM   2675  CB  ASN   354     -13.322  -1.734  31.914  1.00  0.00           C  
ATOM   2676  CG  ASN   354     -12.415  -2.424  33.023  1.00  0.00           C  
ATOM   2677  ND2 ASN   354     -12.111  -1.744  34.106  1.00  0.00           N  
ATOM   2678  OD1 ASN   354     -12.083  -3.565  32.880  1.00  0.00           O  
ATOM   2679  H   ASN   354     -14.312  -1.196  29.686  1.00  0.00           H  
ATOM   2680 HD21 ASN   354     -12.379  -0.771  34.157  1.00  0.00           H  
ATOM   2681 HD22 ASN   354     -11.488  -2.086  34.825  1.00  0.00           H  
ATOM   2682  N   GLU   355     -10.117  -1.773  30.938  1.00  0.00           N  
ATOM   2683  CA  GLU   355      -8.810  -2.430  30.601  1.00  0.00           C  
ATOM   2684  C   GLU   355      -8.804  -4.027  30.623  1.00  0.00           C  
ATOM   2685  O   GLU   355      -8.047  -4.602  29.826  1.00  0.00           O  
ATOM   2686  CB  GLU   355      -7.782  -1.991  31.616  1.00  0.00           C  
ATOM   2687  CG  GLU   355      -8.058  -2.295  33.083  1.00  0.00           C  
ATOM   2688  CD  GLU   355      -6.817  -1.875  33.876  1.00  0.00           C  
ATOM   2689  OE1 GLU   355      -6.913  -1.323  34.998  1.00  0.00           O  
ATOM   2690  OE2 GLU   355      -5.663  -2.078  33.398  1.00  0.00           O1-
ATOM   2691  H   GLU   355      -9.972  -1.043  31.628  1.00  0.00           H  
ATOM   2692  N   ASP   356      -9.707  -4.667  31.418  1.00  0.00           N  
ATOM   2693  CA  ASP   356      -9.788  -6.170  31.437  1.00  0.00           C  
ATOM   2694  C   ASP   356     -10.770  -6.763  30.425  1.00  0.00           C  
ATOM   2695  O   ASP   356     -10.695  -7.924  30.082  1.00  0.00           O  
ATOM   2696  CB  ASP   356     -10.101  -6.698  32.855  1.00  0.00           C  
ATOM   2697  CG  ASP   356      -9.844  -8.170  33.175  1.00  0.00           C  
ATOM   2698  OD1 ASP   356     -10.657  -8.754  33.928  1.00  0.00           O  
ATOM   2699  OD2 ASP   356      -8.827  -8.746  32.769  1.00  0.00           O1-
ATOM   2700  H   ASP   356     -10.329  -4.177  32.033  1.00  0.00           H  
ATOM   2701  N   VAL   357     -11.687  -5.909  29.903  1.00  0.00           N  
ATOM   2702  CA  VAL   357     -12.466  -6.185  28.666  1.00  0.00           C  
ATOM   2703  C   VAL   357     -11.754  -5.797  27.346  1.00  0.00           C  
ATOM   2704  O   VAL   357     -11.768  -6.515  26.330  1.00  0.00           O  
ATOM   2705  CB  VAL   357     -13.797  -5.434  28.807  1.00  0.00           C  
ATOM   2706  CG1 VAL   357     -14.592  -5.293  27.449  1.00  0.00           C  
ATOM   2707  CG2 VAL   357     -14.689  -6.245  29.775  1.00  0.00           C  
ATOM   2708  H   VAL   357     -11.676  -4.966  30.257  1.00  0.00           H  
ATOM   2709  N   ILE   358     -11.149  -4.634  27.338  1.00  0.00           N  
ATOM   2710  CA  ILE   358     -10.581  -4.016  26.070  1.00  0.00           C  
ATOM   2711  C   ILE   358      -9.296  -4.678  25.642  1.00  0.00           C  
ATOM   2712  O   ILE   358      -8.991  -4.803  24.425  1.00  0.00           O  
ATOM   2713  CB  ILE   358     -10.471  -2.485  26.299  1.00  0.00           C  
ATOM   2714  CG1 ILE   358     -10.487  -1.627  25.014  1.00  0.00           C  
ATOM   2715  CG2 ILE   358      -9.153  -2.182  27.050  1.00  0.00           C  
ATOM   2716  CD  ILE   358     -11.680  -1.959  24.114  1.00  0.00           C  
ATOM   2717  H   ILE   358     -11.223  -4.076  28.186  1.00  0.00           H  
ATOM   2718  N   GLY   359      -8.543  -5.267  26.538  1.00  0.00           N  
ATOM   2719  CA  GLY   359      -7.234  -5.894  26.267  1.00  0.00           C  
ATOM   2720  C   GLY   359      -7.277  -7.129  25.306  1.00  0.00           C  
ATOM   2721  O   GLY   359      -6.486  -7.374  24.413  1.00  0.00           O  
ATOM   2722  H   GLY   359      -8.952  -5.431  27.452  1.00  0.00           H  
ATOM   2723  N   ALA   360      -8.318  -7.884  25.486  1.00  0.00           N  
ATOM   2724  CA  ALA   360      -8.595  -9.045  24.725  1.00  0.00           C  
ATOM   2725  C   ALA   360      -9.256  -8.713  23.357  1.00  0.00           C  
ATOM   2726  O   ALA   360      -8.896  -9.415  22.416  1.00  0.00           O  
ATOM   2727  CB  ALA   360      -9.676  -9.926  25.413  1.00  0.00           C  
ATOM   2728  H   ALA   360      -8.851  -7.656  26.318  1.00  0.00           H  
ATOM   2729  N   LEU   361     -10.035  -7.657  23.293  1.00  0.00           N  
ATOM   2730  CA  LEU   361     -10.388  -7.103  22.005  1.00  0.00           C  
ATOM   2731  C   LEU   361      -9.180  -6.660  21.240  1.00  0.00           C  
ATOM   2732  O   LEU   361      -8.947  -7.003  20.121  1.00  0.00           O  
ATOM   2733  CB  LEU   361     -11.483  -6.003  22.088  1.00  0.00           C  
ATOM   2734  CG  LEU   361     -12.827  -6.502  22.725  1.00  0.00           C  
ATOM   2735  CD1 LEU   361     -13.902  -5.407  22.835  1.00  0.00           C  
ATOM   2736  CD2 LEU   361     -13.465  -7.587  21.864  1.00  0.00           C  
ATOM   2737  H   LEU   361     -10.413  -7.220  24.117  1.00  0.00           H  
ATOM   2738  N   LEU   362      -8.236  -5.996  21.900  1.00  0.00           N  
ATOM   2739  CA  LEU   362      -7.046  -5.568  21.173  1.00  0.00           C  
ATOM   2740  C   LEU   362      -6.093  -6.676  20.677  1.00  0.00           C  
ATOM   2741  O   LEU   362      -5.747  -6.672  19.471  1.00  0.00           O  
ATOM   2742  CB  LEU   362      -6.150  -4.540  22.028  1.00  0.00           C  
ATOM   2743  CG  LEU   362      -6.886  -3.226  22.230  1.00  0.00           C  
ATOM   2744  CD1 LEU   362      -6.357  -2.578  23.526  1.00  0.00           C  
ATOM   2745  CD2 LEU   362      -6.666  -2.178  21.045  1.00  0.00           C  
ATOM   2746  H   LEU   362      -8.395  -5.782  22.874  1.00  0.00           H  
ATOM   2747  N   ASN   363      -5.863  -7.662  21.487  1.00  0.00           N  
ATOM   2748  CA  ASN   363      -5.089  -8.894  21.096  1.00  0.00           C  
ATOM   2749  C   ASN   363      -5.688  -9.736  19.992  1.00  0.00           C  
ATOM   2750  O   ASN   363      -5.044 -10.375  19.177  1.00  0.00           O  
ATOM   2751  CB  ASN   363      -4.932  -9.827  22.434  1.00  0.00           C  
ATOM   2752  CG  ASN   363      -3.818  -9.401  23.333  1.00  0.00           C  
ATOM   2753  ND2 ASN   363      -3.964  -8.574  24.279  1.00  0.00           N  
ATOM   2754  OD1 ASN   363      -2.733  -9.869  23.115  1.00  0.00           O  
ATOM   2755  H   ASN   363      -6.228  -7.711  22.422  1.00  0.00           H  
ATOM   2756 HD21 ASN   363      -4.914  -8.333  24.496  1.00  0.00           H  
ATOM   2757 HD22 ASN   363      -3.183  -8.351  24.877  1.00  0.00           H  
ATOM   2758  N   VAL   364      -7.042  -9.682  19.830  1.00  0.00           N  
ATOM   2759  CA  VAL   364      -7.729 -10.305  18.644  1.00  0.00           C  
ATOM   2760  C   VAL   364      -7.547  -9.478  17.340  1.00  0.00           C  
ATOM   2761  O   VAL   364      -7.116  -9.990  16.349  1.00  0.00           O  
ATOM   2762  CB  VAL   364      -9.237 -10.443  18.859  1.00  0.00           C  
ATOM   2763  CG1 VAL   364     -10.073 -10.927  17.599  1.00  0.00           C  
ATOM   2764  CG2 VAL   364      -9.476 -11.394  20.011  1.00  0.00           C  
ATOM   2765  H   VAL   364      -7.594  -9.210  20.533  1.00  0.00           H  
ATOM   2766  N   PHE   365      -7.916  -8.216  17.493  1.00  0.00           N  
ATOM   2767  CA  PHE   365      -7.996  -7.260  16.360  1.00  0.00           C  
ATOM   2768  C   PHE   365      -6.562  -6.891  15.821  1.00  0.00           C  
ATOM   2769  O   PHE   365      -6.379  -6.591  14.630  1.00  0.00           O  
ATOM   2770  CB  PHE   365      -8.735  -5.987  16.869  1.00  0.00           C  
ATOM   2771  CG  PHE   365     -10.128  -6.149  17.261  1.00  0.00           C  
ATOM   2772  CD1 PHE   365     -10.854  -7.283  16.881  1.00  0.00           C  
ATOM   2773  CD2 PHE   365     -10.768  -5.163  18.003  1.00  0.00           C  
ATOM   2774  CE1 PHE   365     -12.106  -7.504  17.361  1.00  0.00           C  
ATOM   2775  CE2 PHE   365     -12.091  -5.394  18.431  1.00  0.00           C  
ATOM   2776  CZ  PHE   365     -12.785  -6.634  18.195  1.00  0.00           C  
ATOM   2777  H   PHE   365      -8.224  -7.919  18.414  1.00  0.00           H  
ATOM   2778  N   VAL   366      -5.502  -7.021  16.596  1.00  0.00           N  
ATOM   2779  CA  VAL   366      -4.080  -6.848  16.196  1.00  0.00           C  
ATOM   2780  C   VAL   366      -3.791  -7.885  15.149  1.00  0.00           C  
ATOM   2781  O   VAL   366      -3.213  -7.630  14.102  1.00  0.00           O  
ATOM   2782  CB  VAL   366      -3.174  -6.771  17.395  1.00  0.00           C  
ATOM   2783  CG1 VAL   366      -2.764  -8.071  18.045  1.00  0.00           C  
ATOM   2784  CG2 VAL   366      -1.875  -6.018  17.117  1.00  0.00           C  
ATOM   2785  H   VAL   366      -5.760  -7.198  17.556  1.00  0.00           H  
ATOM   2786  N   TRP   367      -4.214  -9.138  15.309  1.00  0.00           N  
ATOM   2787  CA  TRP   367      -4.041 -10.204  14.392  1.00  0.00           C  
ATOM   2788  C   TRP   367      -4.845 -10.082  13.083  1.00  0.00           C  
ATOM   2789  O   TRP   367      -4.324 -10.549  12.047  1.00  0.00           O  
ATOM   2790  CB  TRP   367      -4.269 -11.493  15.141  1.00  0.00           C  
ATOM   2791  CG  TRP   367      -3.036 -12.126  15.744  1.00  0.00           C  
ATOM   2792  CD1 TRP   367      -2.603 -11.747  16.966  1.00  0.00           C  
ATOM   2793  CD2 TRP   367      -1.938 -12.821  15.072  1.00  0.00           C  
ATOM   2794  CE2 TRP   367      -0.835 -12.922  15.971  1.00  0.00           C  
ATOM   2795  CE3 TRP   367      -1.767 -13.411  13.739  1.00  0.00           C  
ATOM   2796  NE1 TRP   367      -1.280 -12.200  17.040  1.00  0.00           N  
ATOM   2797  CZ2 TRP   367       0.269 -13.752  15.661  1.00  0.00           C  
ATOM   2798  CZ3 TRP   367      -0.652 -14.121  13.388  1.00  0.00           C  
ATOM   2799  CH2 TRP   367       0.373 -14.201  14.354  1.00  0.00           C  
ATOM   2800  H   TRP   367      -4.722  -9.233  16.178  1.00  0.00           H  
ATOM   2801  HE1 TRP   367      -0.704 -12.017  17.839  1.00  0.00           H  
ATOM   2802  N   ILE   368      -6.032  -9.480  13.133  1.00  0.00           N  
ATOM   2803  CA  ILE   368      -6.716  -9.068  11.951  1.00  0.00           C  
ATOM   2804  C   ILE   368      -5.836  -8.081  11.145  1.00  0.00           C  
ATOM   2805  O   ILE   368      -5.842  -8.189   9.929  1.00  0.00           O  
ATOM   2806  CB  ILE   368      -8.114  -8.436  12.265  1.00  0.00           C  
ATOM   2807  CG1 ILE   368      -9.026  -9.446  13.037  1.00  0.00           C  
ATOM   2808  CG2 ILE   368      -8.857  -7.871  11.030  1.00  0.00           C  
ATOM   2809  CD  ILE   368     -10.255  -8.872  13.723  1.00  0.00           C  
ATOM   2810  H   ILE   368      -6.433  -9.268  14.031  1.00  0.00           H  
ATOM   2811  N   GLY   369      -5.079  -7.222  11.822  1.00  0.00           N  
ATOM   2812  CA  GLY   369      -4.246  -6.268  11.153  1.00  0.00           C  
ATOM   2813  C   GLY   369      -3.039  -6.910  10.446  1.00  0.00           C  
ATOM   2814  O   GLY   369      -2.648  -6.465   9.387  1.00  0.00           O  
ATOM   2815  H   GLY   369      -5.150  -7.169  12.827  1.00  0.00           H  
ATOM   2816  N   TYR   370      -2.515  -7.977  11.033  1.00  0.00           N  
ATOM   2817  CA  TYR   370      -1.465  -8.781  10.525  1.00  0.00           C  
ATOM   2818  C   TYR   370      -2.008  -9.703   9.355  1.00  0.00           C  
ATOM   2819  O   TYR   370      -1.291  -9.971   8.369  1.00  0.00           O  
ATOM   2820  CB  TYR   370      -0.941  -9.607  11.720  1.00  0.00           C  
ATOM   2821  CG  TYR   370      -0.439  -8.803  12.932  1.00  0.00           C  
ATOM   2822  CD1 TYR   370       0.111  -7.447  12.928  1.00  0.00           C  
ATOM   2823  CD2 TYR   370      -0.373  -9.540  14.093  1.00  0.00           C  
ATOM   2824  CE1 TYR   370       0.743  -6.981  14.089  1.00  0.00           C  
ATOM   2825  CE2 TYR   370       0.388  -9.081  15.209  1.00  0.00           C  
ATOM   2826  CZ  TYR   370       0.770  -7.732  15.279  1.00  0.00           C  
ATOM   2827  OH  TYR   370       1.427  -7.397  16.365  1.00  0.00           O  
ATOM   2828  H   TYR   370      -2.852  -8.130  11.979  1.00  0.00           H  
ATOM   2829  HH  TYR   370       1.988  -6.648  16.166  1.00  0.00           H  
ATOM   2830  N   LEU   371      -3.266 -10.155   9.460  1.00  0.00           N  
ATOM   2831  CA  LEU   371      -4.014 -10.952   8.357  1.00  0.00           C  
ATOM   2832  C   LEU   371      -4.153 -10.181   7.072  1.00  0.00           C  
ATOM   2833  O   LEU   371      -4.116 -10.873   6.059  1.00  0.00           O  
ATOM   2834  CB  LEU   371      -5.459 -11.331   8.895  1.00  0.00           C  
ATOM   2835  CG  LEU   371      -6.350 -12.289   8.164  1.00  0.00           C  
ATOM   2836  CD1 LEU   371      -5.702 -13.683   8.083  1.00  0.00           C  
ATOM   2837  CD2 LEU   371      -7.655 -12.532   8.904  1.00  0.00           C  
ATOM   2838  H   LEU   371      -3.730 -10.062  10.350  1.00  0.00           H  
ATOM   2839  N   SER   372      -4.027  -8.847   6.962  1.00  0.00           N  
ATOM   2840  CA  SER   372      -3.864  -8.094   5.737  1.00  0.00           C  
ATOM   2841  C   SER   372      -2.646  -8.526   4.924  1.00  0.00           C  
ATOM   2842  O   SER   372      -2.791  -8.615   3.684  1.00  0.00           O  
ATOM   2843  CB  SER   372      -3.790  -6.584   6.156  1.00  0.00           C  
ATOM   2844  OG  SER   372      -3.562  -5.739   5.027  1.00  0.00           O  
ATOM   2845  H   SER   372      -4.323  -8.352   7.795  1.00  0.00           H  
ATOM   2846  HG  SER   372      -4.441  -5.406   4.821  1.00  0.00           H  
ATOM   2847  N   SER   373      -1.510  -8.687   5.579  1.00  0.00           N  
ATOM   2848  CA  SER   373      -0.263  -8.859   4.841  1.00  0.00           C  
ATOM   2849  C   SER   373      -0.162 -10.307   4.215  1.00  0.00           C  
ATOM   2850  O   SER   373       0.639 -10.474   3.284  1.00  0.00           O  
ATOM   2851  CB  SER   373       0.880  -8.525   5.744  1.00  0.00           C  
ATOM   2852  OG  SER   373       0.814  -7.284   6.393  1.00  0.00           O  
ATOM   2853  H   SER   373      -1.499  -8.523   6.571  1.00  0.00           H  
ATOM   2854  HG  SER   373       0.432  -6.644   5.792  1.00  0.00           H  
ATOM   2855  N   ALA   374      -0.968 -11.233   4.715  1.00  0.00           N  
ATOM   2856  CA  ALA   374      -1.091 -12.563   4.196  1.00  0.00           C  
ATOM   2857  C   ALA   374      -1.975 -12.513   2.967  1.00  0.00           C  
ATOM   2858  O   ALA   374      -1.656 -13.200   2.010  1.00  0.00           O  
ATOM   2859  CB  ALA   374      -1.504 -13.568   5.272  1.00  0.00           C  
ATOM   2860  H   ALA   374      -1.389 -10.999   5.607  1.00  0.00           H  
ATOM   2861  N   VAL   375      -3.028 -11.635   2.920  1.00  0.00           N  
ATOM   2862  CA  VAL   375      -3.950 -11.566   1.705  1.00  0.00           C  
ATOM   2863  C   VAL   375      -3.590 -10.573   0.588  1.00  0.00           C  
ATOM   2864  O   VAL   375      -3.798 -10.874  -0.585  1.00  0.00           O  
ATOM   2865  CB  VAL   375      -5.395 -11.427   2.190  1.00  0.00           C  
ATOM   2866  CG1 VAL   375      -5.676 -12.649   3.093  1.00  0.00           C  
ATOM   2867  CG2 VAL   375      -5.695 -10.150   3.014  1.00  0.00           C  
ATOM   2868  H   VAL   375      -3.274 -11.017   3.681  1.00  0.00           H  
ATOM   2869  N   ASN   376      -2.908  -9.460   0.864  1.00  0.00           N  
ATOM   2870  CA  ASN   376      -2.475  -8.509  -0.141  1.00  0.00           C  
ATOM   2871  C   ASN   376      -1.568  -9.021  -1.326  1.00  0.00           C  
ATOM   2872  O   ASN   376      -1.849  -8.575  -2.471  1.00  0.00           O  
ATOM   2873  CB  ASN   376      -2.027  -7.183   0.522  1.00  0.00           C  
ATOM   2874  CG  ASN   376      -1.519  -6.112  -0.423  1.00  0.00           C  
ATOM   2875  ND2 ASN   376      -0.281  -5.767  -0.435  1.00  0.00           N  
ATOM   2876  OD1 ASN   376      -2.313  -5.467  -1.045  1.00  0.00           O  
ATOM   2877  H   ASN   376      -2.954  -9.167   1.828  1.00  0.00           H  
ATOM   2878 HD21 ASN   376       0.391  -6.328   0.072  1.00  0.00           H  
ATOM   2879 HD22 ASN   376      -0.001  -5.011  -1.043  1.00  0.00           H  
ATOM   2880  N   PRO   377      -0.611  -9.944  -1.121  1.00  0.00           N  
ATOM   2881  CA  PRO   377       0.247 -10.492  -2.209  1.00  0.00           C  
ATOM   2882  C   PRO   377      -0.606 -11.164  -3.248  1.00  0.00           C  
ATOM   2883  O   PRO   377      -0.269 -11.199  -4.408  1.00  0.00           O  
ATOM   2884  CB  PRO   377       1.203 -11.533  -1.599  1.00  0.00           C  
ATOM   2885  CG  PRO   377       1.346 -10.840  -0.214  1.00  0.00           C  
ATOM   2886  CD  PRO   377      -0.012 -10.257   0.151  1.00  0.00           C  
ATOM   2887  N   LEU   378      -1.788 -11.725  -2.869  1.00  0.00           N  
ATOM   2888  CA  LEU   378      -2.651 -12.555  -3.762  1.00  0.00           C  
ATOM   2889  C   LEU   378      -3.480 -11.677  -4.738  1.00  0.00           C  
ATOM   2890  O   LEU   378      -3.801 -12.204  -5.826  1.00  0.00           O  
ATOM   2891  CB  LEU   378      -3.649 -13.426  -2.963  1.00  0.00           C  
ATOM   2892  CG  LEU   378      -2.882 -14.337  -2.021  1.00  0.00           C  
ATOM   2893  CD1 LEU   378      -3.993 -14.994  -1.153  1.00  0.00           C  
ATOM   2894  CD2 LEU   378      -2.033 -15.355  -2.733  1.00  0.00           C  
ATOM   2895  H   LEU   378      -2.171 -11.609  -1.947  1.00  0.00           H  
ATOM   2896  N   VAL   379      -3.823 -10.468  -4.331  1.00  0.00           N  
ATOM   2897  CA  VAL   379      -4.647  -9.581  -5.185  1.00  0.00           C  
ATOM   2898  C   VAL   379      -3.969  -9.035  -6.407  1.00  0.00           C  
ATOM   2899  O   VAL   379      -4.564  -8.816  -7.481  1.00  0.00           O  
ATOM   2900  CB  VAL   379      -5.198  -8.316  -4.366  1.00  0.00           C  
ATOM   2901  CG1 VAL   379      -4.271  -7.060  -4.377  1.00  0.00           C  
ATOM   2902  CG2 VAL   379      -6.597  -7.982  -4.915  1.00  0.00           C  
ATOM   2903  H   VAL   379      -3.440 -10.043  -3.496  1.00  0.00           H  
ATOM   2904  N   TYR   380      -2.658  -9.064  -6.382  1.00  0.00           N  
ATOM   2905  CA  TYR   380      -1.769  -8.974  -7.585  1.00  0.00           C  
ATOM   2906  C   TYR   380      -1.820 -10.117  -8.550  1.00  0.00           C  
ATOM   2907  O   TYR   380      -1.698  -9.919  -9.727  1.00  0.00           O  
ATOM   2908  CB  TYR   380      -0.369  -8.777  -7.047  1.00  0.00           C  
ATOM   2909  CG  TYR   380       0.033  -7.832  -5.930  1.00  0.00           C  
ATOM   2910  CD1 TYR   380      -0.535  -6.562  -5.730  1.00  0.00           C  
ATOM   2911  CD2 TYR   380       1.105  -8.321  -5.126  1.00  0.00           C  
ATOM   2912  CE1 TYR   380       0.021  -5.698  -4.753  1.00  0.00           C  
ATOM   2913  CE2 TYR   380       1.550  -7.559  -4.073  1.00  0.00           C  
ATOM   2914  CZ  TYR   380       1.034  -6.246  -3.896  1.00  0.00           C  
ATOM   2915  OH  TYR   380       1.578  -5.466  -2.903  1.00  0.00           O  
ATOM   2916  H   TYR   380      -2.276  -9.231  -5.455  1.00  0.00           H  
ATOM   2917  HH  TYR   380       2.373  -5.967  -2.704  1.00  0.00           H  
ATOM   2918  N   THR   381      -2.065 -11.330  -8.123  1.00  0.00           N  
ATOM   2919  CA  THR   381      -2.365 -12.509  -9.018  1.00  0.00           C  
ATOM   2920  C   THR   381      -3.728 -12.307  -9.631  1.00  0.00           C  
ATOM   2921  O   THR   381      -3.941 -12.853 -10.744  1.00  0.00           O  
ATOM   2922  CB  THR   381      -2.346 -13.865  -8.327  1.00  0.00           C  
ATOM   2923  CG2 THR   381      -1.103 -14.094  -7.350  1.00  0.00           C  
ATOM   2924  OG1 THR   381      -3.523 -14.181  -7.601  1.00  0.00           O  
ATOM   2925  H   THR   381      -2.171 -11.466  -7.129  1.00  0.00           H  
ATOM   2926  HG1 THR   381      -3.661 -13.394  -7.078  1.00  0.00           H  
ATOM   2927  N   LEU   382      -4.655 -11.528  -8.998  1.00  0.00           N  
ATOM   2928  CA  LEU   382      -6.023 -11.133  -9.557  1.00  0.00           C  
ATOM   2929  C   LEU   382      -5.825 -10.207 -10.734  1.00  0.00           C  
ATOM   2930  O   LEU   382      -6.262 -10.525 -11.833  1.00  0.00           O  
ATOM   2931  CB  LEU   382      -6.858 -10.431  -8.484  1.00  0.00           C  
ATOM   2932  CG  LEU   382      -8.329 -10.695  -8.616  1.00  0.00           C  
ATOM   2933  CD1 LEU   382      -9.054 -10.090  -7.470  1.00  0.00           C  
ATOM   2934  CD2 LEU   382      -8.913 -10.095  -9.961  1.00  0.00           C  
ATOM   2935  H   LEU   382      -4.282 -11.102  -8.163  1.00  0.00           H  
ATOM   2936  N   PHE   383      -5.191  -9.045 -10.448  1.00  0.00           N  
ATOM   2937  CA  PHE   383      -5.131  -7.890 -11.338  1.00  0.00           C  
ATOM   2938  C   PHE   383      -4.021  -7.898 -12.472  1.00  0.00           C  
ATOM   2939  O   PHE   383      -4.110  -7.118 -13.402  1.00  0.00           O  
ATOM   2940  CB  PHE   383      -4.959  -6.655 -10.451  1.00  0.00           C  
ATOM   2941  CG  PHE   383      -6.087  -6.376  -9.472  1.00  0.00           C  
ATOM   2942  CD1 PHE   383      -5.865  -6.179  -8.104  1.00  0.00           C  
ATOM   2943  CD2 PHE   383      -7.390  -6.276  -9.982  1.00  0.00           C  
ATOM   2944  CE1 PHE   383      -7.023  -5.719  -7.288  1.00  0.00           C  
ATOM   2945  CE2 PHE   383      -8.553  -6.048  -9.175  1.00  0.00           C  
ATOM   2946  CZ  PHE   383      -8.301  -5.783  -7.847  1.00  0.00           C  
ATOM   2947  H   PHE   383      -4.911  -8.828  -9.505  1.00  0.00           H  
ATOM   2948  N   ASN   384      -3.007  -8.772 -12.382  1.00  0.00           N  
ATOM   2949  CA  ASN   384      -1.759  -8.708 -13.253  1.00  0.00           C  
ATOM   2950  C   ASN   384      -1.204 -10.053 -13.841  1.00  0.00           C  
ATOM   2951  O   ASN   384      -1.042 -10.941 -13.063  1.00  0.00           O  
ATOM   2952  CB  ASN   384      -0.748  -7.903 -12.419  1.00  0.00           C  
ATOM   2953  CG  ASN   384       0.452  -7.496 -13.139  1.00  0.00           C  
ATOM   2954  ND2 ASN   384       0.496  -6.405 -13.836  1.00  0.00           N  
ATOM   2955  OD1 ASN   384       1.428  -8.202 -13.079  1.00  0.00           O  
ATOM   2956  H   ASN   384      -3.015  -9.305 -11.519  1.00  0.00           H  
ATOM   2957 HD21 ASN   384      -0.335  -5.837 -13.942  1.00  0.00           H  
ATOM   2958 HD22 ASN   384       1.337  -6.188 -14.347  1.00  0.00           H  
ATOM   2959  N   LYS   385      -0.850 -10.176 -15.079  1.00  0.00           N  
ATOM   2960  CA  LYS   385      -0.383 -11.383 -15.692  1.00  0.00           C  
ATOM   2961  C   LYS   385       1.013 -11.744 -15.219  1.00  0.00           C  
ATOM   2962  O   LYS   385       1.307 -12.924 -15.245  1.00  0.00           O  
ATOM   2963  CB  LYS   385      -0.570 -11.095 -17.231  1.00  0.00           C  
ATOM   2964  CG  LYS   385      -0.209 -12.392 -18.010  1.00  0.00           C  
ATOM   2965  CD  LYS   385      -0.407 -12.260 -19.475  1.00  0.00           C  
ATOM   2966  CE  LYS   385      -0.389 -13.560 -20.357  1.00  0.00           C  
ATOM   2967  NZ  LYS   385      -0.063 -13.350 -21.759  1.00  0.00           N1+
ATOM   2968  H   LYS   385      -1.029  -9.363 -15.655  1.00  0.00           H  
ATOM   2969  HZ1 LYS   385       0.084 -14.183 -22.312  1.00  0.00           H  
ATOM   2970  HZ2 LYS   385      -0.741 -12.727 -22.154  1.00  0.00           H  
ATOM   2971  HZ3 LYS   385       0.758 -12.776 -21.864  1.00  0.00           H  
ATOM   2972  N   THR   386       1.823 -10.739 -14.924  1.00  0.00           N  
ATOM   2973  CA  THR   386       3.248 -10.962 -14.611  1.00  0.00           C  
ATOM   2974  C   THR   386       3.323 -11.591 -13.198  1.00  0.00           C  
ATOM   2975  O   THR   386       4.121 -12.525 -12.900  1.00  0.00           O  
ATOM   2976  CB  THR   386       4.173  -9.673 -14.757  1.00  0.00           C  
ATOM   2977  CG2 THR   386       5.585 -10.130 -14.676  1.00  0.00           C  
ATOM   2978  OG1 THR   386       3.976  -9.208 -16.083  1.00  0.00           O  
ATOM   2979  H   THR   386       1.567  -9.799 -15.163  1.00  0.00           H  
ATOM   2980  HG1 THR   386       3.091  -8.857 -16.165  1.00  0.00           H  
ATOM   2981  N   TYR   387       2.550 -11.001 -12.317  1.00  0.00           N  
ATOM   2982  CA  TYR   387       2.355 -11.570 -10.969  1.00  0.00           C  
ATOM   2983  C   TYR   387       1.789 -12.996 -11.088  1.00  0.00           C  
ATOM   2984  O   TYR   387       2.342 -13.971 -10.628  1.00  0.00           O  
ATOM   2985  CB  TYR   387       1.631 -10.701  -9.940  1.00  0.00           C  
ATOM   2986  CG  TYR   387       2.530  -9.526  -9.476  1.00  0.00           C  
ATOM   2987  CD1 TYR   387       2.203  -8.182  -9.685  1.00  0.00           C  
ATOM   2988  CD2 TYR   387       3.582  -9.938  -8.709  1.00  0.00           C  
ATOM   2989  CE1 TYR   387       3.147  -7.212  -9.217  1.00  0.00           C  
ATOM   2990  CE2 TYR   387       4.419  -9.009  -8.154  1.00  0.00           C  
ATOM   2991  CZ  TYR   387       4.287  -7.678  -8.502  1.00  0.00           C  
ATOM   2992  OH  TYR   387       5.218  -6.754  -8.173  1.00  0.00           O  
ATOM   2993  H   TYR   387       2.072 -10.137 -12.544  1.00  0.00           H  
ATOM   2994  HH  TYR   387       5.247  -6.021  -8.790  1.00  0.00           H  
ATOM   2995  N   ARG   388       0.569 -13.169 -11.667  1.00  0.00           N  
ATOM   2996  CA  ARG   388      -0.125 -14.443 -11.888  1.00  0.00           C  
ATOM   2997  C   ARG   388       0.816 -15.474 -12.534  1.00  0.00           C  
ATOM   2998  O   ARG   388       1.007 -16.548 -12.032  1.00  0.00           O  
ATOM   2999  CB  ARG   388      -1.317 -14.255 -12.802  1.00  0.00           C  
ATOM   3000  CG  ARG   388      -2.291 -15.445 -12.759  1.00  0.00           C  
ATOM   3001  CD  ARG   388      -3.335 -15.495 -13.910  1.00  0.00           C  
ATOM   3002  NE  ARG   388      -3.983 -16.769 -13.899  1.00  0.00           N  
ATOM   3003  CZ  ARG   388      -3.541 -17.959 -14.367  1.00  0.00           C  
ATOM   3004  NH1 ARG   388      -2.382 -18.143 -15.015  1.00  0.00           N1+
ATOM   3005  NH2 ARG   388      -4.242 -19.013 -14.267  1.00  0.00           N  
ATOM   3006  H   ARG   388       0.096 -12.362 -12.045  1.00  0.00           H  
ATOM   3007  HE  ARG   388      -4.958 -16.816 -13.651  1.00  0.00           H  
ATOM   3008 HH11 ARG   388      -1.852 -17.334 -15.315  1.00  0.00           H  
ATOM   3009 HH12 ARG   388      -2.066 -19.082 -15.152  1.00  0.00           H  
ATOM   3010 HH21 ARG   388      -5.194 -19.036 -13.923  1.00  0.00           H  
ATOM   3011 HH22 ARG   388      -3.933 -19.813 -14.797  1.00  0.00           H  
ATOM   3012  N   SER   389       1.556 -15.100 -13.594  1.00  0.00           N  
ATOM   3013  CA  SER   389       2.468 -15.870 -14.336  1.00  0.00           C  
ATOM   3014  C   SER   389       3.653 -16.297 -13.503  1.00  0.00           C  
ATOM   3015  O   SER   389       3.930 -17.477 -13.407  1.00  0.00           O  
ATOM   3016  CB  SER   389       3.009 -15.160 -15.607  1.00  0.00           C  
ATOM   3017  OG  SER   389       3.822 -15.957 -16.352  1.00  0.00           O  
ATOM   3018  H   SER   389       1.341 -14.227 -14.038  1.00  0.00           H  
ATOM   3019  HG  SER   389       3.277 -16.666 -16.693  1.00  0.00           H  
ATOM   3020  N   ALA   390       4.263 -15.367 -12.801  1.00  0.00           N  
ATOM   3021  CA  ALA   390       5.324 -15.731 -11.782  1.00  0.00           C  
ATOM   3022  C   ALA   390       4.827 -16.786 -10.814  1.00  0.00           C  
ATOM   3023  O   ALA   390       5.468 -17.810 -10.740  1.00  0.00           O  
ATOM   3024  CB  ALA   390       5.733 -14.359 -11.080  1.00  0.00           C  
ATOM   3025  H   ALA   390       3.952 -14.404 -12.862  1.00  0.00           H  
ATOM   3026  N   PHE   391       3.731 -16.579 -10.073  1.00  0.00           N  
ATOM   3027  CA  PHE   391       3.339 -17.507  -9.034  1.00  0.00           C  
ATOM   3028  C   PHE   391       2.826 -18.779  -9.585  1.00  0.00           C  
ATOM   3029  O   PHE   391       2.859 -19.866  -8.990  1.00  0.00           O  
ATOM   3030  CB  PHE   391       2.226 -16.942  -8.130  1.00  0.00           C  
ATOM   3031  CG  PHE   391       2.487 -15.668  -7.309  1.00  0.00           C  
ATOM   3032  CD1 PHE   391       1.550 -15.387  -6.315  1.00  0.00           C  
ATOM   3033  CD2 PHE   391       3.540 -14.761  -7.554  1.00  0.00           C  
ATOM   3034  CE1 PHE   391       1.606 -14.229  -5.551  1.00  0.00           C  
ATOM   3035  CE2 PHE   391       3.617 -13.601  -6.749  1.00  0.00           C  
ATOM   3036  CZ  PHE   391       2.608 -13.308  -5.812  1.00  0.00           C  
ATOM   3037  H   PHE   391       3.112 -15.809 -10.271  1.00  0.00           H  
ATOM   3038  N   SER   392       2.215 -18.732 -10.780  1.00  0.00           N  
ATOM   3039  CA  SER   392       1.718 -19.887 -11.544  1.00  0.00           C  
ATOM   3040  C   SER   392       2.980 -20.784 -11.901  1.00  0.00           C  
ATOM   3041  O   SER   392       2.944 -21.983 -11.527  1.00  0.00           O  
ATOM   3042  CB  SER   392       1.121 -19.431 -12.883  1.00  0.00           C  
ATOM   3043  OG  SER   392       0.874 -20.582 -13.653  1.00  0.00           O  
ATOM   3044  H   SER   392       2.163 -17.811 -11.179  1.00  0.00           H  
ATOM   3045  HG  SER   392       0.072 -20.480 -14.184  1.00  0.00           H  
ATOM   3046  N   ARG   393       4.058 -20.220 -12.398  1.00  0.00           N  
ATOM   3047  CA  ARG   393       5.434 -20.816 -12.512  1.00  0.00           C  
ATOM   3048  C   ARG   393       6.081 -21.260 -11.194  1.00  0.00           C  
ATOM   3049  O   ARG   393       6.628 -22.377 -11.154  1.00  0.00           O  
ATOM   3050  CB  ARG   393       6.373 -19.899 -13.271  1.00  0.00           C  
ATOM   3051  CG  ARG   393       5.872 -19.873 -14.777  1.00  0.00           C  
ATOM   3052  CD  ARG   393       6.849 -18.965 -15.609  1.00  0.00           C  
ATOM   3053  NE  ARG   393       6.429 -17.600 -15.579  1.00  0.00           N  
ATOM   3054  CZ  ARG   393       7.081 -16.485 -15.312  1.00  0.00           C  
ATOM   3055  NH1 ARG   393       8.285 -16.430 -14.865  1.00  0.00           N1+
ATOM   3056  NH2 ARG   393       6.510 -15.334 -15.548  1.00  0.00           N  
ATOM   3057  H   ARG   393       3.994 -19.237 -12.624  1.00  0.00           H  
ATOM   3058  HE  ARG   393       5.491 -17.484 -15.932  1.00  0.00           H  
ATOM   3059 HH11 ARG   393       8.569 -17.295 -14.420  1.00  0.00           H  
ATOM   3060 HH12 ARG   393       8.721 -15.561 -14.614  1.00  0.00           H  
ATOM   3061 HH21 ARG   393       5.537 -15.160 -15.759  1.00  0.00           H  
ATOM   3062 HH22 ARG   393       7.118 -14.530 -15.536  1.00  0.00           H  
ATOM   3063  N   TYR   394       5.979 -20.488 -10.054  1.00  0.00           N  
ATOM   3064  CA  TYR   394       6.594 -20.877  -8.816  1.00  0.00           C  
ATOM   3065  C   TYR   394       5.818 -22.062  -8.117  1.00  0.00           C  
ATOM   3066  O   TYR   394       6.497 -22.941  -7.472  1.00  0.00           O  
ATOM   3067  CB  TYR   394       6.515 -19.717  -7.875  1.00  0.00           C  
ATOM   3068  CG  TYR   394       7.221 -18.499  -8.282  1.00  0.00           C  
ATOM   3069  CD1 TYR   394       8.555 -18.558  -8.852  1.00  0.00           C  
ATOM   3070  CD2 TYR   394       6.785 -17.204  -8.070  1.00  0.00           C  
ATOM   3071  CE1 TYR   394       9.217 -17.432  -9.314  1.00  0.00           C  
ATOM   3072  CE2 TYR   394       7.501 -16.027  -8.424  1.00  0.00           C  
ATOM   3073  CZ  TYR   394       8.730 -16.142  -9.122  1.00  0.00           C  
ATOM   3074  OH  TYR   394       9.398 -15.102  -9.671  1.00  0.00           O  
ATOM   3075  H   TYR   394       5.535 -19.587 -10.153  1.00  0.00           H  
ATOM   3076  HH  TYR   394      10.003 -15.375 -10.371  1.00  0.00           H  
ATOM   3077  N   ILE   395       4.517 -22.304  -8.280  1.00  0.00           N  
ATOM   3078  CA  ILE   395       3.983 -23.543  -7.840  1.00  0.00           C  
ATOM   3079  C   ILE   395       4.229 -24.690  -8.884  1.00  0.00           C  
ATOM   3080  O   ILE   395       4.212 -25.870  -8.569  1.00  0.00           O  
ATOM   3081  CB  ILE   395       2.494 -23.472  -7.428  1.00  0.00           C  
ATOM   3082  CG1 ILE   395       2.086 -24.571  -6.448  1.00  0.00           C  
ATOM   3083  CG2 ILE   395       1.481 -23.444  -8.626  1.00  0.00           C  
ATOM   3084  CD  ILE   395       2.542 -24.297  -5.032  1.00  0.00           C  
ATOM   3085  H   ILE   395       3.924 -21.715  -8.845  1.00  0.00           H  
ATOM   3086  N   GLN   396       4.620 -24.429 -10.118  1.00  0.00           N  
ATOM   3087  CA  GLN   396       5.294 -25.366 -11.096  1.00  0.00           C  
ATOM   3088  C   GLN   396       6.790 -25.528 -10.794  1.00  0.00           C  
ATOM   3089  O   GLN   396       7.435 -26.256 -11.503  1.00  0.00           O  
ATOM   3090  CB  GLN   396       4.954 -24.879 -12.527  1.00  0.00           C  
ATOM   3091  CG  GLN   396       3.497 -25.052 -13.019  1.00  0.00           C  
ATOM   3092  CD  GLN   396       3.207 -24.274 -14.320  1.00  0.00           C  
ATOM   3093  NE2 GLN   396       2.743 -23.009 -14.346  1.00  0.00           N  
ATOM   3094  OE1 GLN   396       3.386 -24.818 -15.381  1.00  0.00           O  
ATOM   3095  H   GLN   396       4.675 -23.452 -10.378  1.00  0.00           H  
ATOM   3096 HE21 GLN   396       2.396 -22.564 -13.510  1.00  0.00           H  
ATOM   3097 HE22 GLN   396       2.717 -22.599 -15.260  1.00  0.00           H  
ATOM   3098  N   CYS   397       7.402 -24.897  -9.767  1.00  0.00           N  
ATOM   3099  CA  CYS   397       8.801 -24.866  -9.510  1.00  0.00           C  
ATOM   3100  C   CYS   397       9.704 -24.615 -10.707  1.00  0.00           C  
ATOM   3101  O   CYS   397      10.701 -25.346 -10.977  1.00  0.00           O  
ATOM   3102  CB  CYS   397       9.097 -26.142  -8.620  1.00  0.00           C  
ATOM   3103  SG  CYS   397       8.427 -26.010  -6.907  1.00  0.00           S  
ATOM   3104  H   CYS   397       6.902 -24.339  -9.091  1.00  0.00           H  
ATOM   3105  N   GLN   398       9.298 -23.544 -11.387  1.00  0.00           N  
ATOM   3106  CA  GLN   398       9.950 -22.933 -12.515  1.00  0.00           C  
ATOM   3107  C   GLN   398      10.190 -21.444 -12.236  1.00  0.00           C  
ATOM   3108  O   GLN   398       9.307 -20.736 -11.790  1.00  0.00           O  
ATOM   3109  CB  GLN   398       9.014 -23.084 -13.686  1.00  0.00           C  
ATOM   3110  CG  GLN   398       8.855 -24.528 -14.356  1.00  0.00           C  
ATOM   3111  CD  GLN   398      10.065 -25.062 -15.045  1.00  0.00           C  
ATOM   3112  NE2 GLN   398      10.085 -26.351 -15.459  1.00  0.00           N  
ATOM   3113  OE1 GLN   398      11.050 -24.357 -15.048  1.00  0.00           O  
ATOM   3114  H   GLN   398       8.413 -23.128 -11.132  1.00  0.00           H  
ATOM   3115 HE21 GLN   398       9.291 -26.891 -15.146  1.00  0.00           H  
ATOM   3116 HE22 GLN   398      10.958 -26.756 -15.782  1.00  0.00           H  
ATOM   3117  N   TYR   399      11.323 -20.900 -12.566  1.00  0.00           N  
ATOM   3118  CA  TYR   399      11.847 -19.605 -12.032  1.00  0.00           C  
ATOM   3119  C   TYR   399      12.318 -18.607 -13.141  1.00  0.00           C  
ATOM   3120  O   TYR   399      13.094 -17.677 -12.939  1.00  0.00           O  
ATOM   3121  CB  TYR   399      12.970 -19.913 -10.995  1.00  0.00           C  
ATOM   3122  CG  TYR   399      12.570 -20.836  -9.865  1.00  0.00           C  
ATOM   3123  CD1 TYR   399      11.809 -20.322  -8.836  1.00  0.00           C  
ATOM   3124  CD2 TYR   399      12.828 -22.218  -9.955  1.00  0.00           C  
ATOM   3125  CE1 TYR   399      11.308 -21.178  -7.844  1.00  0.00           C  
ATOM   3126  CE2 TYR   399      12.334 -23.128  -9.004  1.00  0.00           C  
ATOM   3127  CZ  TYR   399      11.646 -22.611  -7.883  1.00  0.00           C  
ATOM   3128  OH  TYR   399      11.124 -23.427  -6.945  1.00  0.00           O  
ATOM   3129  H   TYR   399      11.968 -21.492 -13.069  1.00  0.00           H  
ATOM   3130  HH  TYR   399      10.622 -22.878  -6.332  1.00  0.00           H  
ATOM   3131  N   LYS   400      11.701 -18.792 -14.335  1.00  0.00           N  
ATOM   3132  CA  LYS   400      11.874 -18.041 -15.550  1.00  0.00           C  
ATOM   3133  C   LYS   400      10.672 -18.379 -16.422  1.00  0.00           C  
ATOM   3134  O   LYS   400      10.060 -19.477 -16.312  1.00  0.00           O  
ATOM   3135  CB  LYS   400      13.073 -18.533 -16.303  1.00  0.00           C  
ATOM   3136  CG  LYS   400      13.212 -20.131 -16.538  1.00  0.00           C  
ATOM   3137  CD  LYS   400      14.572 -20.369 -17.140  1.00  0.00           C  
ATOM   3138  CE  LYS   400      15.060 -21.728 -16.866  1.00  0.00           C  
ATOM   3139  NZ  LYS   400      16.314 -22.020 -17.606  1.00  0.00           N1+
ATOM   3140  H   LYS   400      11.043 -19.551 -14.368  1.00  0.00           H  
ATOM   3141  HZ1 LYS   400      17.104 -21.448 -17.334  1.00  0.00           H  
ATOM   3142  HZ2 LYS   400      16.579 -22.975 -17.400  1.00  0.00           H  
ATOM   3143  HZ3 LYS   400      16.270 -21.879 -18.605  1.00  0.00           H  
ATOM   3144  N   GLU   401      10.416 -17.456 -17.333  1.00  0.00           N  
ATOM   3145  CA  GLU   401       9.366 -17.629 -18.302  1.00  0.00           C  
ATOM   3146  C   GLU   401       9.795 -18.756 -19.256  1.00  0.00           C  
ATOM   3147  O   GLU   401      10.891 -18.713 -19.854  1.00  0.00           O  
ATOM   3148  CB  GLU   401       9.130 -16.259 -18.853  1.00  0.00           C  
ATOM   3149  CG  GLU   401       7.934 -16.267 -19.760  1.00  0.00           C  
ATOM   3150  CD  GLU   401       7.517 -14.956 -20.297  1.00  0.00           C  
ATOM   3151  OE1 GLU   401       7.138 -14.772 -21.495  1.00  0.00           O  
ATOM   3152  OE2 GLU   401       7.609 -13.898 -19.611  1.00  0.00           O1-
ATOM   3153  H   GLU   401      11.005 -16.630 -17.328  1.00  0.00           H  
TER   
ATOM   3154  N   NME   402       8.927 -19.726 -19.503  1.00  0.00           N  
ATOM   3155  CH3 NME   402       9.229 -20.869 -20.345  1.00  0.00           C  
ATOM   3156  H   NME   402       7.987 -19.682 -19.138  1.00  0.00           H  
ATOM   3157  C1  MOL  4961     -12.524   0.292  -2.475  1.00  0.00           C  
ATOM   3158  N1  MOL  4961     -11.609   4.083  -2.407  1.00  0.00           N  
ATOM   3159  O1  MOL  4961     -13.498   3.858  -3.597  1.00  0.00           O  
ATOM   3160  C2  MOL  4961     -11.316   1.013  -3.141  1.00  0.00           C  
ATOM   3161  C3  MOL  4961     -11.807   2.213  -4.092  1.00  0.00           C  
ATOM   3162  C4  MOL  4961     -12.750   1.718  -5.270  1.00  0.00           C  
ATOM   3163  C5  MOL  4961     -12.260   0.621  -6.231  1.00  0.00           C  
ATOM   3164  C6  MOL  4961     -12.350   3.485  -3.373  1.00  0.00           C  
ATOM   3165  C7  MOL  4961     -10.189   4.318  -2.582  1.00  0.00           C  
ATOM   3166  C8  MOL  4961      -9.336   4.215  -1.332  1.00  0.00           C  
ATOM   3167  C9  MOL  4961      -9.617   3.342  -0.338  1.00  0.00           C  
ATOM   3168  C10 MOL  4961      -8.928   3.483   0.928  1.00  0.00           C  
ATOM   3169  C11 MOL  4961      -7.854   4.417   1.063  1.00  0.00           C  
ATOM   3170  C12 MOL  4961      -7.584   5.244   0.040  1.00  0.00           C  
ATOM   3171  C13 MOL  4961      -8.349   5.164  -1.162  1.00  0.00           C  
ATOM   3172  C14 MOL  4961     -12.252   4.972  -1.396  1.00  0.00           C  
ATOM   3173  C15 MOL  4961     -12.454   6.407  -1.867  1.00  0.00           C  
ATOM   3174  C16 MOL  4961     -11.379   7.301  -1.678  1.00  0.00           C  
ATOM   3175  C17 MOL  4961     -11.523   8.633  -2.148  1.00  0.00           C  
ATOM   3176  C18 MOL  4961     -12.666   9.001  -2.879  1.00  0.00           C  
ATOM   3177  C19 MOL  4961     -13.682   8.086  -3.072  1.00  0.00           C  
ATOM   3178  C20 MOL  4961     -13.545   6.782  -2.527  1.00  0.00           C  
END
