# Supplementary material for: Design of Small Non-Peptidic Ligands That Alter Heteromerization between Cannabinoid CB1 and Serotonin 5HT2A Receptors
Source: J Med Chem. 2024 Dec 27;68(1):261–9. doi: 10.1021/acs.jmedchem.4c01796 (PMC11726681; doi:10.1021/acs.jmedchem.4c01796)
Supplement: Supplementary file 3 — jm4c01796_si_003.pdb [file jm4c01796_si_003.pdb]

ATOM      1  C   ACE    66      -7.382 -24.248  24.789  1.00  0.00           C  
ATOM      2  O   ACE    66      -6.865 -24.651  23.795  1.00  0.00           O  
ATOM      3  CH3 ACE    66      -7.215 -24.999  26.152  1.00  0.00           C  
ATOM      4  N   GLU    67      -8.037 -23.094  24.830  1.00  0.00           N  
ATOM      5  CA  GLU    67      -8.254 -22.280  23.614  1.00  0.00           C  
ATOM      6  C   GLU    67      -6.986 -21.739  22.893  1.00  0.00           C  
ATOM      7  O   GLU    67      -6.957 -21.575  21.677  1.00  0.00           O  
ATOM      8  CB  GLU    67      -9.148 -21.074  23.930  1.00  0.00           C  
ATOM      9  CG  GLU    67     -10.556 -21.357  24.600  1.00  0.00           C  
ATOM     10  CD  GLU    67     -10.560 -21.600  26.152  1.00  0.00           C  
ATOM     11  OE1 GLU    67     -11.679 -21.691  26.689  1.00  0.00           O  
ATOM     12  OE2 GLU    67      -9.489 -21.691  26.771  1.00  0.00           O1-
ATOM     13  H   GLU    67      -8.275 -22.749  25.745  1.00  0.00           H  
ATOM     14  N   LYS    68      -5.929 -21.509  23.641  1.00  0.00           N  
ATOM     15  CA  LYS    68      -4.572 -21.002  23.232  1.00  0.00           C  
ATOM     16  C   LYS    68      -3.676 -21.980  22.389  1.00  0.00           C  
ATOM     17  O   LYS    68      -2.722 -21.628  21.753  1.00  0.00           O  
ATOM     18  CB  LYS    68      -3.800 -20.567  24.464  1.00  0.00           C  
ATOM     19  CG  LYS    68      -3.394 -21.810  25.390  1.00  0.00           C  
ATOM     20  CD  LYS    68      -2.655 -21.221  26.630  1.00  0.00           C  
ATOM     21  CE  LYS    68      -2.106 -22.388  27.595  1.00  0.00           C  
ATOM     22  NZ  LYS    68      -0.851 -22.984  27.017  1.00  0.00           N1+
ATOM     23  H   LYS    68      -6.208 -21.614  24.609  1.00  0.00           H  
ATOM     24  HZ1 LYS    68      -0.190 -22.343  26.588  1.00  0.00           H  
ATOM     25  HZ2 LYS    68      -0.409 -23.623  27.663  1.00  0.00           H  
ATOM     26  HZ3 LYS    68      -1.040 -23.566  26.218  1.00  0.00           H  
ATOM     27  N   ASN    69      -4.074 -23.286  22.395  1.00  0.00           N  
ATOM     28  CA  ASN    69      -3.392 -24.353  21.722  1.00  0.00           C  
ATOM     29  C   ASN    69      -3.686 -24.502  20.219  1.00  0.00           C  
ATOM     30  O   ASN    69      -2.808 -24.492  19.381  1.00  0.00           O  
ATOM     31  CB  ASN    69      -3.661 -25.654  22.520  1.00  0.00           C  
ATOM     32  CG  ASN    69      -3.187 -25.492  23.976  1.00  0.00           C  
ATOM     33  ND2 ASN    69      -3.931 -25.900  24.952  1.00  0.00           N  
ATOM     34  OD1 ASN    69      -2.125 -24.933  24.219  1.00  0.00           O  
ATOM     35  H   ASN    69      -4.912 -23.496  22.933  1.00  0.00           H  
ATOM     36 HD21 ASN    69      -4.747 -26.465  24.755  1.00  0.00           H  
ATOM     37 HD22 ASN    69      -3.628 -25.724  25.902  1.00  0.00           H  
ATOM     38  N   TRP    70      -4.965 -24.525  19.879  1.00  0.00           N  
ATOM     39  CA  TRP    70      -5.348 -24.455  18.480  1.00  0.00           C  
ATOM     40  C   TRP    70      -5.343 -23.089  17.910  1.00  0.00           C  
ATOM     41  O   TRP    70      -5.084 -22.889  16.724  1.00  0.00           O  
ATOM     42  CB  TRP    70      -6.782 -25.066  18.302  1.00  0.00           C  
ATOM     43  CG  TRP    70      -7.878 -24.501  19.203  1.00  0.00           C  
ATOM     44  CD1 TRP    70      -8.308 -25.125  20.315  1.00  0.00           C  
ATOM     45  CD2 TRP    70      -8.782 -23.386  18.996  1.00  0.00           C  
ATOM     46  CE2 TRP    70      -9.630 -23.234  20.176  1.00  0.00           C  
ATOM     47  CE3 TRP    70      -8.931 -22.392  17.969  1.00  0.00           C  
ATOM     48  NE1 TRP    70      -9.320 -24.353  20.912  1.00  0.00           N  
ATOM     49  CZ2 TRP    70     -10.534 -22.195  20.267  1.00  0.00           C  
ATOM     50  CZ3 TRP    70      -9.745 -21.273  18.174  1.00  0.00           C  
ATOM     51  CH2 TRP    70     -10.570 -21.162  19.321  1.00  0.00           C  
ATOM     52  H   TRP    70      -5.669 -24.511  20.609  1.00  0.00           H  
ATOM     53  HE1 TRP    70      -9.699 -24.657  21.796  1.00  0.00           H  
ATOM     54  N   SER    71      -5.524 -22.025  18.636  1.00  0.00           N  
ATOM     55  CA  SER    71      -5.221 -20.663  18.237  1.00  0.00           C  
ATOM     56  C   SER    71      -3.778 -20.458  17.892  1.00  0.00           C  
ATOM     57  O   SER    71      -3.491 -19.770  16.907  1.00  0.00           O  
ATOM     58  CB  SER    71      -5.710 -19.691  19.322  1.00  0.00           C  
ATOM     59  OG  SER    71      -7.048 -19.887  19.586  1.00  0.00           O  
ATOM     60  H   SER    71      -5.877 -22.222  19.569  1.00  0.00           H  
ATOM     61  HG  SER    71      -7.157 -20.627  20.182  1.00  0.00           H  
ATOM     62  N   ALA    72      -2.879 -21.076  18.656  1.00  0.00           N  
ATOM     63  CA  ALA    72      -1.465 -21.179  18.236  1.00  0.00           C  
ATOM     64  C   ALA    72      -1.276 -21.802  16.827  1.00  0.00           C  
ATOM     65  O   ALA    72      -0.467 -21.253  16.049  1.00  0.00           O  
ATOM     66  CB  ALA    72      -0.692 -21.927  19.290  1.00  0.00           C  
ATOM     67  H   ALA    72      -3.127 -21.484  19.545  1.00  0.00           H  
ATOM     68  N   LEU    73      -2.142 -22.782  16.445  1.00  0.00           N  
ATOM     69  CA  LEU    73      -2.069 -23.404  15.066  1.00  0.00           C  
ATOM     70  C   LEU    73      -2.525 -22.456  13.947  1.00  0.00           C  
ATOM     71  O   LEU    73      -1.781 -22.300  13.025  1.00  0.00           O  
ATOM     72  CB  LEU    73      -2.806 -24.815  15.123  1.00  0.00           C  
ATOM     73  CG  LEU    73      -2.551 -25.629  13.842  1.00  0.00           C  
ATOM     74  CD1 LEU    73      -2.764 -27.140  14.199  1.00  0.00           C  
ATOM     75  CD2 LEU    73      -3.342 -25.278  12.620  1.00  0.00           C  
ATOM     76  H   LEU    73      -2.664 -23.240  17.167  1.00  0.00           H  
ATOM     77  N   LEU    74      -3.668 -21.775  14.133  1.00  0.00           N  
ATOM     78  CA  LEU    74      -4.289 -20.793  13.261  1.00  0.00           C  
ATOM     79  C   LEU    74      -3.491 -19.506  13.034  1.00  0.00           C  
ATOM     80  O   LEU    74      -3.687 -18.748  12.087  1.00  0.00           O  
ATOM     81  CB  LEU    74      -5.722 -20.548  13.726  1.00  0.00           C  
ATOM     82  CG  LEU    74      -6.828 -21.667  13.624  1.00  0.00           C  
ATOM     83  CD1 LEU    74      -8.046 -21.067  14.378  1.00  0.00           C  
ATOM     84  CD2 LEU    74      -7.159 -22.014  12.170  1.00  0.00           C  
ATOM     85  H   LEU    74      -4.193 -22.053  14.950  1.00  0.00           H  
ATOM     86  N   THR    75      -2.647 -19.094  13.989  1.00  0.00           N  
ATOM     87  CA  THR    75      -1.682 -17.969  13.983  1.00  0.00           C  
ATOM     88  C   THR    75      -0.399 -18.456  13.266  1.00  0.00           C  
ATOM     89  O   THR    75      -0.011 -17.789  12.300  1.00  0.00           O  
ATOM     90  CB  THR    75      -1.338 -17.321  15.373  1.00  0.00           C  
ATOM     91  CG2 THR    75      -2.531 -16.632  16.067  1.00  0.00           C  
ATOM     92  OG1 THR    75      -1.078 -18.385  16.247  1.00  0.00           O  
ATOM     93  H   THR    75      -2.621 -19.642  14.837  1.00  0.00           H  
ATOM     94  HG1 THR    75      -1.868 -18.927  16.289  1.00  0.00           H  
ATOM     95  N   ALA    76       0.191 -19.619  13.603  1.00  0.00           N  
ATOM     96  CA  ALA    76       1.374 -20.207  13.014  1.00  0.00           C  
ATOM     97  C   ALA    76       1.166 -20.265  11.465  1.00  0.00           C  
ATOM     98  O   ALA    76       2.077 -20.008  10.711  1.00  0.00           O  
ATOM     99  CB  ALA    76       1.532 -21.629  13.548  1.00  0.00           C  
ATOM    100  H   ALA    76      -0.002 -20.004  14.517  1.00  0.00           H  
ATOM    101  N   VAL    77      -0.021 -20.585  10.928  1.00  0.00           N  
ATOM    102  CA  VAL    77      -0.265 -20.580   9.474  1.00  0.00           C  
ATOM    103  C   VAL    77      -0.430 -19.155   8.861  1.00  0.00           C  
ATOM    104  O   VAL    77      -0.299 -19.092   7.654  1.00  0.00           O  
ATOM    105  CB  VAL    77      -1.393 -21.552   9.096  1.00  0.00           C  
ATOM    106  CG1 VAL    77      -1.023 -23.021   9.267  1.00  0.00           C  
ATOM    107  CG2 VAL    77      -2.694 -21.183   9.753  1.00  0.00           C  
ATOM    108  H   VAL    77      -0.774 -20.836  11.557  1.00  0.00           H  
ATOM    109  N   VAL    78      -0.833 -18.098   9.608  1.00  0.00           N  
ATOM    110  CA  VAL    78      -0.814 -16.687   9.228  1.00  0.00           C  
ATOM    111  C   VAL    78       0.630 -16.243   9.071  1.00  0.00           C  
ATOM    112  O   VAL    78       0.856 -15.379   8.195  1.00  0.00           O  
ATOM    113  CB  VAL    78      -1.739 -15.747  10.144  1.00  0.00           C  
ATOM    114  CG1 VAL    78      -1.586 -14.223   9.985  1.00  0.00           C  
ATOM    115  CG2 VAL    78      -3.250 -15.959   9.991  1.00  0.00           C  
ATOM    116  H   VAL    78      -0.975 -18.177  10.605  1.00  0.00           H  
ATOM    117  N   ILE    79       1.565 -16.785   9.902  1.00  0.00           N  
ATOM    118  CA  ILE    79       3.050 -16.537   9.747  1.00  0.00           C  
ATOM    119  C   ILE    79       3.530 -17.162   8.408  1.00  0.00           C  
ATOM    120  O   ILE    79       4.145 -16.481   7.573  1.00  0.00           O  
ATOM    121  CB  ILE    79       3.838 -17.078  10.934  1.00  0.00           C  
ATOM    122  CG1 ILE    79       3.650 -16.212  12.219  1.00  0.00           C  
ATOM    123  CG2 ILE    79       5.335 -17.253  10.726  1.00  0.00           C  
ATOM    124  CD  ILE    79       4.280 -16.839  13.530  1.00  0.00           C  
ATOM    125  H   ILE    79       1.252 -17.277  10.734  1.00  0.00           H  
ATOM    126  N   ILE    80       3.129 -18.382   8.077  1.00  0.00           N  
ATOM    127  CA  ILE    80       3.551 -19.072   6.824  1.00  0.00           C  
ATOM    128  C   ILE    80       2.860 -18.410   5.579  1.00  0.00           C  
ATOM    129  O   ILE    80       3.488 -18.190   4.539  1.00  0.00           O  
ATOM    130  CB  ILE    80       2.999 -20.544   6.882  1.00  0.00           C  
ATOM    131  CG1 ILE    80       3.960 -21.311   7.796  1.00  0.00           C  
ATOM    132  CG2 ILE    80       2.846 -21.344   5.541  1.00  0.00           C  
ATOM    133  CD  ILE    80       3.460 -22.615   8.406  1.00  0.00           C  
ATOM    134  H   ILE    80       2.578 -18.887   8.761  1.00  0.00           H  
ATOM    135  N   LEU    81       1.569 -18.035   5.712  1.00  0.00           N  
ATOM    136  CA  LEU    81       0.848 -17.390   4.591  1.00  0.00           C  
ATOM    137  C   LEU    81       1.437 -15.981   4.367  1.00  0.00           C  
ATOM    138  O   LEU    81       1.278 -15.405   3.261  1.00  0.00           O  
ATOM    139  CB  LEU    81      -0.694 -17.523   4.856  1.00  0.00           C  
ATOM    140  CG  LEU    81      -1.721 -16.970   3.903  1.00  0.00           C  
ATOM    141  CD1 LEU    81      -2.076 -18.024   2.845  1.00  0.00           C  
ATOM    142  CD2 LEU    81      -2.947 -16.579   4.582  1.00  0.00           C  
ATOM    143  H   LEU    81       1.044 -18.313   6.529  1.00  0.00           H  
ATOM    144  N   THR    82       1.912 -15.331   5.432  1.00  0.00           N  
ATOM    145  CA  THR    82       2.615 -14.105   5.224  1.00  0.00           C  
ATOM    146  C   THR    82       3.950 -14.345   4.457  1.00  0.00           C  
ATOM    147  O   THR    82       4.130 -13.736   3.389  1.00  0.00           O  
ATOM    148  CB  THR    82       2.831 -13.341   6.517  1.00  0.00           C  
ATOM    149  CG2 THR    82       3.665 -12.100   6.387  1.00  0.00           C  
ATOM    150  OG1 THR    82       1.633 -12.880   6.995  1.00  0.00           O  
ATOM    151  H   THR    82       1.985 -15.714   6.371  1.00  0.00           H  
ATOM    152  HG1 THR    82       1.341 -13.641   7.497  1.00  0.00           H  
ATOM    153  N   ILE    83       4.911 -15.108   5.080  1.00  0.00           N  
ATOM    154  CA  ILE    83       6.218 -15.369   4.577  1.00  0.00           C  
ATOM    155  C   ILE    83       6.143 -15.874   3.105  1.00  0.00           C  
ATOM    156  O   ILE    83       6.931 -15.413   2.307  1.00  0.00           O  
ATOM    157  CB  ILE    83       6.897 -16.399   5.482  1.00  0.00           C  
ATOM    158  CG1 ILE    83       7.213 -15.961   6.990  1.00  0.00           C  
ATOM    159  CG2 ILE    83       8.333 -16.894   4.981  1.00  0.00           C  
ATOM    160  CD  ILE    83       7.900 -14.628   7.237  1.00  0.00           C  
ATOM    161  H   ILE    83       4.626 -15.563   5.941  1.00  0.00           H  
ATOM    162  N   ALA    84       5.139 -16.729   2.728  1.00  0.00           N  
ATOM    163  CA  ALA    84       5.255 -17.397   1.435  1.00  0.00           C  
ATOM    164  C   ALA    84       4.672 -16.625   0.243  1.00  0.00           C  
ATOM    165  O   ALA    84       5.347 -16.561  -0.774  1.00  0.00           O  
ATOM    166  CB  ALA    84       4.608 -18.838   1.503  1.00  0.00           C  
ATOM    167  H   ALA    84       4.567 -17.032   3.500  1.00  0.00           H  
ATOM    168  N   GLY    85       3.523 -15.934   0.461  1.00  0.00           N  
ATOM    169  CA  GLY    85       3.049 -15.005  -0.618  1.00  0.00           C  
ATOM    170  C   GLY    85       3.934 -13.747  -0.853  1.00  0.00           C  
ATOM    171  O   GLY    85       4.115 -13.438  -2.009  1.00  0.00           O  
ATOM    172  H   GLY    85       3.054 -15.948   1.349  1.00  0.00           H  
ATOM    173  N   ASN    86       4.494 -13.076   0.134  1.00  0.00           N  
ATOM    174  CA  ASN    86       5.302 -11.900  -0.085  1.00  0.00           C  
ATOM    175  C   ASN    86       6.613 -12.139  -0.780  1.00  0.00           C  
ATOM    176  O   ASN    86       7.157 -11.152  -1.320  1.00  0.00           O  
ATOM    177  CB  ASN    86       5.442 -11.270   1.292  1.00  0.00           C  
ATOM    178  CG  ASN    86       4.193 -10.562   1.711  1.00  0.00           C  
ATOM    179  ND2 ASN    86       3.367 -11.190   2.509  1.00  0.00           N  
ATOM    180  OD1 ASN    86       3.963  -9.465   1.297  1.00  0.00           O  
ATOM    181  H   ASN    86       4.307 -13.351   1.091  1.00  0.00           H  
ATOM    182 HD21 ASN    86       3.582 -12.103   2.878  1.00  0.00           H  
ATOM    183 HD22 ASN    86       2.675 -10.641   3.000  1.00  0.00           H  
ATOM    184  N   ILE    87       7.189 -13.367  -0.714  1.00  0.00           N  
ATOM    185  CA  ILE    87       8.445 -13.781  -1.376  1.00  0.00           C  
ATOM    186  C   ILE    87       8.088 -13.732  -2.899  1.00  0.00           C  
ATOM    187  O   ILE    87       8.948 -13.210  -3.641  1.00  0.00           O  
ATOM    188  CB  ILE    87       8.916 -15.155  -0.892  1.00  0.00           C  
ATOM    189  CG1 ILE    87       9.641 -14.998   0.469  1.00  0.00           C  
ATOM    190  CG2 ILE    87       9.911 -15.919  -1.880  1.00  0.00           C  
ATOM    191  CD  ILE    87      10.178 -16.142   1.275  1.00  0.00           C  
ATOM    192  H   ILE    87       6.751 -14.103  -0.177  1.00  0.00           H  
ATOM    193  N   LEU    88       6.910 -14.074  -3.427  1.00  0.00           N  
ATOM    194  CA  LEU    88       6.529 -13.883  -4.833  1.00  0.00           C  
ATOM    195  C   LEU    88       6.422 -12.458  -5.261  1.00  0.00           C  
ATOM    196  O   LEU    88       6.678 -12.247  -6.476  1.00  0.00           O  
ATOM    197  CB  LEU    88       5.264 -14.651  -5.173  1.00  0.00           C  
ATOM    198  CG  LEU    88       5.259 -16.183  -4.847  1.00  0.00           C  
ATOM    199  CD1 LEU    88       3.757 -16.741  -4.737  1.00  0.00           C  
ATOM    200  CD2 LEU    88       6.193 -17.014  -5.660  1.00  0.00           C  
ATOM    201  H   LEU    88       6.333 -14.744  -2.935  1.00  0.00           H  
ATOM    202  N   VAL    89       6.234 -11.434  -4.454  1.00  0.00           N  
ATOM    203  CA  VAL    89       6.422 -10.050  -4.922  1.00  0.00           C  
ATOM    204  C   VAL    89       7.907  -9.711  -5.076  1.00  0.00           C  
ATOM    205  O   VAL    89       8.257  -9.020  -6.057  1.00  0.00           O  
ATOM    206  CB  VAL    89       5.715  -9.105  -3.877  1.00  0.00           C  
ATOM    207  CG1 VAL    89       5.717  -7.690  -4.415  1.00  0.00           C  
ATOM    208  CG2 VAL    89       4.258  -9.450  -3.524  1.00  0.00           C  
ATOM    209  H   VAL    89       6.054 -11.570  -3.475  1.00  0.00           H  
ATOM    210  N   ILE    90       8.634 -10.073  -4.079  1.00  0.00           N  
ATOM    211  CA  ILE    90      10.040  -9.708  -4.035  1.00  0.00           C  
ATOM    212  C   ILE    90      10.761 -10.321  -5.203  1.00  0.00           C  
ATOM    213  O   ILE    90      11.738  -9.713  -5.664  1.00  0.00           O  
ATOM    214  CB  ILE    90      10.743  -9.972  -2.670  1.00  0.00           C  
ATOM    215  CG1 ILE    90      10.040  -9.251  -1.541  1.00  0.00           C  
ATOM    216  CG2 ILE    90      12.211  -9.432  -2.698  1.00  0.00           C  
ATOM    217  CD  ILE    90      10.358  -9.895  -0.200  1.00  0.00           C  
ATOM    218  H   ILE    90       8.290 -10.561  -3.264  1.00  0.00           H  
ATOM    219  N   MET    91      10.234 -11.395  -5.731  1.00  0.00           N  
ATOM    220  CA  MET    91      10.754 -12.045  -6.942  1.00  0.00           C  
ATOM    221  C   MET    91      10.120 -11.409  -8.112  1.00  0.00           C  
ATOM    222  O   MET    91      10.898 -11.106  -9.044  1.00  0.00           O  
ATOM    223  CB  MET    91      10.293 -13.527  -6.792  1.00  0.00           C  
ATOM    224  CG  MET    91      11.439 -14.371  -6.159  1.00  0.00           C  
ATOM    225  SD  MET    91      10.894 -16.113  -6.168  1.00  0.00           S  
ATOM    226  CE  MET    91      11.371 -16.603  -7.894  1.00  0.00           C  
ATOM    227  H   MET    91       9.482 -11.825  -5.217  1.00  0.00           H  
ATOM    228  N   ALA    92       8.855 -11.175  -8.176  1.00  0.00           N  
ATOM    229  CA  ALA    92       8.224 -10.600  -9.348  1.00  0.00           C  
ATOM    230  C   ALA    92       8.845  -9.271  -9.767  1.00  0.00           C  
ATOM    231  O   ALA    92       9.205  -9.102 -10.913  1.00  0.00           O  
ATOM    232  CB  ALA    92       6.715 -10.465  -9.120  1.00  0.00           C  
ATOM    233  H   ALA    92       8.313 -11.261  -7.333  1.00  0.00           H  
ATOM    234  N   VAL    93       9.101  -8.285  -8.924  1.00  0.00           N  
ATOM    235  CA  VAL    93       9.870  -7.045  -9.089  1.00  0.00           C  
ATOM    236  C   VAL    93      11.307  -7.235  -9.271  1.00  0.00           C  
ATOM    237  O   VAL    93      11.968  -6.313  -9.694  1.00  0.00           O  
ATOM    238  CB  VAL    93       9.466  -5.992  -8.040  1.00  0.00           C  
ATOM    239  CG1 VAL    93      10.015  -4.550  -8.188  1.00  0.00           C  
ATOM    240  CG2 VAL    93       7.943  -5.935  -7.883  1.00  0.00           C  
ATOM    241  H   VAL    93       8.822  -8.550  -7.990  1.00  0.00           H  
ATOM    242  N   SER    94      11.878  -8.405  -8.912  1.00  0.00           N  
ATOM    243  CA  SER    94      13.284  -8.670  -9.224  1.00  0.00           C  
ATOM    244  C   SER    94      13.441  -9.432 -10.533  1.00  0.00           C  
ATOM    245  O   SER    94      14.589  -9.414 -11.095  1.00  0.00           O  
ATOM    246  CB  SER    94      13.920  -9.336  -8.024  1.00  0.00           C  
ATOM    247  OG  SER    94      13.991  -8.526  -6.806  1.00  0.00           O  
ATOM    248  H   SER    94      11.259  -9.100  -8.517  1.00  0.00           H  
ATOM    249  HG  SER    94      13.068  -8.412  -6.564  1.00  0.00           H  
ATOM    250  N   LEU    95      12.354 -10.014 -11.106  1.00  0.00           N  
ATOM    251  CA  LEU    95      12.561 -10.915 -12.263  1.00  0.00           C  
ATOM    252  C   LEU    95      11.718 -10.627 -13.542  1.00  0.00           C  
ATOM    253  O   LEU    95      12.253 -10.547 -14.656  1.00  0.00           O  
ATOM    254  CB  LEU    95      12.377 -12.399 -11.849  1.00  0.00           C  
ATOM    255  CG  LEU    95      13.342 -12.978 -10.769  1.00  0.00           C  
ATOM    256  CD1 LEU    95      12.744 -14.241 -10.180  1.00  0.00           C  
ATOM    257  CD2 LEU    95      14.674 -13.371 -11.409  1.00  0.00           C  
ATOM    258  H   LEU    95      11.464 -10.088 -10.631  1.00  0.00           H  
ATOM    259  N   GLU    96      10.418 -10.432 -13.402  1.00  0.00           N  
ATOM    260  CA  GLU    96       9.610  -9.850 -14.427  1.00  0.00           C  
ATOM    261  C   GLU    96      10.155  -8.542 -14.990  1.00  0.00           C  
ATOM    262  O   GLU    96      10.641  -7.648 -14.282  1.00  0.00           O  
ATOM    263  CB  GLU    96       8.175  -9.565 -13.911  1.00  0.00           C  
ATOM    264  CG  GLU    96       7.409 -10.897 -13.628  1.00  0.00           C  
ATOM    265  CD  GLU    96       7.733 -11.992 -14.720  1.00  0.00           C  
ATOM    266  OE1 GLU    96       8.134 -13.135 -14.374  1.00  0.00           O  
ATOM    267  OE2 GLU    96       7.677 -11.677 -15.934  1.00  0.00           O1-
ATOM    268  H   GLU    96      10.011 -10.714 -12.516  1.00  0.00           H  
ATOM    269  N   LYS    97      10.069  -8.514 -16.307  1.00  0.00           N  
ATOM    270  CA  LYS    97      10.457  -7.318 -17.120  1.00  0.00           C  
ATOM    271  C   LYS    97       9.225  -6.394 -17.060  1.00  0.00           C  
ATOM    272  O   LYS    97       9.362  -5.155 -16.773  1.00  0.00           O  
ATOM    273  CB  LYS    97      10.838  -7.688 -18.613  1.00  0.00           C  
ATOM    274  CG  LYS    97      11.553  -8.986 -18.903  1.00  0.00           C  
ATOM    275  CD  LYS    97      12.874  -9.225 -18.261  1.00  0.00           C  
ATOM    276  CE  LYS    97      13.382 -10.692 -18.536  1.00  0.00           C  
ATOM    277  NZ  LYS    97      14.899 -10.722 -18.482  1.00  0.00           N1+
ATOM    278  H   LYS    97       9.582  -9.261 -16.772  1.00  0.00           H  
ATOM    279  HZ1 LYS    97      15.128 -10.488 -17.533  1.00  0.00           H  
ATOM    280  HZ2 LYS    97      15.416 -11.556 -18.721  1.00  0.00           H  
ATOM    281  HZ3 LYS    97      15.308 -10.061 -19.137  1.00  0.00           H  
ATOM    282  N   LYS    98       8.027  -6.898 -17.309  1.00  0.00           N  
ATOM    283  CA  LYS    98       6.760  -6.140 -17.431  1.00  0.00           C  
ATOM    284  C   LYS    98       6.149  -5.612 -16.094  1.00  0.00           C  
ATOM    285  O   LYS    98       5.146  -4.954 -16.092  1.00  0.00           O  
ATOM    286  CB  LYS    98       5.865  -6.927 -18.409  1.00  0.00           C  
ATOM    287  CG  LYS    98       6.469  -7.314 -19.772  1.00  0.00           C  
ATOM    288  CD  LYS    98       5.443  -7.513 -20.854  1.00  0.00           C  
ATOM    289  CE  LYS    98       6.091  -7.996 -22.084  1.00  0.00           C  
ATOM    290  NZ  LYS    98       5.054  -8.002 -23.170  1.00  0.00           N1+
ATOM    291  H   LYS    98       7.968  -7.896 -17.468  1.00  0.00           H  
ATOM    292  HZ1 LYS    98       5.386  -8.317 -24.074  1.00  0.00           H  
ATOM    293  HZ2 LYS    98       4.231  -8.514 -22.883  1.00  0.00           H  
ATOM    294  HZ3 LYS    98       4.727  -7.071 -23.358  1.00  0.00           H  
ATOM    295  N   LEU    99       6.865  -5.763 -15.020  1.00  0.00           N  
ATOM    296  CA  LEU    99       6.540  -5.173 -13.699  1.00  0.00           C  
ATOM    297  C   LEU    99       7.559  -4.029 -13.276  1.00  0.00           C  
ATOM    298  O   LEU    99       7.420  -3.527 -12.136  1.00  0.00           O  
ATOM    299  CB  LEU    99       6.414  -6.202 -12.566  1.00  0.00           C  
ATOM    300  CG  LEU    99       5.490  -7.366 -13.028  1.00  0.00           C  
ATOM    301  CD1 LEU    99       5.429  -8.380 -11.861  1.00  0.00           C  
ATOM    302  CD2 LEU    99       4.013  -7.035 -13.290  1.00  0.00           C  
ATOM    303  H   LEU    99       7.557  -6.488 -15.023  1.00  0.00           H  
ATOM    304  N   GLN   100       8.595  -3.684 -14.101  1.00  0.00           N  
ATOM    305  CA  GLN   100       9.513  -2.639 -13.772  1.00  0.00           C  
ATOM    306  C   GLN   100       8.800  -1.226 -13.780  1.00  0.00           C  
ATOM    307  O   GLN   100       8.716  -0.549 -14.841  1.00  0.00           O  
ATOM    308  CB  GLN   100      10.740  -2.714 -14.775  1.00  0.00           C  
ATOM    309  CG  GLN   100      11.544  -4.049 -14.543  1.00  0.00           C  
ATOM    310  CD  GLN   100      12.058  -4.263 -13.100  1.00  0.00           C  
ATOM    311  NE2 GLN   100      11.853  -5.447 -12.496  1.00  0.00           N  
ATOM    312  OE1 GLN   100      12.801  -3.453 -12.560  1.00  0.00           O  
ATOM    313  H   GLN   100       8.757  -4.294 -14.885  1.00  0.00           H  
ATOM    314 HE21 GLN   100      11.355  -6.192 -12.968  1.00  0.00           H  
ATOM    315 HE22 GLN   100      12.236  -5.641 -11.583  1.00  0.00           H  
ATOM    316  N   ASN   101       8.327  -0.781 -12.589  1.00  0.00           N  
ATOM    317  CA  ASN   101       7.945   0.674 -12.366  1.00  0.00           C  
ATOM    318  C   ASN   101       7.979   1.093 -10.912  1.00  0.00           C  
ATOM    319  O   ASN   101       8.142   0.329  -9.993  1.00  0.00           O  
ATOM    320  CB  ASN   101       6.562   0.959 -13.061  1.00  0.00           C  
ATOM    321  CG  ASN   101       5.430   0.206 -12.479  1.00  0.00           C  
ATOM    322  ND2 ASN   101       4.658  -0.485 -13.336  1.00  0.00           N  
ATOM    323  OD1 ASN   101       5.229  -0.031 -11.290  1.00  0.00           O  
ATOM    324  H   ASN   101       8.584  -1.372 -11.814  1.00  0.00           H  
ATOM    325 HD21 ASN   101       4.768  -0.333 -14.327  1.00  0.00           H  
ATOM    326 HD22 ASN   101       3.740  -0.475 -12.925  1.00  0.00           H  
ATOM    327  N   ALA   102       7.834   2.401 -10.687  1.00  0.00           N  
ATOM    328  CA  ALA   102       8.027   3.058  -9.414  1.00  0.00           C  
ATOM    329  C   ALA   102       7.013   2.758  -8.419  1.00  0.00           C  
ATOM    330  O   ALA   102       7.399   2.752  -7.261  1.00  0.00           O  
ATOM    331  CB  ALA   102       8.146   4.518  -9.741  1.00  0.00           C  
ATOM    332  H   ALA   102       7.967   2.993 -11.499  1.00  0.00           H  
ATOM    333  N   THR   103       5.805   2.287  -8.797  1.00  0.00           N  
ATOM    334  CA  THR   103       4.786   1.738  -7.899  1.00  0.00           C  
ATOM    335  C   THR   103       5.300   0.380  -7.418  1.00  0.00           C  
ATOM    336  O   THR   103       5.541   0.127  -6.231  1.00  0.00           O  
ATOM    337  CB  THR   103       3.457   1.556  -8.690  1.00  0.00           C  
ATOM    338  CG2 THR   103       2.500   0.702  -7.975  1.00  0.00           C  
ATOM    339  OG1 THR   103       2.793   2.777  -9.029  1.00  0.00           O  
ATOM    340  H   THR   103       5.525   2.249  -9.766  1.00  0.00           H  
ATOM    341  HG1 THR   103       2.916   2.818  -9.975  1.00  0.00           H  
ATOM    342  N   ASN   104       5.612  -0.534  -8.404  1.00  0.00           N  
ATOM    343  CA  ASN   104       6.000  -1.857  -8.001  1.00  0.00           C  
ATOM    344  C   ASN   104       7.260  -2.042  -7.111  1.00  0.00           C  
ATOM    345  O   ASN   104       7.399  -2.972  -6.362  1.00  0.00           O  
ATOM    346  CB  ASN   104       6.023  -2.767  -9.270  1.00  0.00           C  
ATOM    347  CG  ASN   104       4.741  -2.944  -9.996  1.00  0.00           C  
ATOM    348  ND2 ASN   104       4.813  -2.813 -11.356  1.00  0.00           N  
ATOM    349  OD1 ASN   104       3.678  -3.213  -9.428  1.00  0.00           O  
ATOM    350  H   ASN   104       5.470  -0.304  -9.369  1.00  0.00           H  
ATOM    351 HD21 ASN   104       5.733  -2.722 -11.754  1.00  0.00           H  
ATOM    352 HD22 ASN   104       3.948  -2.694 -11.863  1.00  0.00           H  
ATOM    353  N   TYR   105       8.191  -1.094  -7.167  1.00  0.00           N  
ATOM    354  CA  TYR   105       9.332  -0.995  -6.250  1.00  0.00           C  
ATOM    355  C   TYR   105       8.799  -0.597  -4.792  1.00  0.00           C  
ATOM    356  O   TYR   105       9.119  -1.278  -3.804  1.00  0.00           O  
ATOM    357  CB  TYR   105      10.233   0.134  -6.801  1.00  0.00           C  
ATOM    358  CG  TYR   105      10.803   0.004  -8.265  1.00  0.00           C  
ATOM    359  CD1 TYR   105      11.176   1.103  -9.028  1.00  0.00           C  
ATOM    360  CD2 TYR   105      11.099  -1.287  -8.727  1.00  0.00           C  
ATOM    361  CE1 TYR   105      11.870   0.856 -10.237  1.00  0.00           C  
ATOM    362  CE2 TYR   105      11.693  -1.503  -9.954  1.00  0.00           C  
ATOM    363  CZ  TYR   105      12.098  -0.438 -10.762  1.00  0.00           C  
ATOM    364  OH  TYR   105      12.816  -0.730 -11.882  1.00  0.00           O  
ATOM    365  H   TYR   105       8.008  -0.322  -7.795  1.00  0.00           H  
ATOM    366  HH  TYR   105      12.900  -1.684 -11.873  1.00  0.00           H  
ATOM    367  N   PHE   106       7.873   0.322  -4.601  1.00  0.00           N  
ATOM    368  CA  PHE   106       7.243   0.681  -3.266  1.00  0.00           C  
ATOM    369  C   PHE   106       6.293  -0.413  -2.738  1.00  0.00           C  
ATOM    370  O   PHE   106       6.304  -0.693  -1.500  1.00  0.00           O  
ATOM    371  CB  PHE   106       6.550   2.092  -3.377  1.00  0.00           C  
ATOM    372  CG  PHE   106       7.458   3.253  -3.275  1.00  0.00           C  
ATOM    373  CD1 PHE   106       8.250   3.568  -4.398  1.00  0.00           C  
ATOM    374  CD2 PHE   106       7.350   4.184  -2.177  1.00  0.00           C  
ATOM    375  CE1 PHE   106       9.010   4.765  -4.402  1.00  0.00           C  
ATOM    376  CE2 PHE   106       8.163   5.356  -2.137  1.00  0.00           C  
ATOM    377  CZ  PHE   106       9.026   5.561  -3.229  1.00  0.00           C  
ATOM    378  H   PHE   106       7.521   0.753  -5.451  1.00  0.00           H  
ATOM    379  N   LEU   107       5.561  -1.098  -3.600  1.00  0.00           N  
ATOM    380  CA  LEU   107       4.938  -2.424  -3.301  1.00  0.00           C  
ATOM    381  C   LEU   107       5.939  -3.541  -2.940  1.00  0.00           C  
ATOM    382  O   LEU   107       5.557  -4.327  -2.088  1.00  0.00           O  
ATOM    383  CB  LEU   107       4.154  -2.868  -4.542  1.00  0.00           C  
ATOM    384  CG  LEU   107       3.007  -1.987  -5.014  1.00  0.00           C  
ATOM    385  CD1 LEU   107       2.367  -2.607  -6.253  1.00  0.00           C  
ATOM    386  CD2 LEU   107       1.951  -1.689  -3.951  1.00  0.00           C  
ATOM    387  H   LEU   107       5.613  -0.849  -4.573  1.00  0.00           H  
ATOM    388  N   MET   108       7.174  -3.654  -3.413  1.00  0.00           N  
ATOM    389  CA  MET   108       8.049  -4.716  -3.040  1.00  0.00           C  
ATOM    390  C   MET   108       8.590  -4.430  -1.648  1.00  0.00           C  
ATOM    391  O   MET   108       8.534  -5.301  -0.780  1.00  0.00           O  
ATOM    392  CB  MET   108       9.116  -4.733  -4.088  1.00  0.00           C  
ATOM    393  CG  MET   108      10.348  -5.454  -3.539  1.00  0.00           C  
ATOM    394  SD  MET   108      11.745  -5.837  -4.648  1.00  0.00           S  
ATOM    395  CE  MET   108      12.394  -4.157  -5.162  1.00  0.00           C  
ATOM    396  H   MET   108       7.619  -3.028  -4.064  1.00  0.00           H  
ATOM    397  N   SER   109       8.845  -3.135  -1.340  1.00  0.00           N  
ATOM    398  CA  SER   109       9.318  -2.669  -0.008  1.00  0.00           C  
ATOM    399  C   SER   109       8.188  -2.937   1.019  1.00  0.00           C  
ATOM    400  O   SER   109       8.491  -3.467   2.083  1.00  0.00           O  
ATOM    401  CB  SER   109       9.661  -1.156  -0.065  1.00  0.00           C  
ATOM    402  OG  SER   109      10.067  -0.542   1.157  1.00  0.00           O  
ATOM    403  H   SER   109       8.915  -2.497  -2.126  1.00  0.00           H  
ATOM    404  HG  SER   109       9.755   0.332   1.379  1.00  0.00           H  
ATOM    405  N   LEU   110       6.915  -2.799   0.661  1.00  0.00           N  
ATOM    406  CA  LEU   110       5.821  -3.349   1.517  1.00  0.00           C  
ATOM    407  C   LEU   110       5.923  -4.842   1.763  1.00  0.00           C  
ATOM    408  O   LEU   110       5.878  -5.205   2.924  1.00  0.00           O  
ATOM    409  CB  LEU   110       4.429  -3.013   0.884  1.00  0.00           C  
ATOM    410  CG  LEU   110       3.249  -3.504   1.720  1.00  0.00           C  
ATOM    411  CD1 LEU   110       3.181  -2.589   2.943  1.00  0.00           C  
ATOM    412  CD2 LEU   110       1.949  -3.365   0.882  1.00  0.00           C  
ATOM    413  H   LEU   110       6.771  -2.429  -0.271  1.00  0.00           H  
ATOM    414  N   ALA   111       6.128  -5.643   0.689  1.00  0.00           N  
ATOM    415  CA  ALA   111       6.261  -7.087   0.892  1.00  0.00           C  
ATOM    416  C   ALA   111       7.451  -7.277   1.900  1.00  0.00           C  
ATOM    417  O   ALA   111       7.393  -8.117   2.810  1.00  0.00           O  
ATOM    418  CB  ALA   111       6.465  -7.813  -0.481  1.00  0.00           C  
ATOM    419  H   ALA   111       6.099  -5.174  -0.201  1.00  0.00           H  
ATOM    420  N   ILE   112       8.567  -6.518   1.861  1.00  0.00           N  
ATOM    421  CA  ILE   112       9.704  -6.639   2.674  1.00  0.00           C  
ATOM    422  C   ILE   112       9.286  -6.293   4.109  1.00  0.00           C  
ATOM    423  O   ILE   112       9.675  -7.050   4.958  1.00  0.00           O  
ATOM    424  CB  ILE   112      10.956  -5.759   2.243  1.00  0.00           C  
ATOM    425  CG1 ILE   112      11.470  -6.296   0.845  1.00  0.00           C  
ATOM    426  CG2 ILE   112      12.006  -5.775   3.388  1.00  0.00           C  
ATOM    427  CD  ILE   112      12.245  -5.260   0.031  1.00  0.00           C  
ATOM    428  H   ILE   112       8.609  -5.808   1.131  1.00  0.00           H  
ATOM    429  N   ALA   113       8.571  -5.197   4.415  1.00  0.00           N  
ATOM    430  CA  ALA   113       8.016  -4.885   5.732  1.00  0.00           C  
ATOM    431  C   ALA   113       7.060  -6.038   6.167  1.00  0.00           C  
ATOM    432  O   ALA   113       6.971  -6.277   7.375  1.00  0.00           O  
ATOM    433  CB  ALA   113       7.403  -3.441   5.584  1.00  0.00           C  
ATOM    434  H   ALA   113       8.347  -4.470   3.740  1.00  0.00           H  
ATOM    435  N   ASH   114       6.471  -6.727   5.222  1.00  0.00           N  
ATOM    436  CA  ASH   114       5.570  -7.844   5.553  1.00  0.00           C  
ATOM    437  C   ASH   114       6.308  -9.083   5.945  1.00  0.00           C  
ATOM    438  O   ASH   114       5.904  -9.757   6.862  1.00  0.00           O  
ATOM    439  CB  ASH   114       4.576  -8.126   4.476  1.00  0.00           C  
ATOM    440  CG  ASH   114       3.443  -7.202   4.415  1.00  0.00           C  
ATOM    441  OD1 ASH   114       3.206  -6.445   5.311  1.00  0.00           O  
ATOM    442  OD2 ASH   114       2.728  -7.171   3.279  1.00  0.00           O  
ATOM    443  H   ASH   114       6.520  -6.417   4.260  1.00  0.00           H  
ATOM    444  HD2 ASH   114       2.028  -6.558   3.521  1.00  0.00           H  
ATOM    445  N   MET   115       7.429  -9.422   5.267  1.00  0.00           N  
ATOM    446  CA  MET   115       8.360 -10.391   5.697  1.00  0.00           C  
ATOM    447  C   MET   115       8.872 -10.113   7.122  1.00  0.00           C  
ATOM    448  O   MET   115       8.854 -10.938   8.008  1.00  0.00           O  
ATOM    449  CB  MET   115       9.298 -10.686   4.555  1.00  0.00           C  
ATOM    450  CG  MET   115      10.355 -11.796   4.859  1.00  0.00           C  
ATOM    451  SD  MET   115      11.961 -11.175   5.232  1.00  0.00           S  
ATOM    452  CE  MET   115      12.462 -10.431   3.584  1.00  0.00           C  
ATOM    453  H   MET   115       7.673  -8.794   4.515  1.00  0.00           H  
ATOM    454  N   LEU   116       9.293  -8.885   7.432  1.00  0.00           N  
ATOM    455  CA  LEU   116       9.902  -8.503   8.700  1.00  0.00           C  
ATOM    456  C   LEU   116       8.764  -8.411   9.866  1.00  0.00           C  
ATOM    457  O   LEU   116       9.081  -8.702  11.044  1.00  0.00           O  
ATOM    458  CB  LEU   116      10.615  -7.137   8.453  1.00  0.00           C  
ATOM    459  CG  LEU   116      11.773  -7.214   7.466  1.00  0.00           C  
ATOM    460  CD1 LEU   116      12.232  -5.792   7.245  1.00  0.00           C  
ATOM    461  CD2 LEU   116      12.957  -8.070   7.975  1.00  0.00           C  
ATOM    462  H   LEU   116       9.312  -8.143   6.745  1.00  0.00           H  
ATOM    463  N   LEU   117       7.469  -8.199   9.523  1.00  0.00           N  
ATOM    464  CA  LEU   117       6.342  -8.355  10.461  1.00  0.00           C  
ATOM    465  C   LEU   117       6.080  -9.809  10.762  1.00  0.00           C  
ATOM    466  O   LEU   117       6.120 -10.093  11.988  1.00  0.00           O  
ATOM    467  CB  LEU   117       5.081  -7.712   9.894  1.00  0.00           C  
ATOM    468  CG  LEU   117       5.030  -6.231  10.075  1.00  0.00           C  
ATOM    469  CD1 LEU   117       4.061  -5.472   9.081  1.00  0.00           C  
ATOM    470  CD2 LEU   117       4.479  -5.850  11.474  1.00  0.00           C  
ATOM    471  H   LEU   117       7.281  -7.934   8.572  1.00  0.00           H  
ATOM    472  N   GLY   118       6.020 -10.644   9.694  1.00  0.00           N  
ATOM    473  CA  GLY   118       5.849 -12.167   9.864  1.00  0.00           C  
ATOM    474  C   GLY   118       6.835 -12.807  10.819  1.00  0.00           C  
ATOM    475  O   GLY   118       6.537 -13.769  11.468  1.00  0.00           O  
ATOM    476  H   GLY   118       6.153 -10.243   8.776  1.00  0.00           H  
ATOM    477  N   PHE   119       8.103 -12.255  10.802  1.00  0.00           N  
ATOM    478  CA  PHE   119       9.385 -12.711  11.481  1.00  0.00           C  
ATOM    479  C   PHE   119       9.613 -12.090  12.842  1.00  0.00           C  
ATOM    480  O   PHE   119      10.059 -12.824  13.736  1.00  0.00           O  
ATOM    481  CB  PHE   119      10.500 -12.442  10.416  1.00  0.00           C  
ATOM    482  CG  PHE   119      11.907 -12.747  10.868  1.00  0.00           C  
ATOM    483  CD1 PHE   119      12.176 -13.862  11.690  1.00  0.00           C  
ATOM    484  CD2 PHE   119      12.908 -11.900  10.400  1.00  0.00           C  
ATOM    485  CE1 PHE   119      13.496 -14.106  12.019  1.00  0.00           C  
ATOM    486  CE2 PHE   119      14.232 -12.224  10.738  1.00  0.00           C  
ATOM    487  CZ  PHE   119      14.517 -13.282  11.570  1.00  0.00           C  
ATOM    488  H   PHE   119       8.260 -11.588  10.049  1.00  0.00           H  
ATOM    489  N   LEU   120       9.354 -10.779  13.038  1.00  0.00           N  
ATOM    490  CA  LEU   120       9.826 -10.101  14.246  1.00  0.00           C  
ATOM    491  C   LEU   120       8.748  -9.578  15.155  1.00  0.00           C  
ATOM    492  O   LEU   120       9.053  -9.193  16.310  1.00  0.00           O  
ATOM    493  CB  LEU   120      10.734  -8.924  13.805  1.00  0.00           C  
ATOM    494  CG  LEU   120      11.932  -9.340  12.966  1.00  0.00           C  
ATOM    495  CD1 LEU   120      12.983  -8.210  12.812  1.00  0.00           C  
ATOM    496  CD2 LEU   120      12.737 -10.417  13.567  1.00  0.00           C  
ATOM    497  H   LEU   120       9.080 -10.236  12.234  1.00  0.00           H  
ATOM    498  N   VAL   121       7.471  -9.508  14.727  1.00  0.00           N  
ATOM    499  CA  VAL   121       6.307  -9.056  15.573  1.00  0.00           C  
ATOM    500  C   VAL   121       5.172 -10.146  15.756  1.00  0.00           C  
ATOM    501  O   VAL   121       4.893 -10.345  16.923  1.00  0.00           O  
ATOM    502  CB  VAL   121       5.729  -7.721  15.067  1.00  0.00           C  
ATOM    503  CG1 VAL   121       4.816  -7.106  16.114  1.00  0.00           C  
ATOM    504  CG2 VAL   121       6.855  -6.700  14.853  1.00  0.00           C  
ATOM    505  H   VAL   121       7.329  -9.762  13.759  1.00  0.00           H  
ATOM    506  N   MET   122       4.611 -10.786  14.729  1.00  0.00           N  
ATOM    507  CA  MET   122       3.657 -11.924  14.752  1.00  0.00           C  
ATOM    508  C   MET   122       4.012 -13.080  15.676  1.00  0.00           C  
ATOM    509  O   MET   122       3.163 -13.425  16.452  1.00  0.00           O  
ATOM    510  CB  MET   122       3.235 -12.453  13.383  1.00  0.00           C  
ATOM    511  CG  MET   122       2.853 -11.294  12.383  1.00  0.00           C  
ATOM    512  SD  MET   122       1.975 -11.975  10.853  1.00  0.00           S  
ATOM    513  CE  MET   122       2.214 -10.537   9.819  1.00  0.00           C  
ATOM    514  H   MET   122       4.980 -10.551  13.815  1.00  0.00           H  
ATOM    515  N   PRO   123       5.214 -13.708  15.625  1.00  0.00           N  
ATOM    516  CA  PRO   123       5.525 -14.900  16.452  1.00  0.00           C  
ATOM    517  C   PRO   123       5.416 -14.677  17.975  1.00  0.00           C  
ATOM    518  O   PRO   123       4.683 -15.384  18.671  1.00  0.00           O  
ATOM    519  CB  PRO   123       6.927 -15.423  16.053  1.00  0.00           C  
ATOM    520  CG  PRO   123       7.307 -14.632  14.870  1.00  0.00           C  
ATOM    521  CD  PRO   123       6.396 -13.359  14.848  1.00  0.00           C  
ATOM    522  N   VAL   124       5.906 -13.560  18.497  1.00  0.00           N  
ATOM    523  CA  VAL   124       5.807 -13.127  19.914  1.00  0.00           C  
ATOM    524  C   VAL   124       4.343 -12.898  20.291  1.00  0.00           C  
ATOM    525  O   VAL   124       4.036 -13.093  21.491  1.00  0.00           O  
ATOM    526  CB  VAL   124       6.740 -11.921  20.215  1.00  0.00           C  
ATOM    527  CG1 VAL   124       6.412 -11.354  21.627  1.00  0.00           C  
ATOM    528  CG2 VAL   124       8.094 -12.567  20.190  1.00  0.00           C  
ATOM    529  H   VAL   124       6.342 -12.923  17.838  1.00  0.00           H  
ATOM    530  N   SER   125       3.454 -12.499  19.361  1.00  0.00           N  
ATOM    531  CA  SER   125       2.051 -12.417  19.698  1.00  0.00           C  
ATOM    532  C   SER   125       1.340 -13.753  19.935  1.00  0.00           C  
ATOM    533  O   SER   125       0.650 -13.826  20.904  1.00  0.00           O  
ATOM    534  CB  SER   125       1.396 -11.470  18.718  1.00  0.00           C  
ATOM    535  OG  SER   125       0.046 -11.373  19.061  1.00  0.00           O  
ATOM    536  H   SER   125       3.799 -12.563  18.411  1.00  0.00           H  
ATOM    537  HG  SER   125      -0.024 -10.538  19.530  1.00  0.00           H  
ATOM    538  N   MET   126       1.487 -14.794  19.132  1.00  0.00           N  
ATOM    539  CA  MET   126       0.879 -16.161  19.328  1.00  0.00           C  
ATOM    540  C   MET   126       1.597 -16.865  20.488  1.00  0.00           C  
ATOM    541  O   MET   126       1.018 -17.698  21.127  1.00  0.00           O  
ATOM    542  CB  MET   126       0.966 -16.956  18.066  1.00  0.00           C  
ATOM    543  CG  MET   126       2.393 -17.159  17.492  1.00  0.00           C  
ATOM    544  SD  MET   126       2.478 -18.376  16.148  1.00  0.00           S  
ATOM    545  CE  MET   126       2.484 -19.850  17.247  1.00  0.00           C  
ATOM    546  H   MET   126       2.050 -14.711  18.306  1.00  0.00           H  
ATOM    547  N   LEU   127       2.887 -16.542  20.735  1.00  0.00           N  
ATOM    548  CA  LEU   127       3.648 -17.010  21.877  1.00  0.00           C  
ATOM    549  C   LEU   127       3.209 -16.228  23.163  1.00  0.00           C  
ATOM    550  O   LEU   127       3.354 -16.811  24.230  1.00  0.00           O  
ATOM    551  CB  LEU   127       5.189 -16.745  21.554  1.00  0.00           C  
ATOM    552  CG  LEU   127       5.807 -17.578  20.390  1.00  0.00           C  
ATOM    553  CD1 LEU   127       7.203 -17.055  19.967  1.00  0.00           C  
ATOM    554  CD2 LEU   127       5.869 -19.068  20.750  1.00  0.00           C  
ATOM    555  H   LEU   127       3.392 -15.993  20.056  1.00  0.00           H  
ATOM    556  N   THR   128       2.668 -14.973  23.125  1.00  0.00           N  
ATOM    557  CA  THR   128       2.000 -14.265  24.210  1.00  0.00           C  
ATOM    558  C   THR   128       0.651 -14.881  24.496  1.00  0.00           C  
ATOM    559  O   THR   128       0.276 -15.050  25.683  1.00  0.00           O  
ATOM    560  CB  THR   128       1.865 -12.748  23.908  1.00  0.00           C  
ATOM    561  CG2 THR   128       1.170 -11.957  25.049  1.00  0.00           C  
ATOM    562  OG1 THR   128       3.175 -12.242  23.955  1.00  0.00           O  
ATOM    563  H   THR   128       2.651 -14.556  22.202  1.00  0.00           H  
ATOM    564  HG1 THR   128       3.543 -12.450  23.091  1.00  0.00           H  
ATOM    565  N   ILE   129      -0.077 -15.484  23.486  1.00  0.00           N  
ATOM    566  CA  ILE   129      -1.298 -16.324  23.653  1.00  0.00           C  
ATOM    567  C   ILE   129      -0.985 -17.643  24.325  1.00  0.00           C  
ATOM    568  O   ILE   129      -1.545 -17.970  25.355  1.00  0.00           O  
ATOM    569  CB  ILE   129      -2.089 -16.484  22.358  1.00  0.00           C  
ATOM    570  CG1 ILE   129      -2.776 -15.081  22.116  1.00  0.00           C  
ATOM    571  CG2 ILE   129      -3.076 -17.667  22.303  1.00  0.00           C  
ATOM    572  CD  ILE   129      -2.934 -14.852  20.569  1.00  0.00           C  
ATOM    573  H   ILE   129       0.329 -15.293  22.578  1.00  0.00           H  
ATOM    574  N   LEU   130      -0.060 -18.416  23.765  1.00  0.00           N  
ATOM    575  CA  LEU   130       0.213 -19.828  24.127  1.00  0.00           C  
ATOM    576  C   LEU   130       1.049 -19.994  25.410  1.00  0.00           C  
ATOM    577  O   LEU   130       0.979 -21.121  25.992  1.00  0.00           O  
ATOM    578  CB  LEU   130       0.993 -20.437  22.943  1.00  0.00           C  
ATOM    579  CG  LEU   130       1.728 -21.804  23.131  1.00  0.00           C  
ATOM    580  CD1 LEU   130       0.729 -22.939  23.411  1.00  0.00           C  
ATOM    581  CD2 LEU   130       2.568 -22.156  21.877  1.00  0.00           C  
ATOM    582  H   LEU   130       0.226 -18.102  22.851  1.00  0.00           H  
ATOM    583  N   TYR   131       1.629 -18.957  26.002  1.00  0.00           N  
ATOM    584  CA  TYR   131       2.115 -18.997  27.392  1.00  0.00           C  
ATOM    585  C   TYR   131       0.920 -18.705  28.388  1.00  0.00           C  
ATOM    586  O   TYR   131       1.116 -18.731  29.584  1.00  0.00           O  
ATOM    587  CB  TYR   131       3.321 -18.000  27.512  1.00  0.00           C  
ATOM    588  CG  TYR   131       4.164 -17.905  28.790  1.00  0.00           C  
ATOM    589  CD1 TYR   131       4.482 -16.598  29.312  1.00  0.00           C  
ATOM    590  CD2 TYR   131       4.694 -19.064  29.344  1.00  0.00           C  
ATOM    591  CE1 TYR   131       5.337 -16.563  30.478  1.00  0.00           C  
ATOM    592  CE2 TYR   131       5.502 -18.994  30.504  1.00  0.00           C  
ATOM    593  CZ  TYR   131       5.814 -17.747  31.027  1.00  0.00           C  
ATOM    594  OH  TYR   131       6.696 -17.592  32.021  1.00  0.00           O  
ATOM    595  H   TYR   131       1.632 -18.036  25.582  1.00  0.00           H  
ATOM    596  HH  TYR   131       7.162 -18.427  32.098  1.00  0.00           H  
ATOM    597  N   GLY   132      -0.296 -18.410  27.938  1.00  0.00           N  
ATOM    598  CA  GLY   132      -1.555 -18.369  28.753  1.00  0.00           C  
ATOM    599  C   GLY   132      -1.969 -16.901  28.948  1.00  0.00           C  
ATOM    600  O   GLY   132      -2.426 -16.535  29.976  1.00  0.00           O  
ATOM    601  H   GLY   132      -0.415 -18.323  26.937  1.00  0.00           H  
ATOM    602  N   TYR   133      -1.897 -16.148  27.864  1.00  0.00           N  
ATOM    603  CA  TYR   133      -2.246 -14.724  27.842  1.00  0.00           C  
ATOM    604  C   TYR   133      -1.288 -13.851  28.656  1.00  0.00           C  
ATOM    605  O   TYR   133      -1.622 -12.961  29.352  1.00  0.00           O  
ATOM    606  CB  TYR   133      -3.777 -14.455  28.025  1.00  0.00           C  
ATOM    607  CG  TYR   133      -4.648 -15.499  27.250  1.00  0.00           C  
ATOM    608  CD1 TYR   133      -4.853 -15.327  25.807  1.00  0.00           C  
ATOM    609  CD2 TYR   133      -5.264 -16.580  27.875  1.00  0.00           C  
ATOM    610  CE1 TYR   133      -5.616 -16.283  25.113  1.00  0.00           C  
ATOM    611  CE2 TYR   133      -5.948 -17.564  27.193  1.00  0.00           C  
ATOM    612  CZ  TYR   133      -6.087 -17.379  25.785  1.00  0.00           C  
ATOM    613  OH  TYR   133      -7.034 -18.114  25.053  1.00  0.00           O  
ATOM    614  H   TYR   133      -1.488 -16.441  26.994  1.00  0.00           H  
ATOM    615  HH  TYR   133      -6.966 -18.991  25.439  1.00  0.00           H  
ATOM    616  N   ARG   134      -0.016 -14.164  28.566  1.00  0.00           N  
ATOM    617  CA  ARG   134       1.164 -13.958  29.463  1.00  0.00           C  
ATOM    618  C   ARG   134       2.400 -13.614  28.630  1.00  0.00           C  
ATOM    619  O   ARG   134       2.588 -14.223  27.582  1.00  0.00           O  
ATOM    620  CB  ARG   134       1.452 -15.139  30.452  1.00  0.00           C  
ATOM    621  CG  ARG   134       0.497 -15.165  31.658  1.00  0.00           C  
ATOM    622  CD  ARG   134       0.776 -16.156  32.773  1.00  0.00           C  
ATOM    623  NE  ARG   134       0.855 -17.524  32.240  1.00  0.00           N  
ATOM    624  CZ  ARG   134       0.427 -18.633  32.748  1.00  0.00           C  
ATOM    625  NH1 ARG   134       0.230 -18.822  34.028  1.00  0.00           N1+
ATOM    626  NH2 ARG   134       0.164 -19.650  31.975  1.00  0.00           N  
ATOM    627  H   ARG   134       0.104 -14.973  27.972  1.00  0.00           H  
ATOM    628  HE  ARG   134       1.131 -17.651  31.277  1.00  0.00           H  
ATOM    629 HH11 ARG   134       0.557 -18.151  34.706  1.00  0.00           H  
ATOM    630 HH12 ARG   134       0.026 -19.750  34.367  1.00  0.00           H  
ATOM    631 HH21 ARG   134       0.349 -19.475  30.996  1.00  0.00           H  
ATOM    632 HH22 ARG   134      -0.013 -20.534  32.443  1.00  0.00           H  
ATOM    633  N   TRP   135       3.285 -12.687  29.039  1.00  0.00           N  
ATOM    634  CA  TRP   135       4.335 -12.182  28.187  1.00  0.00           C  
ATOM    635  C   TRP   135       5.361 -13.286  28.183  1.00  0.00           C  
ATOM    636  O   TRP   135       5.833 -13.652  29.264  1.00  0.00           O  
ATOM    637  CB  TRP   135       4.830 -10.793  28.685  1.00  0.00           C  
ATOM    638  CG  TRP   135       6.062 -10.199  27.949  1.00  0.00           C  
ATOM    639  CD1 TRP   135       7.265 -10.121  28.498  1.00  0.00           C  
ATOM    640  CD2 TRP   135       6.249  -9.786  26.534  1.00  0.00           C  
ATOM    641  CE2 TRP   135       7.642  -9.447  26.378  1.00  0.00           C  
ATOM    642  CE3 TRP   135       5.445  -9.675  25.337  1.00  0.00           C  
ATOM    643  NE1 TRP   135       8.185  -9.652  27.597  1.00  0.00           N  
ATOM    644  CZ2 TRP   135       8.208  -8.987  25.179  1.00  0.00           C  
ATOM    645  CZ3 TRP   135       6.024  -9.235  24.076  1.00  0.00           C  
ATOM    646  CH2 TRP   135       7.374  -8.884  24.086  1.00  0.00           C  
ATOM    647  H   TRP   135       3.043 -12.222  29.897  1.00  0.00           H  
ATOM    648  HE1 TRP   135       9.100  -9.472  27.986  1.00  0.00           H  
ATOM    649  N   PRO   136       5.877 -13.846  27.045  1.00  0.00           N  
ATOM    650  CA  PRO   136       6.634 -15.021  26.934  1.00  0.00           C  
ATOM    651  C   PRO   136       8.147 -14.861  27.154  1.00  0.00           C  
ATOM    652  O   PRO   136       8.930 -15.836  26.996  1.00  0.00           O  
ATOM    653  CB  PRO   136       6.437 -15.533  25.473  1.00  0.00           C  
ATOM    654  CG  PRO   136       6.279 -14.178  24.697  1.00  0.00           C  
ATOM    655  CD  PRO   136       5.469 -13.403  25.707  1.00  0.00           C  
ATOM    656  N   LEU   137       8.602 -13.647  27.521  1.00  0.00           N  
ATOM    657  CA  LEU   137       9.993 -13.078  27.402  1.00  0.00           C  
ATOM    658  C   LEU   137      10.336 -12.123  28.548  1.00  0.00           C  
ATOM    659  O   LEU   137       9.446 -11.821  29.354  1.00  0.00           O  
ATOM    660  CB  LEU   137      10.058 -12.272  26.079  1.00  0.00           C  
ATOM    661  CG  LEU   137      10.161 -12.998  24.715  1.00  0.00           C  
ATOM    662  CD1 LEU   137       9.899 -12.008  23.568  1.00  0.00           C  
ATOM    663  CD2 LEU   137      11.636 -13.481  24.502  1.00  0.00           C  
ATOM    664  H   LEU   137       7.962 -12.992  27.930  1.00  0.00           H  
ATOM    665  N   PRO   138      11.609 -11.807  28.735  1.00  0.00           N  
ATOM    666  CA  PRO   138      12.061 -10.813  29.710  1.00  0.00           C  
ATOM    667  C   PRO   138      11.304  -9.466  29.634  1.00  0.00           C  
ATOM    668  O   PRO   138      10.947  -9.030  28.534  1.00  0.00           O  
ATOM    669  CB  PRO   138      13.573 -10.728  29.488  1.00  0.00           C  
ATOM    670  CG  PRO   138      13.940 -12.159  29.187  1.00  0.00           C  
ATOM    671  CD  PRO   138      12.786 -12.365  28.147  1.00  0.00           C  
ATOM    672  N   SER   139      11.114  -8.726  30.725  1.00  0.00           N  
ATOM    673  CA  SER   139      10.272  -7.512  30.745  1.00  0.00           C  
ATOM    674  C   SER   139      10.917  -6.353  30.018  1.00  0.00           C  
ATOM    675  O   SER   139      10.312  -5.476  29.423  1.00  0.00           O  
ATOM    676  CB  SER   139       9.901  -7.090  32.177  1.00  0.00           C  
ATOM    677  OG  SER   139      11.157  -6.660  32.891  1.00  0.00           O  
ATOM    678  H   SER   139      11.471  -9.118  31.586  1.00  0.00           H  
ATOM    679  HG  SER   139      10.895  -5.997  33.535  1.00  0.00           H  
ATOM    680  N   LYS   140      12.275  -6.414  29.926  1.00  0.00           N  
ATOM    681  CA  LYS   140      13.136  -5.457  29.142  1.00  0.00           C  
ATOM    682  C   LYS   140      12.926  -5.534  27.603  1.00  0.00           C  
ATOM    683  O   LYS   140      13.696  -4.911  26.861  1.00  0.00           O  
ATOM    684  CB  LYS   140      14.636  -5.478  29.421  1.00  0.00           C  
ATOM    685  CG  LYS   140      15.039  -5.158  30.827  1.00  0.00           C  
ATOM    686  CD  LYS   140      14.706  -6.274  31.897  1.00  0.00           C  
ATOM    687  CE  LYS   140      15.556  -6.110  33.186  1.00  0.00           C  
ATOM    688  NZ  LYS   140      16.979  -6.277  33.036  1.00  0.00           N1+
ATOM    689  H   LYS   140      12.743  -6.776  30.747  1.00  0.00           H  
ATOM    690  HZ1 LYS   140      17.220  -7.172  32.630  1.00  0.00           H  
ATOM    691  HZ2 LYS   140      17.446  -5.555  32.496  1.00  0.00           H  
ATOM    692  HZ3 LYS   140      17.362  -6.200  33.966  1.00  0.00           H  
ATOM    693  N   LEU   141      11.782  -6.153  27.196  1.00  0.00           N  
ATOM    694  CA  LEU   141      11.368  -6.382  25.804  1.00  0.00           C  
ATOM    695  C   LEU   141       9.920  -5.993  25.459  1.00  0.00           C  
ATOM    696  O   LEU   141       9.591  -5.922  24.296  1.00  0.00           O  
ATOM    697  CB  LEU   141      11.775  -7.777  25.449  1.00  0.00           C  
ATOM    698  CG  LEU   141      13.299  -8.059  25.528  1.00  0.00           C  
ATOM    699  CD1 LEU   141      13.446  -9.561  25.427  1.00  0.00           C  
ATOM    700  CD2 LEU   141      14.094  -7.402  24.392  1.00  0.00           C  
ATOM    701  H   LEU   141      11.090  -6.451  27.868  1.00  0.00           H  
ATOM    702  N   CYX   142       9.057  -5.655  26.394  1.00  0.00           N  
ATOM    703  CA  CYX   142       7.629  -5.400  26.085  1.00  0.00           C  
ATOM    704  C   CYX   142       7.434  -4.208  25.097  1.00  0.00           C  
ATOM    705  O   CYX   142       6.498  -4.169  24.283  1.00  0.00           O  
ATOM    706  CB  CYX   142       6.825  -5.172  27.333  1.00  0.00           C  
ATOM    707  SG  CYX   142       7.072  -6.541  28.502  1.00  0.00           S  
ATOM    708  H   CYX   142       9.453  -5.276  27.249  1.00  0.00           H  
ATOM    709  N   ALA   143       8.179  -3.133  25.282  1.00  0.00           N  
ATOM    710  CA  ALA   143       8.069  -1.903  24.398  1.00  0.00           C  
ATOM    711  C   ALA   143       8.744  -2.196  23.050  1.00  0.00           C  
ATOM    712  O   ALA   143       8.342  -1.618  22.057  1.00  0.00           O  
ATOM    713  CB  ALA   143       8.623  -0.683  25.057  1.00  0.00           C  
ATOM    714  H   ALA   143       8.731  -3.092  26.124  1.00  0.00           H  
ATOM    715  N   VAL   144       9.666  -3.177  22.978  1.00  0.00           N  
ATOM    716  CA  VAL   144      10.497  -3.418  21.717  1.00  0.00           C  
ATOM    717  C   VAL   144       9.753  -4.089  20.617  1.00  0.00           C  
ATOM    718  O   VAL   144       9.796  -3.715  19.426  1.00  0.00           O  
ATOM    719  CB  VAL   144      11.894  -4.082  22.039  1.00  0.00           C  
ATOM    720  CG1 VAL   144      12.763  -3.854  20.777  1.00  0.00           C  
ATOM    721  CG2 VAL   144      12.571  -3.607  23.293  1.00  0.00           C  
ATOM    722  H   VAL   144       9.779  -3.803  23.766  1.00  0.00           H  
ATOM    723  N   TRP   145       8.928  -5.033  21.035  1.00  0.00           N  
ATOM    724  CA  TRP   145       7.898  -5.638  20.235  1.00  0.00           C  
ATOM    725  C   TRP   145       6.876  -4.609  19.755  1.00  0.00           C  
ATOM    726  O   TRP   145       6.712  -4.534  18.516  1.00  0.00           O  
ATOM    727  CB  TRP   145       7.247  -6.768  21.074  1.00  0.00           C  
ATOM    728  CG  TRP   145       5.993  -7.382  20.476  1.00  0.00           C  
ATOM    729  CD1 TRP   145       5.917  -8.304  19.436  1.00  0.00           C  
ATOM    730  CD2 TRP   145       4.573  -7.067  20.800  1.00  0.00           C  
ATOM    731  CE2 TRP   145       3.732  -7.861  19.968  1.00  0.00           C  
ATOM    732  CE3 TRP   145       3.944  -6.290  21.804  1.00  0.00           C  
ATOM    733  NE1 TRP   145       4.557  -8.580  19.157  1.00  0.00           N  
ATOM    734  CZ2 TRP   145       2.386  -7.740  20.019  1.00  0.00           C  
ATOM    735  CZ3 TRP   145       2.516  -6.130  21.804  1.00  0.00           C  
ATOM    736  CH2 TRP   145       1.722  -6.878  20.887  1.00  0.00           C  
ATOM    737  H   TRP   145       8.945  -5.310  22.011  1.00  0.00           H  
ATOM    738  HE1 TRP   145       4.269  -9.254  18.466  1.00  0.00           H  
ATOM    739  N   ILE   146       6.327  -3.738  20.642  1.00  0.00           N  
ATOM    740  CA  ILE   146       5.391  -2.629  20.225  1.00  0.00           C  
ATOM    741  C   ILE   146       6.061  -1.721  19.299  1.00  0.00           C  
ATOM    742  O   ILE   146       5.473  -1.283  18.301  1.00  0.00           O  
ATOM    743  CB  ILE   146       4.763  -1.846  21.440  1.00  0.00           C  
ATOM    744  CG1 ILE   146       4.085  -2.804  22.437  1.00  0.00           C  
ATOM    745  CG2 ILE   146       3.876  -0.661  21.031  1.00  0.00           C  
ATOM    746  CD  ILE   146       3.713  -2.272  23.841  1.00  0.00           C  
ATOM    747  H   ILE   146       6.549  -3.887  21.612  1.00  0.00           H  
ATOM    748  N   TYR   147       7.344  -1.436  19.524  1.00  0.00           N  
ATOM    749  CA  TYR   147       8.180  -0.538  18.753  1.00  0.00           C  
ATOM    750  C   TYR   147       8.381  -1.022  17.295  1.00  0.00           C  
ATOM    751  O   TYR   147       8.177  -0.282  16.287  1.00  0.00           O  
ATOM    752  CB  TYR   147       9.507  -0.406  19.473  1.00  0.00           C  
ATOM    753  CG  TYR   147      10.646   0.188  18.715  1.00  0.00           C  
ATOM    754  CD1 TYR   147      10.411   1.370  17.961  1.00  0.00           C  
ATOM    755  CD2 TYR   147      11.855  -0.590  18.580  1.00  0.00           C  
ATOM    756  CE1 TYR   147      11.474   1.933  17.190  1.00  0.00           C  
ATOM    757  CE2 TYR   147      12.775  -0.051  17.711  1.00  0.00           C  
ATOM    758  CZ  TYR   147      12.630   1.160  17.021  1.00  0.00           C  
ATOM    759  OH  TYR   147      13.648   1.596  16.331  1.00  0.00           O  
ATOM    760  H   TYR   147       7.765  -1.924  20.307  1.00  0.00           H  
ATOM    761  HH  TYR   147      13.433   2.438  15.919  1.00  0.00           H  
ATOM    762  N   LEU   148       8.745  -2.286  17.199  1.00  0.00           N  
ATOM    763  CA  LEU   148       8.875  -2.884  15.866  1.00  0.00           C  
ATOM    764  C   LEU   148       7.478  -2.928  15.155  1.00  0.00           C  
ATOM    765  O   LEU   148       7.388  -2.501  13.999  1.00  0.00           O  
ATOM    766  CB  LEU   148       9.432  -4.321  15.959  1.00  0.00           C  
ATOM    767  CG  LEU   148      10.956  -4.225  16.359  1.00  0.00           C  
ATOM    768  CD1 LEU   148      11.315  -5.569  16.904  1.00  0.00           C  
ATOM    769  CD2 LEU   148      11.826  -4.008  15.105  1.00  0.00           C  
ATOM    770  H   LEU   148       8.849  -2.851  18.030  1.00  0.00           H  
ATOM    771  N   ASH   149       6.360  -3.381  15.663  1.00  0.00           N  
ATOM    772  CA  ASH   149       5.049  -3.355  15.046  1.00  0.00           C  
ATOM    773  C   ASH   149       4.681  -1.932  14.533  1.00  0.00           C  
ATOM    774  O   ASH   149       4.147  -1.781  13.462  1.00  0.00           O  
ATOM    775  CB  ASH   149       4.017  -3.815  16.139  1.00  0.00           C  
ATOM    776  CG  ASH   149       2.763  -4.327  15.423  1.00  0.00           C  
ATOM    777  OD1 ASH   149       2.710  -4.435  14.169  1.00  0.00           O  
ATOM    778  OD2 ASH   149       1.794  -4.800  16.237  1.00  0.00           O  
ATOM    779  H   ASH   149       6.401  -3.840  16.563  1.00  0.00           H  
ATOM    780  HD2 ASH   149       1.949  -4.558  17.153  1.00  0.00           H  
ATOM    781  N   VAL   150       4.999  -0.891  15.331  1.00  0.00           N  
ATOM    782  CA  VAL   150       4.773   0.535  15.025  1.00  0.00           C  
ATOM    783  C   VAL   150       5.737   1.113  13.941  1.00  0.00           C  
ATOM    784  O   VAL   150       5.283   1.807  13.017  1.00  0.00           O  
ATOM    785  CB  VAL   150       4.829   1.255  16.373  1.00  0.00           C  
ATOM    786  CG1 VAL   150       4.854   2.854  16.178  1.00  0.00           C  
ATOM    787  CG2 VAL   150       3.632   0.995  17.316  1.00  0.00           C  
ATOM    788  H   VAL   150       5.441  -1.150  16.197  1.00  0.00           H  
ATOM    789  N   LEU   151       6.998   0.719  13.932  1.00  0.00           N  
ATOM    790  CA  LEU   151       7.915   1.030  12.867  1.00  0.00           C  
ATOM    791  C   LEU   151       7.473   0.441  11.559  1.00  0.00           C  
ATOM    792  O   LEU   151       7.544   1.131  10.514  1.00  0.00           O  
ATOM    793  CB  LEU   151       9.295   0.427  13.253  1.00  0.00           C  
ATOM    794  CG  LEU   151      10.343   0.504  12.119  1.00  0.00           C  
ATOM    795  CD1 LEU   151      10.666   1.837  11.426  1.00  0.00           C  
ATOM    796  CD2 LEU   151      11.734   0.048  12.668  1.00  0.00           C  
ATOM    797  H   LEU   151       7.247   0.019  14.625  1.00  0.00           H  
ATOM    798  N   PHE   152       7.049  -0.812  11.549  1.00  0.00           N  
ATOM    799  CA  PHE   152       6.696  -1.531  10.249  1.00  0.00           C  
ATOM    800  C   PHE   152       5.277  -1.134   9.781  1.00  0.00           C  
ATOM    801  O   PHE   152       5.077  -0.925   8.560  1.00  0.00           O  
ATOM    802  CB  PHE   152       6.826  -2.986  10.433  1.00  0.00           C  
ATOM    803  CG  PHE   152       8.266  -3.531  10.654  1.00  0.00           C  
ATOM    804  CD1 PHE   152       9.471  -2.840  10.374  1.00  0.00           C  
ATOM    805  CD2 PHE   152       8.376  -4.809  11.276  1.00  0.00           C  
ATOM    806  CE1 PHE   152      10.757  -3.322  10.701  1.00  0.00           C  
ATOM    807  CE2 PHE   152       9.743  -5.369  11.583  1.00  0.00           C  
ATOM    808  CZ  PHE   152      10.918  -4.574  11.299  1.00  0.00           C  
ATOM    809  H   PHE   152       7.065  -1.369  12.398  1.00  0.00           H  
ATOM    810  N   SER   153       4.300  -0.874  10.675  1.00  0.00           N  
ATOM    811  CA  SER   153       3.005  -0.288  10.240  1.00  0.00           C  
ATOM    812  C   SER   153       3.138   1.084   9.627  1.00  0.00           C  
ATOM    813  O   SER   153       2.643   1.332   8.536  1.00  0.00           O  
ATOM    814  CB  SER   153       2.075  -0.398  11.473  1.00  0.00           C  
ATOM    815  OG  SER   153       0.884   0.202  11.259  1.00  0.00           O  
ATOM    816  H   SER   153       4.266  -1.355  11.551  1.00  0.00           H  
ATOM    817  HG  SER   153       0.962   1.159  11.255  1.00  0.00           H  
ATOM    818  N   THR   154       3.919   1.999  10.239  1.00  0.00           N  
ATOM    819  CA  THR   154       4.124   3.332   9.677  1.00  0.00           C  
ATOM    820  C   THR   154       4.842   3.387   8.294  1.00  0.00           C  
ATOM    821  O   THR   154       4.370   4.073   7.401  1.00  0.00           O  
ATOM    822  CB  THR   154       5.122   4.121  10.576  1.00  0.00           C  
ATOM    823  CG2 THR   154       5.261   5.611  10.106  1.00  0.00           C  
ATOM    824  OG1 THR   154       4.586   4.178  11.945  1.00  0.00           O  
ATOM    825  H   THR   154       4.335   1.751  11.127  1.00  0.00           H  
ATOM    826  HG1 THR   154       4.852   3.350  12.342  1.00  0.00           H  
ATOM    827  N   ALA   155       5.874   2.538   8.074  1.00  0.00           N  
ATOM    828  CA  ALA   155       6.542   2.103   6.804  1.00  0.00           C  
ATOM    829  C   ALA   155       5.516   1.673   5.756  1.00  0.00           C  
ATOM    830  O   ALA   155       5.433   2.290   4.674  1.00  0.00           O  
ATOM    831  CB  ALA   155       7.591   1.085   7.041  1.00  0.00           C  
ATOM    832  H   ALA   155       6.174   2.092   8.929  1.00  0.00           H  
ATOM    833  N   SER   156       4.619   0.766   6.122  1.00  0.00           N  
ATOM    834  CA  SER   156       3.547   0.207   5.257  1.00  0.00           C  
ATOM    835  C   SER   156       2.594   1.320   4.762  1.00  0.00           C  
ATOM    836  O   SER   156       2.526   1.615   3.560  1.00  0.00           O  
ATOM    837  CB  SER   156       2.688  -0.899   5.905  1.00  0.00           C  
ATOM    838  OG  SER   156       3.497  -1.956   6.406  1.00  0.00           O  
ATOM    839  H   SER   156       4.942   0.158   6.861  1.00  0.00           H  
ATOM    840  HG  SER   156       3.890  -1.495   7.152  1.00  0.00           H  
ATOM    841  N   ILE   157       1.900   2.043   5.680  1.00  0.00           N  
ATOM    842  CA  ILE   157       1.007   3.110   5.127  1.00  0.00           C  
ATOM    843  C   ILE   157       1.693   4.354   4.529  1.00  0.00           C  
ATOM    844  O   ILE   157       1.139   4.979   3.582  1.00  0.00           O  
ATOM    845  CB  ILE   157      -0.098   3.604   6.110  1.00  0.00           C  
ATOM    846  CG1 ILE   157      -1.164   4.441   5.378  1.00  0.00           C  
ATOM    847  CG2 ILE   157       0.453   4.293   7.389  1.00  0.00           C  
ATOM    848  CD  ILE   157      -2.529   4.544   6.083  1.00  0.00           C  
ATOM    849  H   ILE   157       2.023   1.906   6.670  1.00  0.00           H  
ATOM    850  N   MET   158       2.956   4.598   4.886  1.00  0.00           N  
ATOM    851  CA  MET   158       3.736   5.642   4.223  1.00  0.00           C  
ATOM    852  C   MET   158       4.095   5.322   2.765  1.00  0.00           C  
ATOM    853  O   MET   158       4.011   6.208   1.899  1.00  0.00           O  
ATOM    854  CB  MET   158       5.015   5.958   5.083  1.00  0.00           C  
ATOM    855  CG  MET   158       5.639   7.356   4.705  1.00  0.00           C  
ATOM    856  SD  MET   158       7.137   7.719   5.596  1.00  0.00           S  
ATOM    857  CE  MET   158       6.703   7.298   7.275  1.00  0.00           C  
ATOM    858  H   MET   158       3.438   3.926   5.467  1.00  0.00           H  
ATOM    859  N   HID   159       4.431   4.094   2.542  1.00  0.00           N  
ATOM    860  CA  HID   159       4.738   3.588   1.165  1.00  0.00           C  
ATOM    861  C   HID   159       3.483   3.580   0.330  1.00  0.00           C  
ATOM    862  O   HID   159       3.529   4.055  -0.839  1.00  0.00           O  
ATOM    863  CB  HID   159       5.345   2.147   1.152  1.00  0.00           C  
ATOM    864  CG  HID   159       6.849   2.063   1.538  1.00  0.00           C  
ATOM    865  CD2 HID   159       7.834   1.982   0.658  1.00  0.00           C  
ATOM    866  ND1 HID   159       7.370   2.151   2.847  1.00  0.00           N  
ATOM    867  CE1 HID   159       8.703   1.993   2.695  1.00  0.00           C  
ATOM    868  NE2 HID   159       8.992   1.851   1.368  1.00  0.00           N  
ATOM    869  H   HID   159       4.493   3.403   3.283  1.00  0.00           H  
ATOM    870  HD1 HID   159       6.765   2.275   3.642  1.00  0.00           H  
ATOM    871  N   LEU   160       2.349   3.139   0.869  1.00  0.00           N  
ATOM    872  CA  LEU   160       1.125   3.478   0.191  1.00  0.00           C  
ATOM    873  C   LEU   160       0.841   4.979   0.023  1.00  0.00           C  
ATOM    874  O   LEU   160       0.369   5.355  -1.068  1.00  0.00           O  
ATOM    875  CB  LEU   160      -0.120   2.855   0.929  1.00  0.00           C  
ATOM    876  CG  LEU   160      -0.052   1.347   1.047  1.00  0.00           C  
ATOM    877  CD1 LEU   160      -1.253   0.838   1.893  1.00  0.00           C  
ATOM    878  CD2 LEU   160       0.041   0.522  -0.318  1.00  0.00           C  
ATOM    879  H   LEU   160       2.347   2.875   1.848  1.00  0.00           H  
ATOM    880  N   CYS   161       1.170   5.877   0.887  1.00  0.00           N  
ATOM    881  CA  CYS   161       0.932   7.293   0.673  1.00  0.00           C  
ATOM    882  C   CYS   161       1.915   7.897  -0.341  1.00  0.00           C  
ATOM    883  O   CYS   161       1.514   8.606  -1.261  1.00  0.00           O  
ATOM    884  CB  CYS   161       1.127   8.039   1.968  1.00  0.00           C  
ATOM    885  SG  CYS   161       0.230   9.631   1.962  1.00  0.00           S  
ATOM    886  H   CYS   161       1.606   5.568   1.753  1.00  0.00           H  
ATOM    887  N   ALA   162       3.113   7.431  -0.407  1.00  0.00           N  
ATOM    888  CA  ALA   162       4.100   7.803  -1.347  1.00  0.00           C  
ATOM    889  C   ALA   162       3.659   7.315  -2.743  1.00  0.00           C  
ATOM    890  O   ALA   162       3.734   8.195  -3.633  1.00  0.00           O  
ATOM    891  CB  ALA   162       5.405   7.267  -0.862  1.00  0.00           C  
ATOM    892  H   ALA   162       3.361   6.781   0.328  1.00  0.00           H  
ATOM    893  N   ILE   163       3.249   6.045  -3.016  1.00  0.00           N  
ATOM    894  CA  ILE   163       2.704   5.658  -4.350  1.00  0.00           C  
ATOM    895  C   ILE   163       1.505   6.545  -4.836  1.00  0.00           C  
ATOM    896  O   ILE   163       1.471   7.056  -5.926  1.00  0.00           O  
ATOM    897  CB  ILE   163       2.251   4.158  -4.382  1.00  0.00           C  
ATOM    898  CG1 ILE   163       3.447   3.238  -4.408  1.00  0.00           C  
ATOM    899  CG2 ILE   163       1.413   3.729  -5.578  1.00  0.00           C  
ATOM    900  CD  ILE   163       3.228   1.807  -3.989  1.00  0.00           C  
ATOM    901  H   ILE   163       3.381   5.318  -2.332  1.00  0.00           H  
ATOM    902  N   SER   164       0.600   6.849  -3.878  1.00  0.00           N  
ATOM    903  CA  SER   164      -0.627   7.614  -4.124  1.00  0.00           C  
ATOM    904  C   SER   164      -0.288   9.022  -4.525  1.00  0.00           C  
ATOM    905  O   SER   164      -0.959   9.607  -5.381  1.00  0.00           O  
ATOM    906  CB  SER   164      -1.543   7.663  -2.899  1.00  0.00           C  
ATOM    907  OG  SER   164      -2.673   8.469  -3.124  1.00  0.00           O  
ATOM    908  H   SER   164       0.814   6.481  -2.963  1.00  0.00           H  
ATOM    909  HG  SER   164      -2.952   8.279  -4.016  1.00  0.00           H  
ATOM    910  N   LEU   165       0.728   9.661  -3.903  1.00  0.00           N  
ATOM    911  CA  LEU   165       1.186  10.985  -4.237  1.00  0.00           C  
ATOM    912  C   LEU   165       1.913  11.008  -5.603  1.00  0.00           C  
ATOM    913  O   LEU   165       1.699  11.916  -6.374  1.00  0.00           O  
ATOM    914  CB  LEU   165       2.018  11.645  -3.045  1.00  0.00           C  
ATOM    915  CG  LEU   165       1.265  11.827  -1.753  1.00  0.00           C  
ATOM    916  CD1 LEU   165       2.210  11.881  -0.515  1.00  0.00           C  
ATOM    917  CD2 LEU   165       0.618  13.182  -1.748  1.00  0.00           C  
ATOM    918  H   LEU   165       1.119   9.176  -3.108  1.00  0.00           H  
ATOM    919  N   ASP   166       2.664   9.907  -5.832  1.00  0.00           N  
ATOM    920  CA  ASP   166       3.424   9.844  -7.081  1.00  0.00           C  
ATOM    921  C   ASP   166       2.467   9.599  -8.241  1.00  0.00           C  
ATOM    922  O   ASP   166       2.639  10.209  -9.288  1.00  0.00           O  
ATOM    923  CB  ASP   166       4.422   8.643  -7.065  1.00  0.00           C  
ATOM    924  CG  ASP   166       5.743   8.958  -6.410  1.00  0.00           C  
ATOM    925  OD1 ASP   166       5.982  10.197  -6.202  1.00  0.00           O  
ATOM    926  OD2 ASP   166       6.607   8.128  -6.091  1.00  0.00           O1-
ATOM    927  H   ASP   166       2.679   9.181  -5.127  1.00  0.00           H  
ATOM    928  N   ARG   167       1.392   8.845  -8.106  1.00  0.00           N  
ATOM    929  CA  ARG   167       0.329   8.589  -9.095  1.00  0.00           C  
ATOM    930  C   ARG   167      -0.651   9.748  -9.186  1.00  0.00           C  
ATOM    931  O   ARG   167      -1.128  10.075 -10.267  1.00  0.00           O  
ATOM    932  CB  ARG   167      -0.470   7.261  -8.830  1.00  0.00           C  
ATOM    933  CG  ARG   167       0.424   5.932  -9.018  1.00  0.00           C  
ATOM    934  CD  ARG   167       1.364   5.901 -10.214  1.00  0.00           C  
ATOM    935  NE  ARG   167       0.618   5.897 -11.539  1.00  0.00           N  
ATOM    936  CZ  ARG   167       1.134   6.311 -12.684  1.00  0.00           C  
ATOM    937  NH1 ARG   167       2.458   6.507 -12.886  1.00  0.00           N1+
ATOM    938  NH2 ARG   167       0.506   6.353 -13.768  1.00  0.00           N  
ATOM    939  H   ARG   167       1.256   8.304  -7.273  1.00  0.00           H  
ATOM    940  HE  ARG   167      -0.386   5.840 -11.414  1.00  0.00           H  
ATOM    941 HH11 ARG   167       3.042   6.404 -12.071  1.00  0.00           H  
ATOM    942 HH12 ARG   167       2.811   7.054 -13.671  1.00  0.00           H  
ATOM    943 HH21 ARG   167      -0.321   5.766 -13.854  1.00  0.00           H  
ATOM    944 HH22 ARG   167       0.890   6.886 -14.537  1.00  0.00           H  
ATOM    945  N   TYR   168      -0.861  10.520  -8.131  1.00  0.00           N  
ATOM    946  CA  TYR   168      -1.397  11.905  -8.258  1.00  0.00           C  
ATOM    947  C   TYR   168      -0.505  12.759  -9.137  1.00  0.00           C  
ATOM    948  O   TYR   168      -1.034  13.221 -10.171  1.00  0.00           O  
ATOM    949  CB  TYR   168      -1.736  12.505  -6.885  1.00  0.00           C  
ATOM    950  CG  TYR   168      -2.163  13.949  -6.899  1.00  0.00           C  
ATOM    951  CD1 TYR   168      -2.948  14.498  -7.967  1.00  0.00           C  
ATOM    952  CD2 TYR   168      -1.813  14.731  -5.810  1.00  0.00           C  
ATOM    953  CE1 TYR   168      -3.362  15.847  -7.845  1.00  0.00           C  
ATOM    954  CE2 TYR   168      -2.176  16.046  -5.763  1.00  0.00           C  
ATOM    955  CZ  TYR   168      -2.977  16.616  -6.798  1.00  0.00           C  
ATOM    956  OH  TYR   168      -3.382  17.924  -6.647  1.00  0.00           O  
ATOM    957  H   TYR   168      -0.533  10.201  -7.236  1.00  0.00           H  
ATOM    958  HH  TYR   168      -3.723  18.253  -7.481  1.00  0.00           H  
ATOM    959  N   VAL   169       0.773  13.054  -8.870  1.00  0.00           N  
ATOM    960  CA  VAL   169       1.640  13.979  -9.665  1.00  0.00           C  
ATOM    961  C   VAL   169       1.772  13.443 -11.138  1.00  0.00           C  
ATOM    962  O   VAL   169       1.783  14.239 -12.074  1.00  0.00           O  
ATOM    963  CB  VAL   169       3.039  14.095  -9.012  1.00  0.00           C  
ATOM    964  CG1 VAL   169       3.976  14.953  -9.845  1.00  0.00           C  
ATOM    965  CG2 VAL   169       2.885  14.806  -7.634  1.00  0.00           C  
ATOM    966  H   VAL   169       1.127  12.702  -7.989  1.00  0.00           H  
ATOM    967  N   ALA   170       1.613  12.167 -11.414  1.00  0.00           N  
ATOM    968  CA  ALA   170       1.716  11.600 -12.753  1.00  0.00           C  
ATOM    969  C   ALA   170       0.507  11.881 -13.626  1.00  0.00           C  
ATOM    970  O   ALA   170       0.457  11.399 -14.759  1.00  0.00           O  
ATOM    971  CB  ALA   170       1.937  10.076 -12.490  1.00  0.00           C  
ATOM    972  H   ALA   170       1.523  11.531 -10.627  1.00  0.00           H  
ATOM    973  N   ILE   171      -0.519  12.595 -13.109  1.00  0.00           N  
ATOM    974  CA  ILE   171      -1.532  13.236 -13.921  1.00  0.00           C  
ATOM    975  C   ILE   171      -1.729  14.730 -13.594  1.00  0.00           C  
ATOM    976  O   ILE   171      -1.971  15.563 -14.556  1.00  0.00           O  
ATOM    977  CB  ILE   171      -2.871  12.391 -13.903  1.00  0.00           C  
ATOM    978  CG1 ILE   171      -3.966  12.970 -14.759  1.00  0.00           C  
ATOM    979  CG2 ILE   171      -3.374  12.282 -12.431  1.00  0.00           C  
ATOM    980  CD  ILE   171      -3.706  12.803 -16.256  1.00  0.00           C  
ATOM    981  H   ILE   171      -0.540  12.825 -12.126  1.00  0.00           H  
ATOM    982  N   GLN   172      -1.537  15.257 -12.395  1.00  0.00           N  
ATOM    983  CA  GLN   172      -1.374  16.674 -12.135  1.00  0.00           C  
ATOM    984  C   GLN   172      -0.283  17.394 -12.896  1.00  0.00           C  
ATOM    985  O   GLN   172      -0.529  18.454 -13.530  1.00  0.00           O  
ATOM    986  CB  GLN   172      -1.186  16.773 -10.633  1.00  0.00           C  
ATOM    987  CG  GLN   172      -1.423  18.200 -10.135  1.00  0.00           C  
ATOM    988  CD  GLN   172      -0.289  19.180 -10.411  1.00  0.00           C  
ATOM    989  NE2 GLN   172      -0.578  20.440 -10.573  1.00  0.00           N  
ATOM    990  OE1 GLN   172       0.892  18.826 -10.462  1.00  0.00           O  
ATOM    991  H   GLN   172      -1.096  14.617 -11.759  1.00  0.00           H  
ATOM    992 HE21 GLN   172      -1.565  20.664 -10.575  1.00  0.00           H  
ATOM    993 HE22 GLN   172       0.034  21.026 -11.131  1.00  0.00           H  
ATOM    994  N   ASN   173       0.972  16.861 -13.029  1.00  0.00           N  
ATOM    995  CA  ASN   173       2.099  17.248 -13.891  1.00  0.00           C  
ATOM    996  C   ASN   173       3.013  16.018 -14.079  1.00  0.00           C  
ATOM    997  O   ASN   173       3.927  15.821 -13.306  1.00  0.00           O  
ATOM    998  CB  ASN   173       2.811  18.482 -13.287  1.00  0.00           C  
ATOM    999  CG  ASN   173       4.008  18.771 -14.158  1.00  0.00           C  
ATOM   1000  ND2 ASN   173       4.831  19.704 -13.763  1.00  0.00           N  
ATOM   1001  OD1 ASN   173       4.236  18.148 -15.189  1.00  0.00           O  
ATOM   1002  H   ASN   173       1.146  16.012 -12.513  1.00  0.00           H  
ATOM   1003 HD21 ASN   173       4.664  20.213 -12.910  1.00  0.00           H  
ATOM   1004 HD22 ASN   173       5.580  19.776 -14.435  1.00  0.00           H  
ATOM   1005  N   PRO   174       2.840  15.248 -15.236  1.00  0.00           N  
ATOM   1006  CA  PRO   174       3.674  14.148 -15.453  1.00  0.00           C  
ATOM   1007  C   PRO   174       5.169  14.454 -15.469  1.00  0.00           C  
ATOM   1008  O   PRO   174       5.953  13.591 -15.011  1.00  0.00           O  
ATOM   1009  CB  PRO   174       3.182  13.574 -16.776  1.00  0.00           C  
ATOM   1010  CG  PRO   174       1.764  14.047 -16.901  1.00  0.00           C  
ATOM   1011  CD  PRO   174       1.753  15.334 -16.105  1.00  0.00           C  
ATOM   1012  N   ILE   175       5.518  15.631 -16.036  1.00  0.00           N  
ATOM   1013  CA  ILE   175       6.896  16.122 -16.207  1.00  0.00           C  
ATOM   1014  C   ILE   175       7.633  16.187 -14.839  1.00  0.00           C  
ATOM   1015  O   ILE   175       8.708  15.610 -14.704  1.00  0.00           O  
ATOM   1016  CB  ILE   175       7.008  17.499 -16.928  1.00  0.00           C  
ATOM   1017  CG1 ILE   175       6.191  17.492 -18.246  1.00  0.00           C  
ATOM   1018  CG2 ILE   175       8.528  17.715 -17.208  1.00  0.00           C  
ATOM   1019  CD  ILE   175       5.935  18.963 -18.699  1.00  0.00           C  
ATOM   1020  H   ILE   175       4.784  16.246 -16.353  1.00  0.00           H  
ATOM   1021  N   HID   176       6.912  16.681 -13.854  1.00  0.00           N  
ATOM   1022  CA  HID   176       7.329  16.628 -12.437  1.00  0.00           C  
ATOM   1023  C   HID   176       7.469  15.208 -11.872  1.00  0.00           C  
ATOM   1024  O   HID   176       8.449  14.905 -11.249  1.00  0.00           O  
ATOM   1025  CB  HID   176       6.361  17.351 -11.534  1.00  0.00           C  
ATOM   1026  CG  HID   176       6.895  17.536 -10.103  1.00  0.00           C  
ATOM   1027  CD2 HID   176       8.202  17.363  -9.670  1.00  0.00           C  
ATOM   1028  ND1 HID   176       6.194  17.996  -8.980  1.00  0.00           N  
ATOM   1029  CE1 HID   176       6.946  17.913  -7.929  1.00  0.00           C  
ATOM   1030  NE2 HID   176       8.227  17.653  -8.288  1.00  0.00           N  
ATOM   1031  H   HID   176       5.963  17.005 -13.996  1.00  0.00           H  
ATOM   1032  HD1 HID   176       5.285  18.433  -8.932  1.00  0.00           H  
ATOM   1033  N   HID   177       6.565  14.259 -12.059  1.00  0.00           N  
ATOM   1034  CA  HID   177       6.749  12.887 -11.718  1.00  0.00           C  
ATOM   1035  C   HID   177       7.914  12.121 -12.320  1.00  0.00           C  
ATOM   1036  O   HID   177       8.676  11.487 -11.594  1.00  0.00           O  
ATOM   1037  CB  HID   177       5.423  12.207 -12.049  1.00  0.00           C  
ATOM   1038  CG  HID   177       5.410  10.738 -11.872  1.00  0.00           C  
ATOM   1039  CD2 HID   177       5.444  10.114 -10.665  1.00  0.00           C  
ATOM   1040  ND1 HID   177       5.549   9.802 -12.863  1.00  0.00           N  
ATOM   1041  CE1 HID   177       5.554   8.596 -12.259  1.00  0.00           C  
ATOM   1042  NE2 HID   177       5.494   8.785 -10.913  1.00  0.00           N  
ATOM   1043  H   HID   177       5.720  14.486 -12.566  1.00  0.00           H  
ATOM   1044  HD1 HID   177       5.800  10.010 -13.817  1.00  0.00           H  
ATOM   1045  N   SER   178       8.103  12.290 -13.651  1.00  0.00           N  
ATOM   1046  CA  SER   178       9.170  11.656 -14.462  1.00  0.00           C  
ATOM   1047  C   SER   178      10.608  12.073 -14.047  1.00  0.00           C  
ATOM   1048  O   SER   178      11.570  11.394 -14.426  1.00  0.00           O  
ATOM   1049  CB  SER   178       8.962  11.970 -15.982  1.00  0.00           C  
ATOM   1050  OG  SER   178       9.177  13.330 -16.260  1.00  0.00           O  
ATOM   1051  H   SER   178       7.358  12.717 -14.182  1.00  0.00           H  
ATOM   1052  HG  SER   178       8.641  13.820 -15.646  1.00  0.00           H  
ATOM   1053  N   ARG   179      10.775  13.181 -13.313  1.00  0.00           N  
ATOM   1054  CA  ARG   179      12.076  13.620 -12.763  1.00  0.00           C  
ATOM   1055  C   ARG   179      12.575  12.707 -11.657  1.00  0.00           C  
ATOM   1056  O   ARG   179      13.771  12.451 -11.658  1.00  0.00           O  
ATOM   1057  CB  ARG   179      11.962  15.041 -12.145  1.00  0.00           C  
ATOM   1058  CG  ARG   179      11.931  16.116 -13.282  1.00  0.00           C  
ATOM   1059  CD  ARG   179      11.566  17.473 -12.662  1.00  0.00           C  
ATOM   1060  NE  ARG   179      12.658  18.020 -11.790  1.00  0.00           N  
ATOM   1061  CZ  ARG   179      12.540  18.904 -10.842  1.00  0.00           C  
ATOM   1062  NH1 ARG   179      11.373  19.525 -10.524  1.00  0.00           N1+
ATOM   1063  NH2 ARG   179      13.638  19.365 -10.333  1.00  0.00           N  
ATOM   1064  H   ARG   179       9.929  13.699 -13.109  1.00  0.00           H  
ATOM   1065  HE  ARG   179      13.580  17.633 -11.867  1.00  0.00           H  
ATOM   1066 HH11 ARG   179      10.468  19.395 -10.954  1.00  0.00           H  
ATOM   1067 HH12 ARG   179      11.395  20.350  -9.944  1.00  0.00           H  
ATOM   1068 HH21 ARG   179      14.469  18.828 -10.566  1.00  0.00           H  
ATOM   1069 HH22 ARG   179      13.589  20.115  -9.668  1.00  0.00           H  
ATOM   1070  N   PHE   180      11.727  12.082 -10.887  1.00  0.00           N  
ATOM   1071  CA  PHE   180      12.097  11.233  -9.727  1.00  0.00           C  
ATOM   1072  C   PHE   180      11.700   9.736  -9.826  1.00  0.00           C  
ATOM   1073  O   PHE   180      11.681   9.022  -8.847  1.00  0.00           O  
ATOM   1074  CB  PHE   180      11.610  12.031  -8.527  1.00  0.00           C  
ATOM   1075  CG  PHE   180      12.151  13.470  -8.352  1.00  0.00           C  
ATOM   1076  CD1 PHE   180      11.303  14.609  -8.626  1.00  0.00           C  
ATOM   1077  CD2 PHE   180      13.551  13.684  -8.311  1.00  0.00           C  
ATOM   1078  CE1 PHE   180      11.843  15.882  -8.788  1.00  0.00           C  
ATOM   1079  CE2 PHE   180      14.088  15.027  -8.370  1.00  0.00           C  
ATOM   1080  CZ  PHE   180      13.236  16.116  -8.634  1.00  0.00           C  
ATOM   1081  H   PHE   180      10.746  12.315 -10.838  1.00  0.00           H  
ATOM   1082  N   ASN   181      11.411   9.282 -11.046  1.00  0.00           N  
ATOM   1083  CA  ASN   181      10.802   7.973 -11.440  1.00  0.00           C  
ATOM   1084  C   ASN   181      11.779   6.840 -11.813  1.00  0.00           C  
ATOM   1085  O   ASN   181      11.319   5.682 -11.886  1.00  0.00           O  
ATOM   1086  CB  ASN   181       9.800   8.346 -12.582  1.00  0.00           C  
ATOM   1087  CG  ASN   181       8.805   7.299 -12.964  1.00  0.00           C  
ATOM   1088  ND2 ASN   181       8.132   6.734 -12.018  1.00  0.00           N  
ATOM   1089  OD1 ASN   181       8.602   7.035 -14.127  1.00  0.00           O  
ATOM   1090  H   ASN   181      11.278  10.009 -11.739  1.00  0.00           H  
ATOM   1091 HD21 ASN   181       8.296   7.024 -11.062  1.00  0.00           H  
ATOM   1092 HD22 ASN   181       7.445   6.066 -12.340  1.00  0.00           H  
ATOM   1093  N   SER   182      13.068   7.139 -11.969  1.00  0.00           N  
ATOM   1094  CA  SER   182      14.039   6.084 -12.177  1.00  0.00           C  
ATOM   1095  C   SER   182      14.158   5.201 -10.954  1.00  0.00           C  
ATOM   1096  O   SER   182      13.980   5.636  -9.841  1.00  0.00           O  
ATOM   1097  CB  SER   182      15.380   6.683 -12.533  1.00  0.00           C  
ATOM   1098  OG  SER   182      16.154   5.539 -12.795  1.00  0.00           O  
ATOM   1099  H   SER   182      13.456   8.040 -11.743  1.00  0.00           H  
ATOM   1100  HG  SER   182      17.046   5.741 -13.087  1.00  0.00           H  
ATOM   1101  N   ARG   183      14.417   3.881 -11.252  1.00  0.00           N  
ATOM   1102  CA  ARG   183      14.787   2.922 -10.185  1.00  0.00           C  
ATOM   1103  C   ARG   183      15.622   3.573  -9.053  1.00  0.00           C  
ATOM   1104  O   ARG   183      15.359   3.363  -7.907  1.00  0.00           O  
ATOM   1105  CB  ARG   183      15.398   1.617 -10.706  1.00  0.00           C  
ATOM   1106  CG  ARG   183      15.453   0.530  -9.623  1.00  0.00           C  
ATOM   1107  CD  ARG   183      15.795  -0.846 -10.131  1.00  0.00           C  
ATOM   1108  NE  ARG   183      17.161  -1.265  -9.769  1.00  0.00           N  
ATOM   1109  CZ  ARG   183      17.449  -2.488  -9.354  1.00  0.00           C  
ATOM   1110  NH1 ARG   183      16.558  -3.397  -8.919  1.00  0.00           N1+
ATOM   1111  NH2 ARG   183      18.630  -2.964  -9.367  1.00  0.00           N  
ATOM   1112  H   ARG   183      14.236   3.489 -12.169  1.00  0.00           H  
ATOM   1113  HE  ARG   183      17.970  -0.753 -10.095  1.00  0.00           H  
ATOM   1114 HH11 ARG   183      15.571  -3.191  -9.010  1.00  0.00           H  
ATOM   1115 HH12 ARG   183      16.826  -4.294  -8.543  1.00  0.00           H  
ATOM   1116 HH21 ARG   183      19.351  -2.400  -9.815  1.00  0.00           H  
ATOM   1117 HH22 ARG   183      18.849  -3.916  -9.120  1.00  0.00           H  
ATOM   1118  N   THR   184      16.680   4.241  -9.480  1.00  0.00           N  
ATOM   1119  CA  THR   184      17.541   4.912  -8.512  1.00  0.00           C  
ATOM   1120  C   THR   184      16.826   5.919  -7.605  1.00  0.00           C  
ATOM   1121  O   THR   184      16.848   5.759  -6.385  1.00  0.00           O  
ATOM   1122  CB  THR   184      18.751   5.529  -9.286  1.00  0.00           C  
ATOM   1123  CG2 THR   184      19.546   4.554 -10.240  1.00  0.00           C  
ATOM   1124  OG1 THR   184      18.220   6.641 -10.013  1.00  0.00           O  
ATOM   1125  H   THR   184      16.858   4.357 -10.460  1.00  0.00           H  
ATOM   1126  HG1 THR   184      18.855   7.125 -10.534  1.00  0.00           H  
ATOM   1127  N   LYS   185      16.069   6.862  -8.183  1.00  0.00           N  
ATOM   1128  CA  LYS   185      15.253   7.822  -7.419  1.00  0.00           C  
ATOM   1129  C   LYS   185      14.120   7.225  -6.601  1.00  0.00           C  
ATOM   1130  O   LYS   185      14.004   7.533  -5.437  1.00  0.00           O  
ATOM   1131  CB  LYS   185      14.819   8.976  -8.325  1.00  0.00           C  
ATOM   1132  CG  LYS   185      15.765  10.148  -8.668  1.00  0.00           C  
ATOM   1133  CD  LYS   185      16.959   9.601  -9.409  1.00  0.00           C  
ATOM   1134  CE  LYS   185      17.868  10.749  -9.910  1.00  0.00           C  
ATOM   1135  NZ  LYS   185      19.310  10.308 -10.079  1.00  0.00           N1+
ATOM   1136  H   LYS   185      15.897   6.843  -9.182  1.00  0.00           H  
ATOM   1137  HZ1 LYS   185      19.700   9.874  -9.252  1.00  0.00           H  
ATOM   1138  HZ2 LYS   185      19.481   9.637 -10.815  1.00  0.00           H  
ATOM   1139  HZ3 LYS   185      19.916  11.101 -10.198  1.00  0.00           H  
ATOM   1140  N   ALA   186      13.376   6.285  -7.115  1.00  0.00           N  
ATOM   1141  CA  ALA   186      12.475   5.415  -6.426  1.00  0.00           C  
ATOM   1142  C   ALA   186      13.248   4.653  -5.253  1.00  0.00           C  
ATOM   1143  O   ALA   186      12.794   4.836  -4.110  1.00  0.00           O  
ATOM   1144  CB  ALA   186      11.939   4.399  -7.415  1.00  0.00           C  
ATOM   1145  H   ALA   186      13.537   6.020  -8.072  1.00  0.00           H  
ATOM   1146  N   PHE   187      14.413   4.101  -5.358  1.00  0.00           N  
ATOM   1147  CA  PHE   187      15.195   3.570  -4.240  1.00  0.00           C  
ATOM   1148  C   PHE   187      15.635   4.514  -3.133  1.00  0.00           C  
ATOM   1149  O   PHE   187      15.546   4.135  -1.978  1.00  0.00           O  
ATOM   1150  CB  PHE   187      16.304   2.655  -4.639  1.00  0.00           C  
ATOM   1151  CG  PHE   187      16.008   1.307  -5.307  1.00  0.00           C  
ATOM   1152  CD1 PHE   187      17.031   0.359  -5.597  1.00  0.00           C  
ATOM   1153  CD2 PHE   187      14.671   0.939  -5.558  1.00  0.00           C  
ATOM   1154  CE1 PHE   187      16.696  -0.874  -6.168  1.00  0.00           C  
ATOM   1155  CE2 PHE   187      14.354  -0.236  -6.220  1.00  0.00           C  
ATOM   1156  CZ  PHE   187      15.356  -1.152  -6.458  1.00  0.00           C  
ATOM   1157  H   PHE   187      14.779   4.044  -6.299  1.00  0.00           H  
ATOM   1158  N   LEU   188      16.063   5.720  -3.427  1.00  0.00           N  
ATOM   1159  CA  LEU   188      16.461   6.781  -2.455  1.00  0.00           C  
ATOM   1160  C   LEU   188      15.166   7.239  -1.727  1.00  0.00           C  
ATOM   1161  O   LEU   188      15.193   7.430  -0.519  1.00  0.00           O  
ATOM   1162  CB  LEU   188      17.151   7.966  -3.166  1.00  0.00           C  
ATOM   1163  CG  LEU   188      18.546   7.443  -3.633  1.00  0.00           C  
ATOM   1164  CD1 LEU   188      19.258   8.300  -4.787  1.00  0.00           C  
ATOM   1165  CD2 LEU   188      19.624   7.435  -2.521  1.00  0.00           C  
ATOM   1166  H   LEU   188      15.970   6.014  -4.386  1.00  0.00           H  
ATOM   1167  N   LYS   189      14.042   7.306  -2.441  1.00  0.00           N  
ATOM   1168  CA  LYS   189      12.779   7.793  -1.837  1.00  0.00           C  
ATOM   1169  C   LYS   189      12.135   6.701  -0.857  1.00  0.00           C  
ATOM   1170  O   LYS   189      11.542   7.030   0.162  1.00  0.00           O  
ATOM   1171  CB  LYS   189      11.832   8.119  -2.974  1.00  0.00           C  
ATOM   1172  CG  LYS   189      12.175   9.352  -3.762  1.00  0.00           C  
ATOM   1173  CD  LYS   189      11.275   9.614  -4.965  1.00  0.00           C  
ATOM   1174  CE  LYS   189       9.785   9.635  -4.641  1.00  0.00           C  
ATOM   1175  NZ  LYS   189       8.952   9.679  -5.856  1.00  0.00           N1+
ATOM   1176  H   LYS   189      14.053   7.088  -3.433  1.00  0.00           H  
ATOM   1177  HZ1 LYS   189       7.980   9.808  -5.609  1.00  0.00           H  
ATOM   1178  HZ2 LYS   189       9.165  10.538  -6.339  1.00  0.00           H  
ATOM   1179  HZ3 LYS   189       8.981   8.838  -6.422  1.00  0.00           H  
ATOM   1180  N   ILE   190      12.301   5.370  -1.156  1.00  0.00           N  
ATOM   1181  CA  ILE   190      12.188   4.252  -0.207  1.00  0.00           C  
ATOM   1182  C   ILE   190      13.049   4.376   1.030  1.00  0.00           C  
ATOM   1183  O   ILE   190      12.488   4.339   2.138  1.00  0.00           O  
ATOM   1184  CB  ILE   190      12.384   2.864  -0.952  1.00  0.00           C  
ATOM   1185  CG1 ILE   190      11.239   2.565  -1.905  1.00  0.00           C  
ATOM   1186  CG2 ILE   190      12.408   1.711   0.093  1.00  0.00           C  
ATOM   1187  CD  ILE   190      11.387   1.316  -2.784  1.00  0.00           C  
ATOM   1188  H   ILE   190      12.437   5.057  -2.111  1.00  0.00           H  
ATOM   1189  N   ILE   191      14.319   4.617   0.853  1.00  0.00           N  
ATOM   1190  CA  ILE   191      15.186   4.769   2.111  1.00  0.00           C  
ATOM   1191  C   ILE   191      14.834   6.002   2.978  1.00  0.00           C  
ATOM   1192  O   ILE   191      14.868   5.961   4.190  1.00  0.00           O  
ATOM   1193  CB  ILE   191      16.647   4.661   1.777  1.00  0.00           C  
ATOM   1194  CG1 ILE   191      17.020   3.508   0.930  1.00  0.00           C  
ATOM   1195  CG2 ILE   191      17.510   4.684   3.021  1.00  0.00           C  
ATOM   1196  CD  ILE   191      18.191   3.740  -0.041  1.00  0.00           C  
ATOM   1197  H   ILE   191      14.697   4.751  -0.073  1.00  0.00           H  
ATOM   1198  N   ALA   192      14.286   7.003   2.310  1.00  0.00           N  
ATOM   1199  CA  ALA   192      13.787   8.223   2.941  1.00  0.00           C  
ATOM   1200  C   ALA   192      12.453   7.811   3.671  1.00  0.00           C  
ATOM   1201  O   ALA   192      12.334   7.937   4.902  1.00  0.00           O  
ATOM   1202  CB  ALA   192      13.581   9.304   1.961  1.00  0.00           C  
ATOM   1203  H   ALA   192      14.211   6.935   1.312  1.00  0.00           H  
ATOM   1204  N   VAL   193      11.568   7.067   3.065  1.00  0.00           N  
ATOM   1205  CA  VAL   193      10.355   6.643   3.714  1.00  0.00           C  
ATOM   1206  C   VAL   193      10.636   5.723   4.860  1.00  0.00           C  
ATOM   1207  O   VAL   193       9.985   5.967   5.893  1.00  0.00           O  
ATOM   1208  CB  VAL   193       9.397   6.084   2.666  1.00  0.00           C  
ATOM   1209  CG1 VAL   193       8.211   5.316   3.224  1.00  0.00           C  
ATOM   1210  CG2 VAL   193       8.734   7.230   1.903  1.00  0.00           C  
ATOM   1211  H   VAL   193      11.751   7.042   2.073  1.00  0.00           H  
ATOM   1212  N   TRP   194      11.647   4.893   4.824  1.00  0.00           N  
ATOM   1213  CA  TRP   194      12.100   4.025   5.925  1.00  0.00           C  
ATOM   1214  C   TRP   194      12.807   4.821   7.033  1.00  0.00           C  
ATOM   1215  O   TRP   194      12.354   4.741   8.170  1.00  0.00           O  
ATOM   1216  CB  TRP   194      12.936   2.858   5.386  1.00  0.00           C  
ATOM   1217  CG  TRP   194      12.235   1.682   4.942  1.00  0.00           C  
ATOM   1218  CD1 TRP   194      11.919   1.270   3.707  1.00  0.00           C  
ATOM   1219  CD2 TRP   194      11.949   0.442   5.804  1.00  0.00           C  
ATOM   1220  CE2 TRP   194      11.251  -0.499   5.034  1.00  0.00           C  
ATOM   1221  CE3 TRP   194      12.054   0.081   7.162  1.00  0.00           C  
ATOM   1222  NE1 TRP   194      11.354  -0.008   3.719  1.00  0.00           N  
ATOM   1223  CZ2 TRP   194      10.891  -1.796   5.520  1.00  0.00           C  
ATOM   1224  CZ3 TRP   194      11.741  -1.201   7.684  1.00  0.00           C  
ATOM   1225  CH2 TRP   194      11.145  -2.152   6.843  1.00  0.00           C  
ATOM   1226  H   TRP   194      12.139   4.713   3.959  1.00  0.00           H  
ATOM   1227  HE1 TRP   194      11.070  -0.480   2.872  1.00  0.00           H  
ATOM   1228  N   THR   195      13.758   5.700   6.742  1.00  0.00           N  
ATOM   1229  CA  THR   195      14.366   6.608   7.760  1.00  0.00           C  
ATOM   1230  C   THR   195      13.372   7.597   8.422  1.00  0.00           C  
ATOM   1231  O   THR   195      13.321   7.637   9.603  1.00  0.00           O  
ATOM   1232  CB  THR   195      15.506   7.431   7.178  1.00  0.00           C  
ATOM   1233  CG2 THR   195      16.444   8.002   8.208  1.00  0.00           C  
ATOM   1234  OG1 THR   195      16.353   6.811   6.279  1.00  0.00           O  
ATOM   1235  H   THR   195      13.982   5.770   5.757  1.00  0.00           H  
ATOM   1236  HG1 THR   195      15.868   6.813   5.451  1.00  0.00           H  
ATOM   1237  N   ILE   196      12.412   8.101   7.682  1.00  0.00           N  
ATOM   1238  CA  ILE   196      11.315   8.893   8.218  1.00  0.00           C  
ATOM   1239  C   ILE   196      10.426   8.018   9.137  1.00  0.00           C  
ATOM   1240  O   ILE   196       9.860   8.577  10.088  1.00  0.00           O  
ATOM   1241  CB  ILE   196      10.523   9.584   7.135  1.00  0.00           C  
ATOM   1242  CG1 ILE   196      11.467  10.620   6.506  1.00  0.00           C  
ATOM   1243  CG2 ILE   196       9.296  10.237   7.741  1.00  0.00           C  
ATOM   1244  CD  ILE   196      10.882  11.333   5.253  1.00  0.00           C  
ATOM   1245  H   ILE   196      12.624   8.153   6.698  1.00  0.00           H  
ATOM   1246  N   SER   197      10.183   6.721   8.767  1.00  0.00           N  
ATOM   1247  CA  SER   197       9.508   5.724   9.621  1.00  0.00           C  
ATOM   1248  C   SER   197      10.279   5.424  10.897  1.00  0.00           C  
ATOM   1249  O   SER   197       9.706   5.389  11.986  1.00  0.00           O  
ATOM   1250  CB  SER   197       9.217   4.448   8.835  1.00  0.00           C  
ATOM   1251  OG  SER   197       8.466   4.804   7.709  1.00  0.00           O  
ATOM   1252  H   SER   197      10.574   6.451   7.879  1.00  0.00           H  
ATOM   1253  HG  SER   197       8.962   5.414   7.164  1.00  0.00           H  
ATOM   1254  N   VAL   198      11.550   5.261  10.841  1.00  0.00           N  
ATOM   1255  CA  VAL   198      12.423   5.153  12.032  1.00  0.00           C  
ATOM   1256  C   VAL   198      12.464   6.455  12.822  1.00  0.00           C  
ATOM   1257  O   VAL   198      12.746   6.438  14.061  1.00  0.00           O  
ATOM   1258  CB  VAL   198      13.827   4.822  11.457  1.00  0.00           C  
ATOM   1259  CG1 VAL   198      14.982   4.930  12.404  1.00  0.00           C  
ATOM   1260  CG2 VAL   198      13.923   3.361  10.990  1.00  0.00           C  
ATOM   1261  H   VAL   198      11.985   5.268   9.925  1.00  0.00           H  
ATOM   1262  N   GLY   199      12.108   7.546  12.260  1.00  0.00           N  
ATOM   1263  CA  GLY   199      11.992   8.855  12.986  1.00  0.00           C  
ATOM   1264  C   GLY   199      10.587   9.044  13.707  1.00  0.00           C  
ATOM   1265  O   GLY   199      10.489   9.602  14.796  1.00  0.00           O  
ATOM   1266  H   GLY   199      12.088   7.533  11.247  1.00  0.00           H  
ATOM   1267  N   ILE   200       9.492   8.522  13.187  1.00  0.00           N  
ATOM   1268  CA  ILE   200       8.127   8.606  13.802  1.00  0.00           C  
ATOM   1269  C   ILE   200       8.008   7.688  14.997  1.00  0.00           C  
ATOM   1270  O   ILE   200       7.309   8.008  15.976  1.00  0.00           O  
ATOM   1271  CB  ILE   200       7.082   8.450  12.693  1.00  0.00           C  
ATOM   1272  CG1 ILE   200       7.018   9.737  11.815  1.00  0.00           C  
ATOM   1273  CG2 ILE   200       5.720   7.942  13.243  1.00  0.00           C  
ATOM   1274  CD  ILE   200       6.522   9.436  10.378  1.00  0.00           C  
ATOM   1275  H   ILE   200       9.471   8.287  12.199  1.00  0.00           H  
ATOM   1276  N   SER   201       8.661   6.484  14.906  1.00  0.00           N  
ATOM   1277  CA  SER   201       8.725   5.487  15.981  1.00  0.00           C  
ATOM   1278  C   SER   201       9.833   5.646  17.125  1.00  0.00           C  
ATOM   1279  O   SER   201       9.784   4.994  18.139  1.00  0.00           O  
ATOM   1280  CB  SER   201       8.904   4.058  15.407  1.00  0.00           C  
ATOM   1281  OG  SER   201      10.142   4.040  14.565  1.00  0.00           O  
ATOM   1282  H   SER   201       9.092   6.209  14.033  1.00  0.00           H  
ATOM   1283  HG  SER   201       9.885   3.989  13.643  1.00  0.00           H  
ATOM   1284  N   MET   202      10.756   6.547  16.927  1.00  0.00           N  
ATOM   1285  CA  MET   202      11.849   6.902  17.816  1.00  0.00           C  
ATOM   1286  C   MET   202      11.267   7.276  19.207  1.00  0.00           C  
ATOM   1287  O   MET   202      11.902   6.904  20.192  1.00  0.00           O  
ATOM   1288  CB  MET   202      12.656   8.063  17.184  1.00  0.00           C  
ATOM   1289  CG  MET   202      13.803   8.544  18.070  1.00  0.00           C  
ATOM   1290  SD  MET   202      15.026   9.713  17.358  1.00  0.00           S  
ATOM   1291  CE  MET   202      16.253   9.886  18.772  1.00  0.00           C  
ATOM   1292  H   MET   202      10.787   6.949  16.000  1.00  0.00           H  
ATOM   1293  N   PRO   203      10.051   7.893  19.439  1.00  0.00           N  
ATOM   1294  CA  PRO   203       9.553   8.139  20.799  1.00  0.00           C  
ATOM   1295  C   PRO   203       9.315   6.844  21.684  1.00  0.00           C  
ATOM   1296  O   PRO   203       9.266   7.063  22.920  1.00  0.00           O  
ATOM   1297  CB  PRO   203       8.439   9.112  20.658  1.00  0.00           C  
ATOM   1298  CG  PRO   203       8.542   9.684  19.255  1.00  0.00           C  
ATOM   1299  CD  PRO   203       9.284   8.621  18.474  1.00  0.00           C  
ATOM   1300  N   ILE   204       9.176   5.608  21.176  1.00  0.00           N  
ATOM   1301  CA  ILE   204       8.985   4.391  21.949  1.00  0.00           C  
ATOM   1302  C   ILE   204      10.275   4.023  22.721  1.00  0.00           C  
ATOM   1303  O   ILE   204      10.181   3.986  23.955  1.00  0.00           O  
ATOM   1304  CB  ILE   204       8.372   3.280  21.097  1.00  0.00           C  
ATOM   1305  CG1 ILE   204       7.091   3.887  20.471  1.00  0.00           C  
ATOM   1306  CG2 ILE   204       8.155   2.123  22.054  1.00  0.00           C  
ATOM   1307  CD  ILE   204       6.329   2.812  19.613  1.00  0.00           C  
ATOM   1308  H   ILE   204       9.454   5.492  20.212  1.00  0.00           H  
ATOM   1309  N   PRO   205      11.481   3.794  22.178  1.00  0.00           N  
ATOM   1310  CA  PRO   205      12.793   3.515  22.870  1.00  0.00           C  
ATOM   1311  C   PRO   205      13.440   4.807  23.462  1.00  0.00           C  
ATOM   1312  O   PRO   205      14.252   4.749  24.387  1.00  0.00           O  
ATOM   1313  CB  PRO   205      13.684   2.833  21.763  1.00  0.00           C  
ATOM   1314  CG  PRO   205      13.141   3.482  20.484  1.00  0.00           C  
ATOM   1315  CD  PRO   205      11.618   3.617  20.784  1.00  0.00           C  
ATOM   1316  N   VAL   206      12.898   6.014  23.151  1.00  0.00           N  
ATOM   1317  CA  VAL   206      13.410   7.258  23.864  1.00  0.00           C  
ATOM   1318  C   VAL   206      12.671   7.579  25.159  1.00  0.00           C  
ATOM   1319  O   VAL   206      13.346   8.069  26.061  1.00  0.00           O  
ATOM   1320  CB  VAL   206      13.407   8.478  22.950  1.00  0.00           C  
ATOM   1321  CG1 VAL   206      13.800   9.795  23.617  1.00  0.00           C  
ATOM   1322  CG2 VAL   206      14.425   8.215  21.882  1.00  0.00           C  
ATOM   1323  H   VAL   206      12.238   6.115  22.392  1.00  0.00           H  
ATOM   1324  N   PHE   207      11.319   7.338  25.212  1.00  0.00           N  
ATOM   1325  CA  PHE   207      10.527   7.445  26.396  1.00  0.00           C  
ATOM   1326  C   PHE   207       9.927   6.182  26.967  1.00  0.00           C  
ATOM   1327  O   PHE   207       9.472   6.224  28.156  1.00  0.00           O  
ATOM   1328  CB  PHE   207       9.431   8.408  26.153  1.00  0.00           C  
ATOM   1329  CG  PHE   207       9.747   9.848  25.795  1.00  0.00           C  
ATOM   1330  CD1 PHE   207       9.823  10.082  24.367  1.00  0.00           C  
ATOM   1331  CD2 PHE   207      10.078  10.816  26.701  1.00  0.00           C  
ATOM   1332  CE1 PHE   207      10.101  11.376  23.879  1.00  0.00           C  
ATOM   1333  CE2 PHE   207      10.459  12.111  26.234  1.00  0.00           C  
ATOM   1334  CZ  PHE   207      10.413  12.375  24.868  1.00  0.00           C  
ATOM   1335  H   PHE   207      10.842   7.048  24.367  1.00  0.00           H  
ATOM   1336  N   GLY   208       9.871   5.052  26.251  1.00  0.00           N  
ATOM   1337  CA  GLY   208       8.902   3.934  26.518  1.00  0.00           C  
ATOM   1338  C   GLY   208       9.534   2.731  27.233  1.00  0.00           C  
ATOM   1339  O   GLY   208       8.868   1.936  27.971  1.00  0.00           O  
ATOM   1340  H   GLY   208      10.114   5.110  25.274  1.00  0.00           H  
ATOM   1341  N   LEU   209      10.808   2.492  26.874  1.00  0.00           N  
ATOM   1342  CA  LEU   209      11.597   1.279  27.131  1.00  0.00           C  
ATOM   1343  C   LEU   209      12.323   1.324  28.519  1.00  0.00           C  
ATOM   1344  O   LEU   209      12.967   0.306  28.845  1.00  0.00           O  
ATOM   1345  CB  LEU   209      12.584   1.101  25.956  1.00  0.00           C  
ATOM   1346  CG  LEU   209      13.590  -0.099  25.841  1.00  0.00           C  
ATOM   1347  CD1 LEU   209      12.954  -1.455  26.162  1.00  0.00           C  
ATOM   1348  CD2 LEU   209      14.358  -0.161  24.470  1.00  0.00           C  
ATOM   1349  H   LEU   209      11.308   3.250  26.442  1.00  0.00           H  
ATOM   1350  N   GLN   210      12.325   2.410  29.249  1.00  0.00           N  
ATOM   1351  CA  GLN   210      13.075   2.484  30.525  1.00  0.00           C  
ATOM   1352  C   GLN   210      12.187   1.817  31.650  1.00  0.00           C  
ATOM   1353  O   GLN   210      12.624   1.025  32.513  1.00  0.00           O  
ATOM   1354  CB  GLN   210      13.378   3.934  30.953  1.00  0.00           C  
ATOM   1355  CG  GLN   210      14.237   4.732  30.006  1.00  0.00           C  
ATOM   1356  CD  GLN   210      13.670   5.102  28.672  1.00  0.00           C  
ATOM   1357  NE2 GLN   210      14.495   5.372  27.645  1.00  0.00           N  
ATOM   1358  OE1 GLN   210      12.459   5.233  28.449  1.00  0.00           O  
ATOM   1359  H   GLN   210      11.693   3.153  29.016  1.00  0.00           H  
ATOM   1360 HE21 GLN   210      15.428   5.010  27.748  1.00  0.00           H  
ATOM   1361 HE22 GLN   210      14.125   5.494  26.718  1.00  0.00           H  
ATOM   1362  N   ASP   211      10.913   2.232  31.710  1.00  0.00           N  
ATOM   1363  CA  ASP   211       9.857   1.827  32.696  1.00  0.00           C  
ATOM   1364  C   ASP   211       9.226   0.449  32.362  1.00  0.00           C  
ATOM   1365  O   ASP   211       8.759   0.404  31.250  1.00  0.00           O  
ATOM   1366  CB  ASP   211       8.802   2.883  32.682  1.00  0.00           C  
ATOM   1367  CG  ASP   211       7.476   2.560  33.395  1.00  0.00           C  
ATOM   1368  OD1 ASP   211       7.601   1.670  34.266  1.00  0.00           O  
ATOM   1369  OD2 ASP   211       6.414   3.137  33.189  1.00  0.00           O1-
ATOM   1370  H   ASP   211      10.610   2.788  30.919  1.00  0.00           H  
ATOM   1371  N   ASP   212       9.243  -0.541  33.271  1.00  0.00           N  
ATOM   1372  CA  ASP   212       8.519  -1.808  32.999  1.00  0.00           C  
ATOM   1373  C   ASP   212       7.418  -2.008  34.025  1.00  0.00           C  
ATOM   1374  O   ASP   212       7.151  -3.182  34.393  1.00  0.00           O  
ATOM   1375  CB  ASP   212       9.492  -2.943  32.788  1.00  0.00           C  
ATOM   1376  CG  ASP   212      10.283  -3.315  34.040  1.00  0.00           C  
ATOM   1377  OD1 ASP   212      10.509  -4.548  34.240  1.00  0.00           O  
ATOM   1378  OD2 ASP   212      10.662  -2.451  34.818  1.00  0.00           O1-
ATOM   1379  H   ASP   212       9.840  -0.424  34.081  1.00  0.00           H  
ATOM   1380  N   SER   213       6.860  -0.941  34.525  1.00  0.00           N  
ATOM   1381  CA  SER   213       5.891  -1.116  35.639  1.00  0.00           C  
ATOM   1382  C   SER   213       4.435  -1.340  35.241  1.00  0.00           C  
ATOM   1383  O   SER   213       3.708  -1.789  36.143  1.00  0.00           O  
ATOM   1384  CB  SER   213       5.814   0.094  36.670  1.00  0.00           C  
ATOM   1385  OG  SER   213       5.530   1.362  35.934  1.00  0.00           O  
ATOM   1386  H   SER   213       7.096   0.032  34.355  1.00  0.00           H  
ATOM   1387  HG  SER   213       6.343   1.623  35.501  1.00  0.00           H  
ATOM   1388  N   LYS   214       4.017  -1.027  33.961  1.00  0.00           N  
ATOM   1389  CA  LYS   214       2.644  -1.178  33.506  1.00  0.00           C  
ATOM   1390  C   LYS   214       2.441  -1.518  32.001  1.00  0.00           C  
ATOM   1391  O   LYS   214       1.310  -1.816  31.599  1.00  0.00           O  
ATOM   1392  CB  LYS   214       1.914   0.150  33.920  1.00  0.00           C  
ATOM   1393  CG  LYS   214       0.441  -0.233  34.243  1.00  0.00           C  
ATOM   1394  CD  LYS   214      -0.539   0.903  34.485  1.00  0.00           C  
ATOM   1395  CE  LYS   214      -0.189   1.490  35.891  1.00  0.00           C  
ATOM   1396  NZ  LYS   214      -1.288   2.434  36.342  1.00  0.00           N1+
ATOM   1397  H   LYS   214       4.728  -0.521  33.453  1.00  0.00           H  
ATOM   1398  HZ1 LYS   214      -1.126   3.338  35.915  1.00  0.00           H  
ATOM   1399  HZ2 LYS   214      -2.215   2.143  36.061  1.00  0.00           H  
ATOM   1400  HZ3 LYS   214      -1.276   2.580  37.339  1.00  0.00           H  
ATOM   1401  N   VAL   215       3.508  -1.638  31.162  1.00  0.00           N  
ATOM   1402  CA  VAL   215       3.426  -1.962  29.745  1.00  0.00           C  
ATOM   1403  C   VAL   215       3.162  -3.459  29.463  1.00  0.00           C  
ATOM   1404  O   VAL   215       2.579  -3.704  28.417  1.00  0.00           O  
ATOM   1405  CB  VAL   215       4.673  -1.458  28.954  1.00  0.00           C  
ATOM   1406  CG1 VAL   215       5.897  -2.080  29.726  1.00  0.00           C  
ATOM   1407  CG2 VAL   215       4.762  -1.830  27.479  1.00  0.00           C  
ATOM   1408  H   VAL   215       4.336  -1.126  31.436  1.00  0.00           H  
ATOM   1409  N   PHE   216       3.454  -4.417  30.366  1.00  0.00           N  
ATOM   1410  CA  PHE   216       2.686  -5.684  30.360  1.00  0.00           C  
ATOM   1411  C   PHE   216       2.066  -5.981  31.768  1.00  0.00           C  
ATOM   1412  O   PHE   216       2.765  -5.917  32.748  1.00  0.00           O  
ATOM   1413  CB  PHE   216       3.489  -6.908  29.952  1.00  0.00           C  
ATOM   1414  CG  PHE   216       2.566  -8.156  29.689  1.00  0.00           C  
ATOM   1415  CD1 PHE   216       1.931  -8.192  28.402  1.00  0.00           C  
ATOM   1416  CD2 PHE   216       2.094  -9.055  30.677  1.00  0.00           C  
ATOM   1417  CE1 PHE   216       1.168  -9.282  27.957  1.00  0.00           C  
ATOM   1418  CE2 PHE   216       1.345 -10.197  30.209  1.00  0.00           C  
ATOM   1419  CZ  PHE   216       0.983 -10.330  28.834  1.00  0.00           C  
ATOM   1420  H   PHE   216       4.049  -4.209  31.159  1.00  0.00           H  
ATOM   1421  N   LYS   217       0.762  -6.355  31.734  1.00  0.00           N  
ATOM   1422  CA  LYS   217      -0.047  -6.829  32.845  1.00  0.00           C  
ATOM   1423  C   LYS   217      -0.897  -8.001  32.426  1.00  0.00           C  
ATOM   1424  O   LYS   217      -0.789  -9.017  33.054  1.00  0.00           O  
ATOM   1425  CB  LYS   217      -0.630  -5.715  33.762  1.00  0.00           C  
ATOM   1426  CG  LYS   217      -1.488  -4.750  33.062  1.00  0.00           C  
ATOM   1427  CD  LYS   217      -1.650  -3.426  33.804  1.00  0.00           C  
ATOM   1428  CE  LYS   217      -2.466  -3.589  35.034  1.00  0.00           C  
ATOM   1429  NZ  LYS   217      -2.337  -2.408  35.923  1.00  0.00           N1+
ATOM   1430  H   LYS   217       0.394  -6.385  30.794  1.00  0.00           H  
ATOM   1431  HZ1 LYS   217      -2.393  -2.697  36.887  1.00  0.00           H  
ATOM   1432  HZ2 LYS   217      -1.404  -2.091  35.721  1.00  0.00           H  
ATOM   1433  HZ3 LYS   217      -3.079  -1.735  35.779  1.00  0.00           H  
ATOM   1434  N   GLU   218      -1.742  -7.826  31.355  1.00  0.00           N  
ATOM   1435  CA  GLU   218      -2.661  -8.871  30.916  1.00  0.00           C  
ATOM   1436  C   GLU   218      -2.895  -9.016  29.398  1.00  0.00           C  
ATOM   1437  O   GLU   218      -3.098  -8.030  28.667  1.00  0.00           O  
ATOM   1438  CB  GLU   218      -4.017  -8.727  31.552  1.00  0.00           C  
ATOM   1439  CG  GLU   218      -4.148  -8.784  33.060  1.00  0.00           C  
ATOM   1440  CD  GLU   218      -3.629 -10.133  33.601  1.00  0.00           C  
ATOM   1441  OE1 GLU   218      -3.401 -10.276  34.832  1.00  0.00           O  
ATOM   1442  OE2 GLU   218      -3.527 -11.180  32.863  1.00  0.00           O1-
ATOM   1443  H   GLU   218      -1.893  -6.872  31.061  1.00  0.00           H  
ATOM   1444  N   GLY   219      -2.770 -10.299  28.852  1.00  0.00           N  
ATOM   1445  CA  GLY   219      -3.056 -10.802  27.491  1.00  0.00           C  
ATOM   1446  C   GLY   219      -2.140 -10.199  26.312  1.00  0.00           C  
ATOM   1447  O   GLY   219      -1.652 -10.963  25.504  1.00  0.00           O  
ATOM   1448  H   GLY   219      -2.598 -11.030  29.522  1.00  0.00           H  
ATOM   1449  N   SER   220      -1.972  -8.828  26.269  1.00  0.00           N  
ATOM   1450  CA  SER   220      -1.290  -8.120  25.156  1.00  0.00           C  
ATOM   1451  C   SER   220      -0.726  -6.778  25.676  1.00  0.00           C  
ATOM   1452  O   SER   220      -1.235  -6.175  26.644  1.00  0.00           O  
ATOM   1453  CB  SER   220      -2.354  -7.761  24.030  1.00  0.00           C  
ATOM   1454  OG  SER   220      -1.605  -7.512  22.858  1.00  0.00           O  
ATOM   1455  H   SER   220      -2.313  -8.230  26.999  1.00  0.00           H  
ATOM   1456  HG  SER   220      -1.479  -8.395  22.494  1.00  0.00           H  
ATOM   1457  N   CYX   221       0.372  -6.353  25.099  1.00  0.00           N  
ATOM   1458  CA  CYX   221       1.209  -5.313  25.727  1.00  0.00           C  
ATOM   1459  C   CYX   221       0.707  -3.926  25.226  1.00  0.00           C  
ATOM   1460  O   CYX   221       0.228  -3.720  24.141  1.00  0.00           O  
ATOM   1461  CB  CYX   221       2.673  -5.594  25.409  1.00  0.00           C  
ATOM   1462  SG  CYX   221       3.083  -7.383  25.196  1.00  0.00           S  
ATOM   1463  H   CYX   221       0.798  -6.921  24.381  1.00  0.00           H  
ATOM   1464  N   LEU   222       0.803  -2.892  26.035  1.00  0.00           N  
ATOM   1465  CA  LEU   222       0.181  -1.586  25.835  1.00  0.00           C  
ATOM   1466  C   LEU   222       0.912  -0.559  26.734  1.00  0.00           C  
ATOM   1467  O   LEU   222       0.904  -0.626  27.969  1.00  0.00           O  
ATOM   1468  CB  LEU   222      -1.348  -1.671  26.089  1.00  0.00           C  
ATOM   1469  CG  LEU   222      -2.127  -0.322  26.096  1.00  0.00           C  
ATOM   1470  CD1 LEU   222      -1.975   0.434  24.783  1.00  0.00           C  
ATOM   1471  CD2 LEU   222      -3.657  -0.476  26.309  1.00  0.00           C  
ATOM   1472  H   LEU   222       1.327  -3.029  26.885  1.00  0.00           H  
ATOM   1473  N   LEU   223       1.437   0.531  26.106  1.00  0.00           N  
ATOM   1474  CA  LEU   223       2.187   1.587  26.854  1.00  0.00           C  
ATOM   1475  C   LEU   223       1.136   2.440  27.699  1.00  0.00           C  
ATOM   1476  O   LEU   223       0.210   2.917  27.136  1.00  0.00           O  
ATOM   1477  CB  LEU   223       3.008   2.510  25.914  1.00  0.00           C  
ATOM   1478  CG  LEU   223       4.058   1.706  25.120  1.00  0.00           C  
ATOM   1479  CD1 LEU   223       4.448   2.488  23.835  1.00  0.00           C  
ATOM   1480  CD2 LEU   223       5.351   1.419  25.934  1.00  0.00           C  
ATOM   1481  H   LEU   223       1.435   0.494  25.091  1.00  0.00           H  
ATOM   1482  N   ALA   224       1.266   2.549  29.015  1.00  0.00           N  
ATOM   1483  CA  ALA   224       0.362   3.366  29.855  1.00  0.00           C  
ATOM   1484  C   ALA   224       0.243   4.892  29.500  1.00  0.00           C  
ATOM   1485  O   ALA   224      -0.805   5.502  29.706  1.00  0.00           O  
ATOM   1486  CB  ALA   224       0.681   3.171  31.347  1.00  0.00           C  
ATOM   1487  H   ALA   224       1.954   1.998  29.508  1.00  0.00           H  
ATOM   1488  N   ASP   225       1.351   5.426  29.006  1.00  0.00           N  
ATOM   1489  CA  ASP   225       1.441   6.829  28.649  1.00  0.00           C  
ATOM   1490  C   ASP   225       0.614   7.096  27.348  1.00  0.00           C  
ATOM   1491  O   ASP   225       0.865   6.682  26.219  1.00  0.00           O  
ATOM   1492  CB  ASP   225       2.836   7.420  28.439  1.00  0.00           C  
ATOM   1493  CG  ASP   225       2.722   8.858  27.922  1.00  0.00           C  
ATOM   1494  OD1 ASP   225       3.556   9.153  27.055  1.00  0.00           O  
ATOM   1495  OD2 ASP   225       1.926   9.730  28.350  1.00  0.00           O1-
ATOM   1496  H   ASP   225       2.182   4.847  29.023  1.00  0.00           H  
ATOM   1497  N   ASP   226      -0.486   7.741  27.599  1.00  0.00           N  
ATOM   1498  CA  ASP   226      -1.583   7.860  26.592  1.00  0.00           C  
ATOM   1499  C   ASP   226      -1.218   8.753  25.362  1.00  0.00           C  
ATOM   1500  O   ASP   226      -1.852   8.705  24.296  1.00  0.00           O  
ATOM   1501  CB  ASP   226      -2.949   8.308  27.125  1.00  0.00           C  
ATOM   1502  CG  ASP   226      -2.925   9.519  28.046  1.00  0.00           C  
ATOM   1503  OD1 ASP   226      -1.884  10.201  28.264  1.00  0.00           O  
ATOM   1504  OD2 ASP   226      -3.980   9.964  28.560  1.00  0.00           O1-
ATOM   1505  H   ASP   226      -0.510   8.213  28.498  1.00  0.00           H  
ATOM   1506  N   ASN   227      -0.059   9.536  25.431  1.00  0.00           N  
ATOM   1507  CA  ASN   227       0.430  10.366  24.289  1.00  0.00           C  
ATOM   1508  C   ASN   227       0.888   9.580  23.100  1.00  0.00           C  
ATOM   1509  O   ASN   227       0.735  10.044  21.980  1.00  0.00           O  
ATOM   1510  CB  ASN   227       1.499  11.351  24.873  1.00  0.00           C  
ATOM   1511  CG  ASN   227       0.938  12.412  25.857  1.00  0.00           C  
ATOM   1512  ND2 ASN   227       1.381  12.419  27.071  1.00  0.00           N  
ATOM   1513  OD1 ASN   227      -0.020  13.111  25.543  1.00  0.00           O  
ATOM   1514  H   ASN   227       0.482   9.568  26.275  1.00  0.00           H  
ATOM   1515 HD21 ASN   227       1.817  11.564  27.370  1.00  0.00           H  
ATOM   1516 HD22 ASN   227       1.052  13.077  27.761  1.00  0.00           H  
ATOM   1517  N   PHE   228       1.347   8.341  23.318  1.00  0.00           N  
ATOM   1518  CA  PHE   228       1.595   7.375  22.236  1.00  0.00           C  
ATOM   1519  C   PHE   228       0.290   7.141  21.441  1.00  0.00           C  
ATOM   1520  O   PHE   228       0.337   6.720  20.301  1.00  0.00           O  
ATOM   1521  CB  PHE   228       2.121   6.064  22.907  1.00  0.00           C  
ATOM   1522  CG  PHE   228       3.533   6.229  23.530  1.00  0.00           C  
ATOM   1523  CD1 PHE   228       3.722   5.839  24.840  1.00  0.00           C  
ATOM   1524  CD2 PHE   228       4.662   6.653  22.859  1.00  0.00           C  
ATOM   1525  CE1 PHE   228       4.936   5.843  25.467  1.00  0.00           C  
ATOM   1526  CE2 PHE   228       5.960   6.739  23.431  1.00  0.00           C  
ATOM   1527  CZ  PHE   228       6.082   6.336  24.796  1.00  0.00           C  
ATOM   1528  H   PHE   228       1.236   7.958  24.244  1.00  0.00           H  
ATOM   1529  N   VAL   229      -0.943   7.374  22.007  1.00  0.00           N  
ATOM   1530  CA  VAL   229      -2.167   7.251  21.297  1.00  0.00           C  
ATOM   1531  C   VAL   229      -2.607   8.620  20.930  1.00  0.00           C  
ATOM   1532  O   VAL   229      -2.730   8.941  19.744  1.00  0.00           O  
ATOM   1533  CB  VAL   229      -3.216   6.534  22.165  1.00  0.00           C  
ATOM   1534  CG1 VAL   229      -4.701   6.555  21.735  1.00  0.00           C  
ATOM   1535  CG2 VAL   229      -2.731   5.056  22.183  1.00  0.00           C  
ATOM   1536  H   VAL   229      -0.908   7.689  22.956  1.00  0.00           H  
ATOM   1537  N   LEU   230      -2.929   9.474  21.886  1.00  0.00           N  
ATOM   1538  CA  LEU   230      -3.757  10.670  21.763  1.00  0.00           C  
ATOM   1539  C   LEU   230      -3.016  11.701  20.803  1.00  0.00           C  
ATOM   1540  O   LEU   230      -3.692  12.583  20.295  1.00  0.00           O  
ATOM   1541  CB  LEU   230      -3.896  11.298  23.178  1.00  0.00           C  
ATOM   1542  CG  LEU   230      -4.874  10.712  24.222  1.00  0.00           C  
ATOM   1543  CD1 LEU   230      -5.110  11.544  25.471  1.00  0.00           C  
ATOM   1544  CD2 LEU   230      -6.180  10.437  23.557  1.00  0.00           C  
ATOM   1545  H   LEU   230      -2.791   9.206  22.851  1.00  0.00           H  
ATOM   1546  N   ILE   231      -1.681  11.554  20.570  1.00  0.00           N  
ATOM   1547  CA  ILE   231      -0.937  12.315  19.523  1.00  0.00           C  
ATOM   1548  C   ILE   231      -0.250  11.343  18.498  1.00  0.00           C  
ATOM   1549  O   ILE   231      -0.495  11.364  17.317  1.00  0.00           O  
ATOM   1550  CB  ILE   231       0.005  13.322  20.240  1.00  0.00           C  
ATOM   1551  CG1 ILE   231      -0.802  14.569  20.578  1.00  0.00           C  
ATOM   1552  CG2 ILE   231       1.226  13.669  19.337  1.00  0.00           C  
ATOM   1553  CD  ILE   231      -0.009  15.901  20.765  1.00  0.00           C  
ATOM   1554  H   ILE   231      -1.207  10.696  20.845  1.00  0.00           H  
ATOM   1555  N   GLY   232       0.473  10.303  19.037  1.00  0.00           N  
ATOM   1556  CA  GLY   232       1.237   9.288  18.327  1.00  0.00           C  
ATOM   1557  C   GLY   232       0.382   8.568  17.266  1.00  0.00           C  
ATOM   1558  O   GLY   232       0.633   8.698  16.089  1.00  0.00           O  
ATOM   1559  H   GLY   232       0.476  10.249  20.041  1.00  0.00           H  
ATOM   1560  N   SER   233      -0.688   7.871  17.603  1.00  0.00           N  
ATOM   1561  CA  SER   233      -1.498   7.176  16.569  1.00  0.00           C  
ATOM   1562  C   SER   233      -2.159   7.975  15.476  1.00  0.00           C  
ATOM   1563  O   SER   233      -2.452   7.327  14.403  1.00  0.00           O  
ATOM   1564  CB  SER   233      -2.555   6.451  17.366  1.00  0.00           C  
ATOM   1565  OG  SER   233      -3.600   7.188  17.886  1.00  0.00           O  
ATOM   1566  H   SER   233      -0.941   7.723  18.569  1.00  0.00           H  
ATOM   1567  HG  SER   233      -3.373   8.013  18.296  1.00  0.00           H  
ATOM   1568  N   PHE   234      -2.338   9.268  15.675  1.00  0.00           N  
ATOM   1569  CA  PHE   234      -2.697  10.056  14.482  1.00  0.00           C  
ATOM   1570  C   PHE   234      -1.457  10.381  13.607  1.00  0.00           C  
ATOM   1571  O   PHE   234      -1.651  10.468  12.362  1.00  0.00           O  
ATOM   1572  CB  PHE   234      -3.243  11.393  15.028  1.00  0.00           C  
ATOM   1573  CG  PHE   234      -4.498  11.453  15.854  1.00  0.00           C  
ATOM   1574  CD1 PHE   234      -5.777  11.545  15.285  1.00  0.00           C  
ATOM   1575  CD2 PHE   234      -4.392  11.342  17.257  1.00  0.00           C  
ATOM   1576  CE1 PHE   234      -6.876  11.670  16.107  1.00  0.00           C  
ATOM   1577  CE2 PHE   234      -5.596  11.347  18.056  1.00  0.00           C  
ATOM   1578  CZ  PHE   234      -6.814  11.584  17.445  1.00  0.00           C  
ATOM   1579  H   PHE   234      -1.866   9.660  16.472  1.00  0.00           H  
ATOM   1580  N   VAL   235      -0.255  10.549  14.149  1.00  0.00           N  
ATOM   1581  CA  VAL   235       1.034  10.736  13.387  1.00  0.00           C  
ATOM   1582  C   VAL   235       1.242   9.488  12.514  1.00  0.00           C  
ATOM   1583  O   VAL   235       1.455   9.655  11.312  1.00  0.00           O  
ATOM   1584  CB  VAL   235       2.213  10.950  14.365  1.00  0.00           C  
ATOM   1585  CG1 VAL   235       3.667  10.845  13.861  1.00  0.00           C  
ATOM   1586  CG2 VAL   235       2.106  12.268  15.080  1.00  0.00           C  
ATOM   1587  H   VAL   235      -0.209  10.429  15.147  1.00  0.00           H  
ATOM   1588  N   SER   236       1.178   8.290  13.123  1.00  0.00           N  
ATOM   1589  CA  SER   236       1.461   7.054  12.373  1.00  0.00           C  
ATOM   1590  C   SER   236       0.351   6.397  11.641  1.00  0.00           C  
ATOM   1591  O   SER   236       0.585   5.437  10.921  1.00  0.00           O  
ATOM   1592  CB  SER   236       2.161   6.082  13.328  1.00  0.00           C  
ATOM   1593  OG  SER   236       1.354   5.790  14.464  1.00  0.00           O  
ATOM   1594  H   SER   236       0.852   8.230  14.078  1.00  0.00           H  
ATOM   1595  HG  SER   236       0.770   5.060  14.231  1.00  0.00           H  
ATOM   1596  N   PHE   237      -0.782   6.998  11.713  1.00  0.00           N  
ATOM   1597  CA  PHE   237      -1.942   6.395  11.025  1.00  0.00           C  
ATOM   1598  C   PHE   237      -2.921   7.371  10.409  1.00  0.00           C  
ATOM   1599  O   PHE   237      -2.903   7.547   9.176  1.00  0.00           O  
ATOM   1600  CB  PHE   237      -2.624   5.357  11.960  1.00  0.00           C  
ATOM   1601  CG  PHE   237      -3.712   4.506  11.251  1.00  0.00           C  
ATOM   1602  CD1 PHE   237      -3.308   3.511  10.344  1.00  0.00           C  
ATOM   1603  CD2 PHE   237      -5.023   4.618  11.660  1.00  0.00           C  
ATOM   1604  CE1 PHE   237      -4.279   2.727   9.714  1.00  0.00           C  
ATOM   1605  CE2 PHE   237      -5.950   3.738  11.074  1.00  0.00           C  
ATOM   1606  CZ  PHE   237      -5.575   2.807  10.122  1.00  0.00           C  
ATOM   1607  H   PHE   237      -0.987   7.857  12.215  1.00  0.00           H  
ATOM   1608  N   PHE   238      -3.669   8.101  11.272  1.00  0.00           N  
ATOM   1609  CA  PHE   238      -4.809   8.842  10.725  1.00  0.00           C  
ATOM   1610  C   PHE   238      -4.513  10.101   9.833  1.00  0.00           C  
ATOM   1611  O   PHE   238      -5.202  10.347   8.840  1.00  0.00           O  
ATOM   1612  CB  PHE   238      -5.643   9.305  11.922  1.00  0.00           C  
ATOM   1613  CG  PHE   238      -6.948  10.060  11.624  1.00  0.00           C  
ATOM   1614  CD1 PHE   238      -6.875  11.443  11.418  1.00  0.00           C  
ATOM   1615  CD2 PHE   238      -8.198   9.460  11.458  1.00  0.00           C  
ATOM   1616  CE1 PHE   238      -8.014  12.171  11.092  1.00  0.00           C  
ATOM   1617  CE2 PHE   238      -9.379  10.171  11.135  1.00  0.00           C  
ATOM   1618  CZ  PHE   238      -9.215  11.504  10.981  1.00  0.00           C  
ATOM   1619  H   PHE   238      -3.448   7.954  12.252  1.00  0.00           H  
ATOM   1620  N   ILE   239      -3.402  10.845  10.076  1.00  0.00           N  
ATOM   1621  CA  ILE   239      -2.904  11.911   9.190  1.00  0.00           C  
ATOM   1622  C   ILE   239      -2.457  11.319   7.888  1.00  0.00           C  
ATOM   1623  O   ILE   239      -3.039  11.706   6.908  1.00  0.00           O  
ATOM   1624  CB  ILE   239      -1.880  12.830   9.898  1.00  0.00           C  
ATOM   1625  CG1 ILE   239      -2.582  13.682  11.001  1.00  0.00           C  
ATOM   1626  CG2 ILE   239      -0.996  13.725   9.010  1.00  0.00           C  
ATOM   1627  CD  ILE   239      -1.642  14.477  11.824  1.00  0.00           C  
ATOM   1628  H   ILE   239      -2.789  10.589  10.836  1.00  0.00           H  
ATOM   1629  N   PRO   240      -1.528  10.338   7.795  1.00  0.00           N  
ATOM   1630  CA  PRO   240      -1.200   9.698   6.563  1.00  0.00           C  
ATOM   1631  C   PRO   240      -2.415   9.150   5.872  1.00  0.00           C  
ATOM   1632  O   PRO   240      -2.482   9.074   4.660  1.00  0.00           O  
ATOM   1633  CB  PRO   240      -0.263   8.517   6.957  1.00  0.00           C  
ATOM   1634  CG  PRO   240       0.079   8.572   8.423  1.00  0.00           C  
ATOM   1635  CD  PRO   240      -0.540   9.908   8.835  1.00  0.00           C  
ATOM   1636  N   LEU   241      -3.450   8.637   6.571  1.00  0.00           N  
ATOM   1637  CA  LEU   241      -4.615   8.185   5.888  1.00  0.00           C  
ATOM   1638  C   LEU   241      -5.457   9.347   5.344  1.00  0.00           C  
ATOM   1639  O   LEU   241      -5.847   9.304   4.194  1.00  0.00           O  
ATOM   1640  CB  LEU   241      -5.442   7.333   6.891  1.00  0.00           C  
ATOM   1641  CG  LEU   241      -6.955   7.059   6.909  1.00  0.00           C  
ATOM   1642  CD1 LEU   241      -7.300   6.126   7.976  1.00  0.00           C  
ATOM   1643  CD2 LEU   241      -7.817   8.271   7.242  1.00  0.00           C  
ATOM   1644  H   LEU   241      -3.351   8.302   7.519  1.00  0.00           H  
ATOM   1645  N   THR   242      -5.509  10.529   6.030  1.00  0.00           N  
ATOM   1646  CA  THR   242      -6.110  11.726   5.544  1.00  0.00           C  
ATOM   1647  C   THR   242      -5.436  12.346   4.338  1.00  0.00           C  
ATOM   1648  O   THR   242      -6.098  12.769   3.437  1.00  0.00           O  
ATOM   1649  CB  THR   242      -6.535  12.690   6.673  1.00  0.00           C  
ATOM   1650  CG2 THR   242      -7.321  13.925   6.215  1.00  0.00           C  
ATOM   1651  OG1 THR   242      -7.255  12.018   7.660  1.00  0.00           O  
ATOM   1652  H   THR   242      -4.890  10.585   6.826  1.00  0.00           H  
ATOM   1653  HG1 THR   242      -6.696  11.399   8.145  1.00  0.00           H  
ATOM   1654  N   ILE   243      -4.083  12.455   4.322  1.00  0.00           N  
ATOM   1655  CA  ILE   243      -3.277  12.729   3.096  1.00  0.00           C  
ATOM   1656  C   ILE   243      -3.589  11.711   2.016  1.00  0.00           C  
ATOM   1657  O   ILE   243      -3.871  12.098   0.897  1.00  0.00           O  
ATOM   1658  CB  ILE   243      -1.766  12.685   3.513  1.00  0.00           C  
ATOM   1659  CG1 ILE   243      -1.429  13.884   4.433  1.00  0.00           C  
ATOM   1660  CG2 ILE   243      -0.885  12.741   2.244  1.00  0.00           C  
ATOM   1661  CD  ILE   243      -0.001  13.765   5.118  1.00  0.00           C  
ATOM   1662  H   ILE   243      -3.672  12.258   5.222  1.00  0.00           H  
ATOM   1663  N   MET   244      -3.698  10.422   2.276  1.00  0.00           N  
ATOM   1664  CA  MET   244      -3.795   9.452   1.168  1.00  0.00           C  
ATOM   1665  C   MET   244      -5.137   9.421   0.511  1.00  0.00           C  
ATOM   1666  O   MET   244      -5.124   9.447  -0.735  1.00  0.00           O  
ATOM   1667  CB  MET   244      -3.341   8.118   1.755  1.00  0.00           C  
ATOM   1668  CG  MET   244      -3.053   7.048   0.677  1.00  0.00           C  
ATOM   1669  SD  MET   244      -2.355   5.477   1.306  1.00  0.00           S  
ATOM   1670  CE  MET   244      -3.702   4.861   2.244  1.00  0.00           C  
ATOM   1671  H   MET   244      -3.477  10.034   3.181  1.00  0.00           H  
ATOM   1672  N   VAL   245      -6.222   9.494   1.310  1.00  0.00           N  
ATOM   1673  CA  VAL   245      -7.621   9.608   0.734  1.00  0.00           C  
ATOM   1674  C   VAL   245      -7.911  10.985   0.122  1.00  0.00           C  
ATOM   1675  O   VAL   245      -8.562  10.957  -0.912  1.00  0.00           O  
ATOM   1676  CB  VAL   245      -8.716   9.247   1.785  1.00  0.00           C  
ATOM   1677  CG1 VAL   245      -9.098  10.451   2.594  1.00  0.00           C  
ATOM   1678  CG2 VAL   245      -9.947   8.753   0.987  1.00  0.00           C  
ATOM   1679  H   VAL   245      -5.989   9.536   2.294  1.00  0.00           H  
ATOM   1680  N   ILE   246      -7.427  12.166   0.515  1.00  0.00           N  
ATOM   1681  CA  ILE   246      -7.493  13.430  -0.252  1.00  0.00           C  
ATOM   1682  C   ILE   246      -6.814  13.478  -1.622  1.00  0.00           C  
ATOM   1683  O   ILE   246      -7.407  13.876  -2.621  1.00  0.00           O  
ATOM   1684  CB  ILE   246      -7.103  14.643   0.685  1.00  0.00           C  
ATOM   1685  CG1 ILE   246      -8.200  14.813   1.789  1.00  0.00           C  
ATOM   1686  CG2 ILE   246      -6.791  15.996   0.074  1.00  0.00           C  
ATOM   1687  CD  ILE   246      -7.871  15.667   2.993  1.00  0.00           C  
ATOM   1688  H   ILE   246      -6.870  12.156   1.356  1.00  0.00           H  
ATOM   1689  N   THR   247      -5.611  12.930  -1.650  1.00  0.00           N  
ATOM   1690  CA  THR   247      -4.747  12.635  -2.825  1.00  0.00           C  
ATOM   1691  C   THR   247      -5.429  11.765  -3.805  1.00  0.00           C  
ATOM   1692  O   THR   247      -5.381  12.078  -4.989  1.00  0.00           O  
ATOM   1693  CB  THR   247      -3.418  12.026  -2.333  1.00  0.00           C  
ATOM   1694  CG2 THR   247      -2.445  11.678  -3.471  1.00  0.00           C  
ATOM   1695  OG1 THR   247      -2.792  13.025  -1.535  1.00  0.00           O  
ATOM   1696  H   THR   247      -5.206  12.474  -0.845  1.00  0.00           H  
ATOM   1697  HG1 THR   247      -3.231  12.958  -0.692  1.00  0.00           H  
ATOM   1698  N   TYR   248      -5.922  10.612  -3.284  1.00  0.00           N  
ATOM   1699  CA  TYR   248      -6.549   9.684  -4.170  1.00  0.00           C  
ATOM   1700  C   TYR   248      -7.788  10.367  -4.859  1.00  0.00           C  
ATOM   1701  O   TYR   248      -7.990  10.275  -6.088  1.00  0.00           O  
ATOM   1702  CB  TYR   248      -6.838   8.357  -3.451  1.00  0.00           C  
ATOM   1703  CG  TYR   248      -7.427   7.315  -4.334  1.00  0.00           C  
ATOM   1704  CD1 TYR   248      -8.795   6.966  -4.322  1.00  0.00           C  
ATOM   1705  CD2 TYR   248      -6.489   6.502  -5.036  1.00  0.00           C  
ATOM   1706  CE1 TYR   248      -9.262   5.932  -5.207  1.00  0.00           C  
ATOM   1707  CE2 TYR   248      -6.953   5.457  -5.871  1.00  0.00           C  
ATOM   1708  CZ  TYR   248      -8.335   5.191  -5.996  1.00  0.00           C  
ATOM   1709  OH  TYR   248      -8.717   4.238  -6.816  1.00  0.00           O  
ATOM   1710  H   TYR   248      -5.659  10.380  -2.329  1.00  0.00           H  
ATOM   1711  HH  TYR   248      -7.997   3.673  -7.120  1.00  0.00           H  
ATOM   1712  N   PHE   249      -8.626  11.181  -4.166  1.00  0.00           N  
ATOM   1713  CA  PHE   249      -9.725  12.028  -4.725  1.00  0.00           C  
ATOM   1714  C   PHE   249      -9.213  12.914  -5.797  1.00  0.00           C  
ATOM   1715  O   PHE   249      -9.723  12.984  -6.962  1.00  0.00           O  
ATOM   1716  CB  PHE   249     -10.435  12.770  -3.593  1.00  0.00           C  
ATOM   1717  CG  PHE   249     -11.306  13.854  -4.036  1.00  0.00           C  
ATOM   1718  CD1 PHE   249     -10.874  15.127  -4.168  1.00  0.00           C  
ATOM   1719  CD2 PHE   249     -12.597  13.512  -4.474  1.00  0.00           C  
ATOM   1720  CE1 PHE   249     -11.663  16.083  -4.773  1.00  0.00           C  
ATOM   1721  CE2 PHE   249     -13.371  14.546  -5.017  1.00  0.00           C  
ATOM   1722  CZ  PHE   249     -12.968  15.864  -5.186  1.00  0.00           C  
ATOM   1723  H   PHE   249      -8.492  11.334  -3.170  1.00  0.00           H  
ATOM   1724  N   LEU   250      -8.091  13.596  -5.486  1.00  0.00           N  
ATOM   1725  CA  LEU   250      -7.506  14.513  -6.464  1.00  0.00           C  
ATOM   1726  C   LEU   250      -7.084  13.783  -7.769  1.00  0.00           C  
ATOM   1727  O   LEU   250      -7.126  14.306  -8.858  1.00  0.00           O  
ATOM   1728  CB  LEU   250      -6.439  15.409  -5.903  1.00  0.00           C  
ATOM   1729  CG  LEU   250      -6.988  16.307  -4.833  1.00  0.00           C  
ATOM   1730  CD1 LEU   250      -5.816  16.734  -3.940  1.00  0.00           C  
ATOM   1731  CD2 LEU   250      -7.807  17.515  -5.289  1.00  0.00           C  
ATOM   1732  H   LEU   250      -7.823  13.594  -4.507  1.00  0.00           H  
ATOM   1733  N   THR   251      -6.656  12.509  -7.619  1.00  0.00           N  
ATOM   1734  CA  THR   251      -6.263  11.608  -8.733  1.00  0.00           C  
ATOM   1735  C   THR   251      -7.497  11.248  -9.598  1.00  0.00           C  
ATOM   1736  O   THR   251      -7.408  11.347 -10.871  1.00  0.00           O  
ATOM   1737  CB  THR   251      -5.508  10.356  -8.263  1.00  0.00           C  
ATOM   1738  CG2 THR   251      -4.608   9.713  -9.320  1.00  0.00           C  
ATOM   1739  OG1 THR   251      -4.690  10.547  -7.141  1.00  0.00           O  
ATOM   1740  H   THR   251      -6.414  12.199  -6.685  1.00  0.00           H  
ATOM   1741  HG1 THR   251      -5.070  11.232  -6.585  1.00  0.00           H  
ATOM   1742  N   ILE   252      -8.617  10.986  -9.006  1.00  0.00           N  
ATOM   1743  CA  ILE   252      -9.883  10.748  -9.824  1.00  0.00           C  
ATOM   1744  C   ILE   252     -10.240  12.112 -10.572  1.00  0.00           C  
ATOM   1745  O   ILE   252     -10.568  12.034 -11.778  1.00  0.00           O  
ATOM   1746  CB  ILE   252     -11.038  10.213  -8.882  1.00  0.00           C  
ATOM   1747  CG1 ILE   252     -10.643   8.942  -8.037  1.00  0.00           C  
ATOM   1748  CG2 ILE   252     -12.271   9.910  -9.696  1.00  0.00           C  
ATOM   1749  CD  ILE   252     -10.085   7.749  -8.912  1.00  0.00           C  
ATOM   1750  H   ILE   252      -8.640  10.973  -7.999  1.00  0.00           H  
ATOM   1751  N   LYS   253     -10.028  13.318  -9.889  1.00  0.00           N  
ATOM   1752  CA  LYS   253     -10.378  14.660 -10.457  1.00  0.00           C  
ATOM   1753  C   LYS   253      -9.457  14.951 -11.663  1.00  0.00           C  
ATOM   1754  O   LYS   253      -9.840  15.399 -12.752  1.00  0.00           O  
ATOM   1755  CB  LYS   253     -10.176  15.760  -9.355  1.00  0.00           C  
ATOM   1756  CG  LYS   253     -11.244  15.765  -8.197  1.00  0.00           C  
ATOM   1757  CD  LYS   253     -12.623  15.058  -8.423  1.00  0.00           C  
ATOM   1758  CE  LYS   253     -12.692  13.591  -8.000  1.00  0.00           C  
ATOM   1759  NZ  LYS   253     -13.908  12.872  -8.503  1.00  0.00           N1+
ATOM   1760  H   LYS   253      -9.669  13.257  -8.950  1.00  0.00           H  
ATOM   1761  HZ1 LYS   253     -14.767  13.392  -8.349  1.00  0.00           H  
ATOM   1762  HZ2 LYS   253     -13.952  12.699  -9.498  1.00  0.00           H  
ATOM   1763  HZ3 LYS   253     -14.093  11.999  -8.034  1.00  0.00           H  
ATOM   1764  N   SER   254      -8.201  14.566 -11.542  1.00  0.00           N  
ATOM   1765  CA  SER   254      -7.247  14.844 -12.601  1.00  0.00           C  
ATOM   1766  C   SER   254      -7.435  13.894 -13.822  1.00  0.00           C  
ATOM   1767  O   SER   254      -7.372  14.416 -14.971  1.00  0.00           O  
ATOM   1768  CB  SER   254      -5.895  14.682 -11.941  1.00  0.00           C  
ATOM   1769  OG  SER   254      -5.857  15.588 -10.857  1.00  0.00           O  
ATOM   1770  H   SER   254      -8.020  13.993 -10.739  1.00  0.00           H  
ATOM   1771  HG  SER   254      -6.467  15.361 -10.151  1.00  0.00           H  
ATOM   1772  N   LEU   255      -7.774  12.590 -13.630  1.00  0.00           N  
ATOM   1773  CA  LEU   255      -8.148  11.638 -14.692  1.00  0.00           C  
ATOM   1774  C   LEU   255      -9.500  12.171 -15.333  1.00  0.00           C  
ATOM   1775  O   LEU   255      -9.634  12.122 -16.548  1.00  0.00           O  
ATOM   1776  CB  LEU   255      -8.287  10.208 -14.181  1.00  0.00           C  
ATOM   1777  CG  LEU   255      -6.906   9.696 -13.772  1.00  0.00           C  
ATOM   1778  CD1 LEU   255      -7.240   8.453 -12.987  1.00  0.00           C  
ATOM   1779  CD2 LEU   255      -6.065   9.281 -14.958  1.00  0.00           C  
ATOM   1780  H   LEU   255      -7.788  12.237 -12.682  1.00  0.00           H  
ATOM   1781  N   GLN   256     -10.373  12.735 -14.533  1.00  0.00           N  
ATOM   1782  CA  GLN   256     -11.672  13.160 -15.041  1.00  0.00           C  
ATOM   1783  C   GLN   256     -11.469  14.448 -15.884  1.00  0.00           C  
ATOM   1784  O   GLN   256     -12.091  14.558 -16.978  1.00  0.00           O  
ATOM   1785  CB  GLN   256     -12.681  13.371 -13.925  1.00  0.00           C  
ATOM   1786  CG  GLN   256     -13.166  12.007 -13.409  1.00  0.00           C  
ATOM   1787  CD  GLN   256     -13.893  12.166 -12.129  1.00  0.00           C  
ATOM   1788  NE2 GLN   256     -14.730  11.235 -11.851  1.00  0.00           N  
ATOM   1789  OE1 GLN   256     -13.783  13.037 -11.224  1.00  0.00           O  
ATOM   1790  H   GLN   256     -10.316  12.715 -13.524  1.00  0.00           H  
ATOM   1791 HE21 GLN   256     -14.691  10.383 -12.407  1.00  0.00           H  
ATOM   1792 HE22 GLN   256     -15.072  11.137 -10.916  1.00  0.00           H  
ATOM   1793  N   LYS   257     -10.508  15.287 -15.524  1.00  0.00           N  
ATOM   1794  CA  LYS   257     -10.295  16.572 -16.247  1.00  0.00           C  
ATOM   1795  C   LYS   257      -9.565  16.323 -17.610  1.00  0.00           C  
ATOM   1796  O   LYS   257     -10.107  16.756 -18.642  1.00  0.00           O  
ATOM   1797  CB  LYS   257      -9.423  17.494 -15.334  1.00  0.00           C  
ATOM   1798  CG  LYS   257      -9.258  18.939 -15.707  1.00  0.00           C  
ATOM   1799  CD  LYS   257      -8.811  19.862 -14.592  1.00  0.00           C  
ATOM   1800  CE  LYS   257      -7.424  19.407 -14.083  1.00  0.00           C  
ATOM   1801  NZ  LYS   257      -7.044  19.861 -12.641  1.00  0.00           N1+
ATOM   1802  H   LYS   257      -9.851  15.006 -14.810  1.00  0.00           H  
ATOM   1803  HZ1 LYS   257      -7.358  20.795 -12.418  1.00  0.00           H  
ATOM   1804  HZ2 LYS   257      -7.394  19.223 -11.939  1.00  0.00           H  
ATOM   1805  HZ3 LYS   257      -6.047  19.975 -12.483  1.00  0.00           H  
ATOM   1806  N   GLU   258      -8.574  15.426 -17.675  1.00  0.00           N  
ATOM   1807  CA  GLU   258      -8.059  14.896 -18.973  1.00  0.00           C  
ATOM   1808  C   GLU   258      -9.108  14.287 -19.953  1.00  0.00           C  
ATOM   1809  O   GLU   258      -9.194  14.594 -21.153  1.00  0.00           O  
ATOM   1810  CB  GLU   258      -6.940  13.830 -18.684  1.00  0.00           C  
ATOM   1811  CG  GLU   258      -5.919  13.739 -19.819  1.00  0.00           C  
ATOM   1812  CD  GLU   258      -4.970  14.996 -19.820  1.00  0.00           C  
ATOM   1813  OE1 GLU   258      -4.350  15.227 -20.848  1.00  0.00           O  
ATOM   1814  OE2 GLU   258      -4.784  15.585 -18.748  1.00  0.00           O1-
ATOM   1815  H   GLU   258      -8.310  14.934 -16.838  1.00  0.00           H  
ATOM   2296  N   SER   314      -6.625   5.070 -23.205  1.00  0.00           N  
ATOM   2297  CA  SER   314      -5.613   4.921 -22.200  1.00  0.00           C  
ATOM   2298  C   SER   314      -5.917   5.719 -20.896  1.00  0.00           C  
ATOM   2299  O   SER   314      -5.333   5.481 -19.843  1.00  0.00           O  
ATOM   2300  CB  SER   314      -4.292   5.505 -22.845  1.00  0.00           C  
ATOM   2301  OG  SER   314      -3.982   4.865 -24.046  1.00  0.00           O  
ATOM   2302  H   SER   314      -6.515   5.703 -23.984  1.00  0.00           H  
ATOM   2303  HG  SER   314      -4.513   5.133 -24.803  1.00  0.00           H  
ATOM   2304  N   ILE   315      -6.768   6.765 -20.991  1.00  0.00           N  
ATOM   2305  CA  ILE   315      -7.283   7.437 -19.850  1.00  0.00           C  
ATOM   2306  C   ILE   315      -8.155   6.539 -18.944  1.00  0.00           C  
ATOM   2307  O   ILE   315      -7.901   6.426 -17.775  1.00  0.00           O  
ATOM   2308  CB  ILE   315      -7.951   8.768 -20.236  1.00  0.00           C  
ATOM   2309  CG1 ILE   315      -6.920   9.832 -20.641  1.00  0.00           C  
ATOM   2310  CG2 ILE   315      -8.698   9.252 -18.997  1.00  0.00           C  
ATOM   2311  CD  ILE   315      -7.570  10.819 -21.610  1.00  0.00           C  
ATOM   2312  H   ILE   315      -7.055   7.019 -21.921  1.00  0.00           H  
ATOM   2313  N   SER   316      -9.116   5.734 -19.544  1.00  0.00           N  
ATOM   2314  CA  SER   316      -9.785   4.638 -18.823  1.00  0.00           C  
ATOM   2315  C   SER   316      -8.838   3.408 -18.481  1.00  0.00           C  
ATOM   2316  O   SER   316      -9.015   2.728 -17.496  1.00  0.00           O  
ATOM   2317  CB  SER   316     -10.919   4.126 -19.742  1.00  0.00           C  
ATOM   2318  OG  SER   316     -11.479   2.970 -19.184  1.00  0.00           O  
ATOM   2319  H   SER   316      -9.192   5.666 -20.554  1.00  0.00           H  
ATOM   2320  HG  SER   316     -12.432   3.071 -19.220  1.00  0.00           H  
ATOM   2321  N   ASN   317      -7.816   3.100 -19.260  1.00  0.00           N  
ATOM   2322  CA  ASN   317      -6.764   2.209 -18.819  1.00  0.00           C  
ATOM   2323  C   ASN   317      -6.012   2.747 -17.601  1.00  0.00           C  
ATOM   2324  O   ASN   317      -5.680   1.975 -16.688  1.00  0.00           O  
ATOM   2325  CB  ASN   317      -5.846   1.857 -20.011  1.00  0.00           C  
ATOM   2326  CG  ASN   317      -5.236   0.442 -19.711  1.00  0.00           C  
ATOM   2327  ND2 ASN   317      -5.856  -0.645 -20.040  1.00  0.00           N  
ATOM   2328  OD1 ASN   317      -4.141   0.310 -19.216  1.00  0.00           O  
ATOM   2329  H   ASN   317      -7.775   3.631 -20.125  1.00  0.00           H  
ATOM   2330 HD21 ASN   317      -6.765  -0.614 -20.484  1.00  0.00           H  
ATOM   2331 HD22 ASN   317      -5.331  -1.488 -19.869  1.00  0.00           H  
ATOM   2332  N   GLU   318      -5.651   4.043 -17.455  1.00  0.00           N  
ATOM   2333  CA  GLU   318      -5.047   4.617 -16.223  1.00  0.00           C  
ATOM   2334  C   GLU   318      -6.051   4.605 -15.022  1.00  0.00           C  
ATOM   2335  O   GLU   318      -5.642   4.375 -13.910  1.00  0.00           O  
ATOM   2336  CB  GLU   318      -4.609   6.003 -16.523  1.00  0.00           C  
ATOM   2337  CG  GLU   318      -3.621   6.497 -15.420  1.00  0.00           C  
ATOM   2338  CD  GLU   318      -2.354   5.640 -15.391  1.00  0.00           C  
ATOM   2339  OE1 GLU   318      -1.869   5.201 -14.313  1.00  0.00           O  
ATOM   2340  OE2 GLU   318      -1.768   5.624 -16.513  1.00  0.00           O1-
ATOM   2341  H   GLU   318      -5.848   4.648 -18.245  1.00  0.00           H  
ATOM   2342  N   GLN   319      -7.337   4.734 -15.287  1.00  0.00           N  
ATOM   2343  CA  GLN   319      -8.323   4.752 -14.248  1.00  0.00           C  
ATOM   2344  C   GLN   319      -8.645   3.302 -13.829  1.00  0.00           C  
ATOM   2345  O   GLN   319      -9.011   3.073 -12.684  1.00  0.00           O  
ATOM   2346  CB  GLN   319      -9.603   5.507 -14.700  1.00  0.00           C  
ATOM   2347  CG  GLN   319     -10.826   5.372 -13.853  1.00  0.00           C  
ATOM   2348  CD  GLN   319     -10.598   5.830 -12.416  1.00  0.00           C  
ATOM   2349  NE2 GLN   319     -11.607   5.753 -11.507  1.00  0.00           N  
ATOM   2350  OE1 GLN   319      -9.512   6.081 -11.921  1.00  0.00           O  
ATOM   2351  H   GLN   319      -7.599   5.036 -16.220  1.00  0.00           H  
ATOM   2352 HE21 GLN   319     -12.541   5.422 -11.717  1.00  0.00           H  
ATOM   2353 HE22 GLN   319     -11.382   5.947 -10.550  1.00  0.00           H  
ATOM   2354  N   LYS   320      -8.629   2.337 -14.708  1.00  0.00           N  
ATOM   2355  CA  LYS   320      -8.641   0.915 -14.350  1.00  0.00           C  
ATOM   2356  C   LYS   320      -7.450   0.526 -13.447  1.00  0.00           C  
ATOM   2357  O   LYS   320      -7.627  -0.262 -12.556  1.00  0.00           O  
ATOM   2358  CB  LYS   320      -8.696   0.004 -15.592  1.00  0.00           C  
ATOM   2359  CG  LYS   320      -8.856  -1.490 -15.441  1.00  0.00           C  
ATOM   2360  CD  LYS   320      -9.251  -2.215 -16.738  1.00  0.00           C  
ATOM   2361  CE  LYS   320      -9.242  -3.699 -16.423  1.00  0.00           C  
ATOM   2362  NZ  LYS   320      -9.777  -4.421 -17.615  1.00  0.00           N1+
ATOM   2363  H   LYS   320      -8.559   2.585 -15.694  1.00  0.00           H  
ATOM   2364  HZ1 LYS   320     -10.743  -4.693 -17.498  1.00  0.00           H  
ATOM   2365  HZ2 LYS   320      -9.801  -3.853 -18.452  1.00  0.00           H  
ATOM   2366  HZ3 LYS   320      -9.310  -5.302 -17.791  1.00  0.00           H  
ATOM   2367  N   ALA   321      -6.279   1.003 -13.850  1.00  0.00           N  
ATOM   2368  CA  ALA   321      -5.068   0.883 -13.014  1.00  0.00           C  
ATOM   2369  C   ALA   321      -5.161   1.608 -11.642  1.00  0.00           C  
ATOM   2370  O   ALA   321      -4.637   1.126 -10.628  1.00  0.00           O  
ATOM   2371  CB  ALA   321      -3.812   1.436 -13.775  1.00  0.00           C  
ATOM   2372  H   ALA   321      -6.155   1.484 -14.734  1.00  0.00           H  
ATOM   2373  N   CYS   322      -5.815   2.773 -11.611  1.00  0.00           N  
ATOM   2374  CA  CYS   322      -6.199   3.510 -10.431  1.00  0.00           C  
ATOM   2375  C   CYS   322      -7.229   2.783  -9.566  1.00  0.00           C  
ATOM   2376  O   CYS   322      -6.974   2.548  -8.371  1.00  0.00           O  
ATOM   2377  CB  CYS   322      -6.575   4.803 -10.906  1.00  0.00           C  
ATOM   2378  SG  CYS   322      -7.021   5.807  -9.503  1.00  0.00           S  
ATOM   2379  H   CYS   322      -6.097   3.066 -12.531  1.00  0.00           H  
ATOM   2380  N   LYS   323      -8.221   2.101 -10.202  1.00  0.00           N  
ATOM   2381  CA  LYS   323      -9.260   1.345  -9.496  1.00  0.00           C  
ATOM   2382  C   LYS   323      -8.678   0.147  -8.677  1.00  0.00           C  
ATOM   2383  O   LYS   323      -9.076  -0.158  -7.571  1.00  0.00           O  
ATOM   2384  CB  LYS   323     -10.222   0.828 -10.612  1.00  0.00           C  
ATOM   2385  CG  LYS   323     -11.488   0.058 -10.038  1.00  0.00           C  
ATOM   2386  CD  LYS   323     -12.453   0.832  -9.163  1.00  0.00           C  
ATOM   2387  CE  LYS   323     -13.485  -0.074  -8.533  1.00  0.00           C  
ATOM   2388  NZ  LYS   323     -14.316   0.643  -7.572  1.00  0.00           N1+
ATOM   2389  H   LYS   323      -8.401   2.424 -11.141  1.00  0.00           H  
ATOM   2390  HZ1 LYS   323     -14.856   1.350  -8.056  1.00  0.00           H  
ATOM   2391  HZ2 LYS   323     -14.995  -0.014  -7.211  1.00  0.00           H  
ATOM   2392  HZ3 LYS   323     -13.781   1.130  -6.858  1.00  0.00           H  
ATOM   2393  N   VAL   324      -7.679  -0.432  -9.309  1.00  0.00           N  
ATOM   2394  CA  VAL   324      -7.007  -1.538  -8.606  1.00  0.00           C  
ATOM   2395  C   VAL   324      -6.270  -1.070  -7.359  1.00  0.00           C  
ATOM   2396  O   VAL   324      -6.281  -1.747  -6.349  1.00  0.00           O  
ATOM   2397  CB  VAL   324      -6.078  -2.256  -9.607  1.00  0.00           C  
ATOM   2398  CG1 VAL   324      -5.105  -3.312  -8.962  1.00  0.00           C  
ATOM   2399  CG2 VAL   324      -6.836  -3.096 -10.669  1.00  0.00           C  
ATOM   2400  H   VAL   324      -7.352  -0.283 -10.251  1.00  0.00           H  
ATOM   2401  N   LEU   325      -5.655   0.123  -7.400  1.00  0.00           N  
ATOM   2402  CA  LEU   325      -4.952   0.817  -6.214  1.00  0.00           C  
ATOM   2403  C   LEU   325      -5.831   1.144  -5.017  1.00  0.00           C  
ATOM   2404  O   LEU   325      -5.453   1.038  -3.830  1.00  0.00           O  
ATOM   2405  CB  LEU   325      -4.056   1.976  -6.643  1.00  0.00           C  
ATOM   2406  CG  LEU   325      -2.795   1.774  -7.473  1.00  0.00           C  
ATOM   2407  CD1 LEU   325      -2.102   3.111  -7.587  1.00  0.00           C  
ATOM   2408  CD2 LEU   325      -1.675   1.014  -6.794  1.00  0.00           C  
ATOM   2409  H   LEU   325      -5.784   0.661  -8.248  1.00  0.00           H  
ATOM   2410  N   GLY   326      -7.070   1.529  -5.291  1.00  0.00           N  
ATOM   2411  CA  GLY   326      -8.036   1.827  -4.226  1.00  0.00           C  
ATOM   2412  C   GLY   326      -8.404   0.566  -3.347  1.00  0.00           C  
ATOM   2413  O   GLY   326      -8.766   0.659  -2.205  1.00  0.00           O  
ATOM   2414  H   GLY   326      -7.371   1.675  -6.243  1.00  0.00           H  
ATOM   2415  N   ILE   327      -8.353  -0.617  -3.953  1.00  0.00           N  
ATOM   2416  CA  ILE   327      -8.358  -1.884  -3.179  1.00  0.00           C  
ATOM   2417  C   ILE   327      -7.089  -2.111  -2.261  1.00  0.00           C  
ATOM   2418  O   ILE   327      -7.260  -2.270  -1.053  1.00  0.00           O  
ATOM   2419  CB  ILE   327      -8.536  -3.170  -4.138  1.00  0.00           C  
ATOM   2420  CG1 ILE   327      -9.971  -3.071  -4.762  1.00  0.00           C  
ATOM   2421  CG2 ILE   327      -8.390  -4.503  -3.409  1.00  0.00           C  
ATOM   2422  CD  ILE   327     -10.337  -4.133  -5.827  1.00  0.00           C  
ATOM   2423  H   ILE   327      -8.041  -0.596  -4.907  1.00  0.00           H  
ATOM   2424  N   VAL   328      -5.884  -1.949  -2.804  1.00  0.00           N  
ATOM   2425  CA  VAL   328      -4.583  -1.974  -2.086  1.00  0.00           C  
ATOM   2426  C   VAL   328      -4.635  -0.950  -0.921  1.00  0.00           C  
ATOM   2427  O   VAL   328      -4.572  -1.344   0.239  1.00  0.00           O  
ATOM   2428  CB  VAL   328      -3.404  -1.743  -3.078  1.00  0.00           C  
ATOM   2429  CG1 VAL   328      -2.097  -1.830  -2.331  1.00  0.00           C  
ATOM   2430  CG2 VAL   328      -3.396  -2.823  -4.219  1.00  0.00           C  
ATOM   2431  H   VAL   328      -5.832  -1.769  -3.800  1.00  0.00           H  
ATOM   2432  N   PHE   329      -4.847   0.314  -1.232  1.00  0.00           N  
ATOM   2433  CA  PHE   329      -4.901   1.382  -0.227  1.00  0.00           C  
ATOM   2434  C   PHE   329      -6.042   1.237   0.754  1.00  0.00           C  
ATOM   2435  O   PHE   329      -5.872   1.554   1.951  1.00  0.00           O  
ATOM   2436  CB  PHE   329      -5.178   2.758  -0.901  1.00  0.00           C  
ATOM   2437  CG  PHE   329      -4.203   3.242  -1.876  1.00  0.00           C  
ATOM   2438  CD1 PHE   329      -2.846   2.927  -1.712  1.00  0.00           C  
ATOM   2439  CD2 PHE   329      -4.618   4.125  -2.911  1.00  0.00           C  
ATOM   2440  CE1 PHE   329      -1.869   3.349  -2.600  1.00  0.00           C  
ATOM   2441  CE2 PHE   329      -3.645   4.619  -3.816  1.00  0.00           C  
ATOM   2442  CZ  PHE   329      -2.311   4.244  -3.622  1.00  0.00           C  
ATOM   2443  H   PHE   329      -4.887   0.644  -2.185  1.00  0.00           H  
ATOM   2444  N   PHE   330      -7.191   0.657   0.458  1.00  0.00           N  
ATOM   2445  CA  PHE   330      -8.225   0.260   1.462  1.00  0.00           C  
ATOM   2446  C   PHE   330      -7.902  -0.942   2.317  1.00  0.00           C  
ATOM   2447  O   PHE   330      -8.172  -0.961   3.498  1.00  0.00           O  
ATOM   2448  CB  PHE   330      -9.499   0.092   0.695  1.00  0.00           C  
ATOM   2449  CG  PHE   330     -10.707  -0.165   1.539  1.00  0.00           C  
ATOM   2450  CD1 PHE   330     -11.505   0.847   2.112  1.00  0.00           C  
ATOM   2451  CD2 PHE   330     -11.122  -1.532   1.737  1.00  0.00           C  
ATOM   2452  CE1 PHE   330     -12.695   0.480   2.720  1.00  0.00           C  
ATOM   2453  CE2 PHE   330     -12.387  -1.889   2.291  1.00  0.00           C  
ATOM   2454  CZ  PHE   330     -13.161  -0.859   2.792  1.00  0.00           C  
ATOM   2455  H   PHE   330      -7.376   0.489  -0.523  1.00  0.00           H  
ATOM   2456  N   LEU   331      -7.245  -1.998   1.686  1.00  0.00           N  
ATOM   2457  CA  LEU   331      -6.990  -3.301   2.273  1.00  0.00           C  
ATOM   2458  C   LEU   331      -6.128  -3.218   3.549  1.00  0.00           C  
ATOM   2459  O   LEU   331      -6.303  -3.957   4.503  1.00  0.00           O  
ATOM   2460  CB  LEU   331      -6.512  -4.342   1.238  1.00  0.00           C  
ATOM   2461  CG  LEU   331      -6.159  -5.724   1.764  1.00  0.00           C  
ATOM   2462  CD1 LEU   331      -7.398  -6.417   2.327  1.00  0.00           C  
ATOM   2463  CD2 LEU   331      -5.574  -6.605   0.732  1.00  0.00           C  
ATOM   2464  H   LEU   331      -7.041  -1.916   0.693  1.00  0.00           H  
ATOM   2465  N   PHE   332      -5.230  -2.248   3.647  1.00  0.00           N  
ATOM   2466  CA  PHE   332      -4.420  -1.887   4.825  1.00  0.00           C  
ATOM   2467  C   PHE   332      -5.177  -1.087   5.841  1.00  0.00           C  
ATOM   2468  O   PHE   332      -4.987  -1.405   6.980  1.00  0.00           O  
ATOM   2469  CB  PHE   332      -3.195  -1.095   4.424  1.00  0.00           C  
ATOM   2470  CG  PHE   332      -2.333  -0.850   5.644  1.00  0.00           C  
ATOM   2471  CD1 PHE   332      -1.359  -1.783   6.051  1.00  0.00           C  
ATOM   2472  CD2 PHE   332      -2.380   0.433   6.282  1.00  0.00           C  
ATOM   2473  CE1 PHE   332      -0.498  -1.527   7.150  1.00  0.00           C  
ATOM   2474  CE2 PHE   332      -1.577   0.634   7.456  1.00  0.00           C  
ATOM   2475  CZ  PHE   332      -0.579  -0.321   7.820  1.00  0.00           C  
ATOM   2476  H   PHE   332      -5.153  -1.631   2.861  1.00  0.00           H  
ATOM   2477  N   VAL   333      -6.109  -0.250   5.447  1.00  0.00           N  
ATOM   2478  CA  VAL   333      -6.768   0.722   6.348  1.00  0.00           C  
ATOM   2479  C   VAL   333      -7.970   0.075   7.030  1.00  0.00           C  
ATOM   2480  O   VAL   333      -8.068   0.118   8.246  1.00  0.00           O  
ATOM   2481  CB  VAL   333      -7.239   2.008   5.640  1.00  0.00           C  
ATOM   2482  CG1 VAL   333      -8.041   2.883   6.632  1.00  0.00           C  
ATOM   2483  CG2 VAL   333      -6.137   2.766   5.060  1.00  0.00           C  
ATOM   2484  H   VAL   333      -6.276  -0.138   4.451  1.00  0.00           H  
ATOM   2485  N   VAL   334      -8.815  -0.671   6.319  1.00  0.00           N  
ATOM   2486  CA  VAL   334     -10.089  -1.248   6.810  1.00  0.00           C  
ATOM   2487  C   VAL   334      -9.776  -2.401   7.807  1.00  0.00           C  
ATOM   2488  O   VAL   334     -10.639  -2.864   8.562  1.00  0.00           O  
ATOM   2489  CB  VAL   334     -10.919  -1.698   5.622  1.00  0.00           C  
ATOM   2490  CG1 VAL   334     -10.685  -3.071   5.034  1.00  0.00           C  
ATOM   2491  CG2 VAL   334     -12.364  -1.642   6.063  1.00  0.00           C  
ATOM   2492  H   VAL   334      -8.484  -1.046   5.445  1.00  0.00           H  
ATOM   2493  N   MET   335      -8.496  -2.897   7.793  1.00  0.00           N  
ATOM   2494  CA  MET   335      -7.996  -4.017   8.612  1.00  0.00           C  
ATOM   2495  C   MET   335      -7.030  -3.571   9.756  1.00  0.00           C  
ATOM   2496  O   MET   335      -6.914  -4.242  10.815  1.00  0.00           O  
ATOM   2497  CB  MET   335      -7.315  -5.084   7.829  1.00  0.00           C  
ATOM   2498  CG  MET   335      -8.251  -5.817   6.896  1.00  0.00           C  
ATOM   2499  SD  MET   335      -7.489  -6.988   5.810  1.00  0.00           S  
ATOM   2500  CE  MET   335      -8.061  -8.528   6.642  1.00  0.00           C  
ATOM   2501  H   MET   335      -7.892  -2.599   7.039  1.00  0.00           H  
ATOM   2502  N   TRP   336      -6.451  -2.386   9.770  1.00  0.00           N  
ATOM   2503  CA  TRP   336      -5.799  -1.756  10.908  1.00  0.00           C  
ATOM   2504  C   TRP   336      -6.536  -0.754  11.706  1.00  0.00           C  
ATOM   2505  O   TRP   336      -6.135  -0.339  12.773  1.00  0.00           O  
ATOM   2506  CB  TRP   336      -4.466  -1.257  10.471  1.00  0.00           C  
ATOM   2507  CG  TRP   336      -3.400  -2.342  10.343  1.00  0.00           C  
ATOM   2508  CD1 TRP   336      -2.939  -2.927   9.179  1.00  0.00           C  
ATOM   2509  CD2 TRP   336      -2.657  -2.949  11.442  1.00  0.00           C  
ATOM   2510  CE2 TRP   336      -1.661  -3.789  10.855  1.00  0.00           C  
ATOM   2511  CE3 TRP   336      -2.579  -2.755  12.857  1.00  0.00           C  
ATOM   2512  NE1 TRP   336      -1.916  -3.752   9.454  1.00  0.00           N  
ATOM   2513  CZ2 TRP   336      -0.721  -4.512  11.621  1.00  0.00           C  
ATOM   2514  CZ3 TRP   336      -1.706  -3.541  13.629  1.00  0.00           C  
ATOM   2515  CH2 TRP   336      -0.769  -4.446  13.025  1.00  0.00           C  
ATOM   2516  H   TRP   336      -6.385  -1.828   8.923  1.00  0.00           H  
ATOM   2517  HE1 TRP   336      -1.437  -4.387   8.829  1.00  0.00           H  
ATOM   2518  N   CYS   337      -7.621  -0.240  11.119  1.00  0.00           N  
ATOM   2519  CA  CYS   337      -8.481   0.745  11.808  1.00  0.00           C  
ATOM   2520  C   CYS   337      -9.199   0.210  13.090  1.00  0.00           C  
ATOM   2521  O   CYS   337      -9.236   0.944  14.095  1.00  0.00           O  
ATOM   2522  CB  CYS   337      -9.441   1.463  10.852  1.00  0.00           C  
ATOM   2523  SG  CYS   337     -10.053   2.964  11.670  1.00  0.00           S  
ATOM   2524  H   CYS   337      -7.882  -0.522  10.193  1.00  0.00           H  
ATOM   2525  N   PRO   338      -9.615  -1.065  13.179  1.00  0.00           N  
ATOM   2526  CA  PRO   338     -10.239  -1.539  14.423  1.00  0.00           C  
ATOM   2527  C   PRO   338      -9.245  -1.710  15.570  1.00  0.00           C  
ATOM   2528  O   PRO   338      -9.591  -1.448  16.706  1.00  0.00           O  
ATOM   2529  CB  PRO   338     -10.775  -2.926  14.030  1.00  0.00           C  
ATOM   2530  CG  PRO   338     -10.800  -3.083  12.511  1.00  0.00           C  
ATOM   2531  CD  PRO   338      -9.769  -2.030  12.116  1.00  0.00           C  
ATOM   2532  N   PHE   339      -7.947  -1.953  15.259  1.00  0.00           N  
ATOM   2533  CA  PHE   339      -6.885  -1.776  16.227  1.00  0.00           C  
ATOM   2534  C   PHE   339      -6.619  -0.393  16.747  1.00  0.00           C  
ATOM   2535  O   PHE   339      -6.700  -0.040  17.919  1.00  0.00           O  
ATOM   2536  CB  PHE   339      -5.586  -2.407  15.605  1.00  0.00           C  
ATOM   2537  CG  PHE   339      -4.436  -2.543  16.657  1.00  0.00           C  
ATOM   2538  CD1 PHE   339      -4.698  -3.395  17.777  1.00  0.00           C  
ATOM   2539  CD2 PHE   339      -3.119  -2.045  16.482  1.00  0.00           C  
ATOM   2540  CE1 PHE   339      -3.753  -3.729  18.694  1.00  0.00           C  
ATOM   2541  CE2 PHE   339      -2.141  -2.371  17.426  1.00  0.00           C  
ATOM   2542  CZ  PHE   339      -2.427  -3.232  18.509  1.00  0.00           C  
ATOM   2543  H   PHE   339      -7.824  -2.315  14.324  1.00  0.00           H  
ATOM   2544  N   PHE   340      -6.436   0.625  15.889  1.00  0.00           N  
ATOM   2545  CA  PHE   340      -6.315   2.056  16.225  1.00  0.00           C  
ATOM   2546  C   PHE   340      -7.565   2.488  17.037  1.00  0.00           C  
ATOM   2547  O   PHE   340      -7.469   3.228  18.051  1.00  0.00           O  
ATOM   2548  CB  PHE   340      -6.319   2.808  14.886  1.00  0.00           C  
ATOM   2549  CG  PHE   340      -6.535   4.288  15.022  1.00  0.00           C  
ATOM   2550  CD1 PHE   340      -7.747   4.853  14.629  1.00  0.00           C  
ATOM   2551  CD2 PHE   340      -5.475   5.137  15.353  1.00  0.00           C  
ATOM   2552  CE1 PHE   340      -7.943   6.281  14.632  1.00  0.00           C  
ATOM   2553  CE2 PHE   340      -5.632   6.513  15.190  1.00  0.00           C  
ATOM   2554  CZ  PHE   340      -6.851   7.118  14.889  1.00  0.00           C  
ATOM   2555  H   PHE   340      -6.477   0.382  14.904  1.00  0.00           H  
ATOM   2556  N   ILE   341      -8.755   2.095  16.650  1.00  0.00           N  
ATOM   2557  CA  ILE   341     -10.003   2.438  17.360  1.00  0.00           C  
ATOM   2558  C   ILE   341      -9.985   1.842  18.791  1.00  0.00           C  
ATOM   2559  O   ILE   341     -10.217   2.659  19.678  1.00  0.00           O  
ATOM   2560  CB  ILE   341     -11.194   1.969  16.619  1.00  0.00           C  
ATOM   2561  CG1 ILE   341     -11.365   2.739  15.307  1.00  0.00           C  
ATOM   2562  CG2 ILE   341     -12.507   2.228  17.384  1.00  0.00           C  
ATOM   2563  CD  ILE   341     -12.376   2.196  14.326  1.00  0.00           C  
ATOM   2564  H   ILE   341      -8.867   1.443  15.881  1.00  0.00           H  
ATOM   2565  N   THR   342      -9.740   0.517  18.967  1.00  0.00           N  
ATOM   2566  CA  THR   342      -9.458  -0.195  20.230  1.00  0.00           C  
ATOM   2567  C   THR   342      -8.436   0.561  21.095  1.00  0.00           C  
ATOM   2568  O   THR   342      -8.687   0.701  22.307  1.00  0.00           O  
ATOM   2569  CB  THR   342      -9.164  -1.649  19.926  1.00  0.00           C  
ATOM   2570  CG2 THR   342      -8.866  -2.461  21.143  1.00  0.00           C  
ATOM   2571  OG1 THR   342     -10.211  -2.232  19.137  1.00  0.00           O  
ATOM   2572  H   THR   342      -9.750  -0.044  18.131  1.00  0.00           H  
ATOM   2573  HG1 THR   342      -9.910  -2.080  18.237  1.00  0.00           H  
ATOM   2574  N   ASN   343      -7.311   1.044  20.526  1.00  0.00           N  
ATOM   2575  CA  ASN   343      -6.340   1.877  21.307  1.00  0.00           C  
ATOM   2576  C   ASN   343      -6.850   3.323  21.682  1.00  0.00           C  
ATOM   2577  O   ASN   343      -6.601   3.684  22.803  1.00  0.00           O  
ATOM   2578  CB  ASN   343      -4.970   1.833  20.582  1.00  0.00           C  
ATOM   2579  CG  ASN   343      -4.304   0.444  20.715  1.00  0.00           C  
ATOM   2580  ND2 ASN   343      -4.599  -0.477  19.807  1.00  0.00           N  
ATOM   2581  OD1 ASN   343      -3.551   0.222  21.613  1.00  0.00           O  
ATOM   2582  H   ASN   343      -7.122   0.877  19.539  1.00  0.00           H  
ATOM   2583 HD21 ASN   343      -5.265  -0.327  19.051  1.00  0.00           H  
ATOM   2584 HD22 ASN   343      -4.307  -1.426  19.978  1.00  0.00           H  
ATOM   2585  N   ILE   344      -7.525   4.110  20.760  1.00  0.00           N  
ATOM   2586  CA  ILE   344      -8.217   5.283  21.217  1.00  0.00           C  
ATOM   2587  C   ILE   344      -9.162   4.914  22.373  1.00  0.00           C  
ATOM   2588  O   ILE   344      -9.206   5.568  23.398  1.00  0.00           O  
ATOM   2589  CB  ILE   344      -8.929   6.107  20.099  1.00  0.00           C  
ATOM   2590  CG1 ILE   344      -7.988   6.657  19.017  1.00  0.00           C  
ATOM   2591  CG2 ILE   344      -9.782   7.255  20.690  1.00  0.00           C  
ATOM   2592  CD  ILE   344      -7.321   8.012  19.237  1.00  0.00           C  
ATOM   2593  H   ILE   344      -7.729   3.813  19.819  1.00  0.00           H  
ATOM   2594  N   MET   345      -9.920   3.758  22.258  1.00  0.00           N  
ATOM   2595  CA  MET   345     -10.853   3.308  23.311  1.00  0.00           C  
ATOM   2596  C   MET   345     -10.231   2.771  24.655  1.00  0.00           C  
ATOM   2597  O   MET   345     -10.883   2.927  25.676  1.00  0.00           O  
ATOM   2598  CB  MET   345     -11.998   2.443  22.647  1.00  0.00           C  
ATOM   2599  CG  MET   345     -12.853   3.310  21.664  1.00  0.00           C  
ATOM   2600  SD  MET   345     -14.119   4.124  22.628  1.00  0.00           S  
ATOM   2601  CE  MET   345     -15.524   2.963  22.705  1.00  0.00           C  
ATOM   2602  H   MET   345      -9.898   3.245  21.379  1.00  0.00           H  
ATOM   2603  N   ALA   346      -9.043   2.226  24.569  1.00  0.00           N  
ATOM   2604  CA  ALA   346      -8.407   1.619  25.729  1.00  0.00           C  
ATOM   2605  C   ALA   346      -7.890   2.718  26.731  1.00  0.00           C  
ATOM   2606  O   ALA   346      -8.002   2.502  27.982  1.00  0.00           O  
ATOM   2607  CB  ALA   346      -7.233   0.708  25.273  1.00  0.00           C  
ATOM   2608  H   ALA   346      -8.669   2.250  23.629  1.00  0.00           H  
ATOM   2609  N   VAL   347      -7.372   3.858  26.186  1.00  0.00           N  
ATOM   2610  CA  VAL   347      -6.885   4.942  27.020  1.00  0.00           C  
ATOM   2611  C   VAL   347      -8.053   5.751  27.533  1.00  0.00           C  
ATOM   2612  O   VAL   347      -7.802   6.344  28.538  1.00  0.00           O  
ATOM   2613  CB  VAL   347      -5.910   5.875  26.285  1.00  0.00           C  
ATOM   2614  CG1 VAL   347      -4.759   5.048  25.714  1.00  0.00           C  
ATOM   2615  CG2 VAL   347      -6.398   6.825  25.250  1.00  0.00           C  
ATOM   2616  H   VAL   347      -7.179   3.922  25.194  1.00  0.00           H  
ATOM   2617  N   ILE   348      -9.209   5.751  26.870  1.00  0.00           N  
ATOM   2618  CA  ILE   348     -10.441   6.395  27.436  1.00  0.00           C  
ATOM   2619  C   ILE   348     -11.262   5.473  28.376  1.00  0.00           C  
ATOM   2620  O   ILE   348     -11.476   5.790  29.560  1.00  0.00           O  
ATOM   2621  CB  ILE   348     -11.334   6.927  26.308  1.00  0.00           C  
ATOM   2622  CG1 ILE   348     -10.581   7.848  25.293  1.00  0.00           C  
ATOM   2623  CG2 ILE   348     -12.674   7.453  26.820  1.00  0.00           C  
ATOM   2624  CD  ILE   348     -11.504   8.062  24.110  1.00  0.00           C  
ATOM   2625  H   ILE   348      -9.237   5.243  25.996  1.00  0.00           H  
ATOM   2626  N   CYX   349     -11.720   4.291  27.839  1.00  0.00           N  
ATOM   2627  CA  CYX   349     -12.835   3.516  28.420  1.00  0.00           C  
ATOM   2628  C   CYX   349     -12.516   2.740  29.706  1.00  0.00           C  
ATOM   2629  O   CYX   349     -13.313   1.884  30.104  1.00  0.00           O  
ATOM   2630  CB  CYX   349     -13.522   2.657  27.359  1.00  0.00           C  
ATOM   2631  SG  CYX   349     -14.293   3.642  26.081  1.00  0.00           S  
ATOM   2632  H   CYX   349     -11.565   4.078  26.864  1.00  0.00           H  
ATOM   2633  N   LYS   350     -11.362   2.921  30.354  1.00  0.00           N  
ATOM   2634  CA  LYS   350     -10.751   2.139  31.432  1.00  0.00           C  
ATOM   2635  C   LYS   350     -11.578   1.976  32.754  1.00  0.00           C  
ATOM   2636  O   LYS   350     -11.413   1.023  33.489  1.00  0.00           O  
ATOM   2637  CB  LYS   350      -9.294   2.698  31.588  1.00  0.00           C  
ATOM   2638  CG  LYS   350      -9.335   4.165  31.989  1.00  0.00           C  
ATOM   2639  CD  LYS   350      -7.951   4.737  32.422  1.00  0.00           C  
ATOM   2640  CE  LYS   350      -6.830   4.755  31.361  1.00  0.00           C  
ATOM   2641  NZ  LYS   350      -5.775   5.749  31.384  1.00  0.00           N1+
ATOM   2642  H   LYS   350     -10.762   3.668  30.023  1.00  0.00           H  
ATOM   2643  HZ1 LYS   350      -6.051   6.697  31.172  1.00  0.00           H  
ATOM   2644  HZ2 LYS   350      -5.296   5.637  32.271  1.00  0.00           H  
ATOM   2645  HZ3 LYS   350      -5.072   5.605  30.681  1.00  0.00           H  
ATOM   2646  N   GLU   351     -12.526   2.876  33.047  1.00  0.00           N  
ATOM   2647  CA  GLU   351     -13.563   2.578  34.114  1.00  0.00           C  
ATOM   2648  C   GLU   351     -14.808   1.699  33.690  1.00  0.00           C  
ATOM   2649  O   GLU   351     -15.683   1.368  34.490  1.00  0.00           O  
ATOM   2650  CB  GLU   351     -13.905   3.963  34.733  1.00  0.00           C  
ATOM   2651  CG  GLU   351     -14.563   3.992  36.133  1.00  0.00           C  
ATOM   2652  CD  GLU   351     -13.547   4.000  37.302  1.00  0.00           C  
ATOM   2653  OE1 GLU   351     -12.427   4.487  37.196  1.00  0.00           O  
ATOM   2654  OE2 GLU   351     -14.000   3.579  38.390  1.00  0.00           O1-
ATOM   2655  H   GLU   351     -12.645   3.711  32.506  1.00  0.00           H  
ATOM   2656  N   SER   352     -14.829   1.257  32.395  1.00  0.00           N  
ATOM   2657  CA  SER   352     -15.907   0.656  31.620  1.00  0.00           C  
ATOM   2658  C   SER   352     -15.414  -0.520  30.781  1.00  0.00           C  
ATOM   2659  O   SER   352     -16.249  -1.342  30.358  1.00  0.00           O  
ATOM   2660  CB  SER   352     -16.609   1.569  30.613  1.00  0.00           C  
ATOM   2661  OG  SER   352     -17.151   2.714  31.185  1.00  0.00           O  
ATOM   2662  H   SER   352     -13.999   1.548  31.911  1.00  0.00           H  
ATOM   2663  HG  SER   352     -17.975   2.523  31.641  1.00  0.00           H  
ATOM   2664  N   CYX   353     -14.091  -0.766  30.538  1.00  0.00           N  
ATOM   2665  CA  CYX   353     -13.474  -2.031  30.127  1.00  0.00           C  
ATOM   2666  C   CYX   353     -12.418  -2.509  31.099  1.00  0.00           C  
ATOM   2667  O   CYX   353     -11.642  -1.670  31.527  1.00  0.00           O  
ATOM   2668  CB  CYX   353     -12.881  -1.784  28.809  1.00  0.00           C  
ATOM   2669  SG  CYX   353     -12.991  -3.113  27.552  1.00  0.00           S  
ATOM   2670  H   CYX   353     -13.436  -0.127  30.972  1.00  0.00           H  
ATOM   2671  N   ASN   354     -12.312  -3.800  31.390  1.00  0.00           N  
ATOM   2672  CA  ASN   354     -11.322  -4.470  32.294  1.00  0.00           C  
ATOM   2673  C   ASN   354      -9.988  -4.791  31.605  1.00  0.00           C  
ATOM   2674  O   ASN   354      -9.788  -4.877  30.448  1.00  0.00           O  
ATOM   2675  CB  ASN   354     -11.950  -5.799  32.754  1.00  0.00           C  
ATOM   2676  CG  ASN   354     -13.158  -5.615  33.728  1.00  0.00           C  
ATOM   2677  ND2 ASN   354     -13.486  -6.656  34.479  1.00  0.00           N  
ATOM   2678  OD1 ASN   354     -13.860  -4.606  33.749  1.00  0.00           O  
ATOM   2679  H   ASN   354     -12.949  -4.421  30.903  1.00  0.00           H  
ATOM   2680 HD21 ASN   354     -12.698  -7.284  34.619  1.00  0.00           H  
ATOM   2681 HD22 ASN   354     -14.277  -6.773  35.083  1.00  0.00           H  
ATOM   2682  N   GLU   355      -8.907  -4.977  32.422  1.00  0.00           N  
ATOM   2683  CA  GLU   355      -7.512  -4.956  31.897  1.00  0.00           C  
ATOM   2684  C   GLU   355      -7.070  -6.178  31.112  1.00  0.00           C  
ATOM   2685  O   GLU   355      -6.232  -6.092  30.189  1.00  0.00           O  
ATOM   2686  CB  GLU   355      -6.478  -4.525  32.914  1.00  0.00           C  
ATOM   2687  CG  GLU   355      -6.217  -5.444  34.082  1.00  0.00           C  
ATOM   2688  CD  GLU   355      -7.535  -5.889  34.800  1.00  0.00           C  
ATOM   2689  OE1 GLU   355      -8.296  -4.949  35.218  1.00  0.00           O  
ATOM   2690  OE2 GLU   355      -7.770  -7.065  35.097  1.00  0.00           O1-
ATOM   2691  H   GLU   355      -9.093  -4.881  33.407  1.00  0.00           H  
ATOM   2692  N   ASP   356      -7.616  -7.301  31.469  1.00  0.00           N  
ATOM   2693  CA  ASP   356      -7.475  -8.564  30.742  1.00  0.00           C  
ATOM   2694  C   ASP   356      -8.349  -8.484  29.471  1.00  0.00           C  
ATOM   2695  O   ASP   356      -7.972  -8.881  28.380  1.00  0.00           O  
ATOM   2696  CB  ASP   356      -7.798  -9.749  31.688  1.00  0.00           C  
ATOM   2697  CG  ASP   356      -9.266  -9.992  32.004  1.00  0.00           C  
ATOM   2698  OD1 ASP   356      -9.971  -8.976  32.297  1.00  0.00           O  
ATOM   2699  OD2 ASP   356      -9.773 -11.128  32.157  1.00  0.00           O1-
ATOM   2700  H   ASP   356      -8.197  -7.353  32.297  1.00  0.00           H  
ATOM   2701  N   VAL   357      -9.575  -7.935  29.571  1.00  0.00           N  
ATOM   2702  CA  VAL   357     -10.474  -7.773  28.374  1.00  0.00           C  
ATOM   2703  C   VAL   357      -9.903  -6.843  27.338  1.00  0.00           C  
ATOM   2704  O   VAL   357      -9.921  -7.177  26.176  1.00  0.00           O  
ATOM   2705  CB  VAL   357     -11.887  -7.307  28.712  1.00  0.00           C  
ATOM   2706  CG1 VAL   357     -12.830  -6.821  27.548  1.00  0.00           C  
ATOM   2707  CG2 VAL   357     -12.567  -8.385  29.606  1.00  0.00           C  
ATOM   2708  H   VAL   357      -9.901  -7.520  30.436  1.00  0.00           H  
ATOM   2709  N   ILE   358      -9.289  -5.687  27.749  1.00  0.00           N  
ATOM   2710  CA  ILE   358      -8.504  -4.882  26.869  1.00  0.00           C  
ATOM   2711  C   ILE   358      -7.398  -5.724  26.270  1.00  0.00           C  
ATOM   2712  O   ILE   358      -7.350  -5.803  25.088  1.00  0.00           O  
ATOM   2713  CB  ILE   358      -7.946  -3.654  27.658  1.00  0.00           C  
ATOM   2714  CG1 ILE   358      -9.121  -2.689  27.825  1.00  0.00           C  
ATOM   2715  CG2 ILE   358      -6.870  -2.932  26.839  1.00  0.00           C  
ATOM   2716  CD  ILE   358      -8.806  -1.457  28.718  1.00  0.00           C  
ATOM   2717  H   ILE   358      -9.225  -5.536  28.751  1.00  0.00           H  
ATOM   2718  N   GLY   359      -6.636  -6.538  26.961  1.00  0.00           N  
ATOM   2719  CA  GLY   359      -5.511  -7.342  26.402  1.00  0.00           C  
ATOM   2720  C   GLY   359      -6.038  -8.257  25.295  1.00  0.00           C  
ATOM   2721  O   GLY   359      -5.345  -8.486  24.269  1.00  0.00           O  
ATOM   2722  H   GLY   359      -6.658  -6.539  27.978  1.00  0.00           H  
ATOM   2723  N   ALA   360      -7.240  -8.837  25.507  1.00  0.00           N  
ATOM   2724  CA  ALA   360      -7.926  -9.696  24.467  1.00  0.00           C  
ATOM   2725  C   ALA   360      -8.372  -8.967  23.161  1.00  0.00           C  
ATOM   2726  O   ALA   360      -8.108  -9.492  22.087  1.00  0.00           O  
ATOM   2727  CB  ALA   360      -9.133 -10.303  25.161  1.00  0.00           C  
ATOM   2728  H   ALA   360      -7.737  -8.575  26.335  1.00  0.00           H  
ATOM   2729  N   LEU   361      -9.055  -7.750  23.256  1.00  0.00           N  
ATOM   2730  CA  LEU   361      -9.393  -6.923  22.032  1.00  0.00           C  
ATOM   2731  C   LEU   361      -8.073  -6.499  21.342  1.00  0.00           C  
ATOM   2732  O   LEU   361      -8.005  -6.599  20.077  1.00  0.00           O  
ATOM   2733  CB  LEU   361     -10.205  -5.566  22.413  1.00  0.00           C  
ATOM   2734  CG  LEU   361     -11.596  -5.901  23.001  1.00  0.00           C  
ATOM   2735  CD1 LEU   361     -11.968  -4.810  24.017  1.00  0.00           C  
ATOM   2736  CD2 LEU   361     -12.734  -6.049  21.961  1.00  0.00           C  
ATOM   2737  H   LEU   361      -9.313  -7.394  24.163  1.00  0.00           H  
ATOM   2738  N   LEU   362      -6.997  -6.281  22.089  1.00  0.00           N  
ATOM   2739  CA  LEU   362      -5.707  -5.884  21.442  1.00  0.00           C  
ATOM   2740  C   LEU   362      -5.163  -7.006  20.659  1.00  0.00           C  
ATOM   2741  O   LEU   362      -4.624  -6.726  19.570  1.00  0.00           O  
ATOM   2742  CB  LEU   362      -4.713  -5.421  22.534  1.00  0.00           C  
ATOM   2743  CG  LEU   362      -5.085  -4.093  23.103  1.00  0.00           C  
ATOM   2744  CD1 LEU   362      -4.149  -3.815  24.317  1.00  0.00           C  
ATOM   2745  CD2 LEU   362      -4.988  -2.892  22.097  1.00  0.00           C  
ATOM   2746  H   LEU   362      -7.101  -6.465  23.078  1.00  0.00           H  
ATOM   2747  N   ASN   363      -5.232  -8.314  21.127  1.00  0.00           N  
ATOM   2748  CA  ASN   363      -4.690  -9.405  20.396  1.00  0.00           C  
ATOM   2749  C   ASN   363      -5.539  -9.702  19.163  1.00  0.00           C  
ATOM   2750  O   ASN   363      -4.900  -9.996  18.161  1.00  0.00           O  
ATOM   2751  CB  ASN   363      -4.685 -10.705  21.198  1.00  0.00           C  
ATOM   2752  CG  ASN   363      -3.630 -10.770  22.241  1.00  0.00           C  
ATOM   2753  ND2 ASN   363      -3.797 -11.212  23.463  1.00  0.00           N  
ATOM   2754  OD1 ASN   363      -2.579 -10.303  21.961  1.00  0.00           O  
ATOM   2755  H   ASN   363      -5.384  -8.392  22.125  1.00  0.00           H  
ATOM   2756 HD21 ASN   363      -4.673 -11.637  23.737  1.00  0.00           H  
ATOM   2757 HD22 ASN   363      -3.015 -11.182  24.102  1.00  0.00           H  
ATOM   2758  N   VAL   364      -6.860  -9.755  19.229  1.00  0.00           N  
ATOM   2759  CA  VAL   364      -7.682 -10.044  18.065  1.00  0.00           C  
ATOM   2760  C   VAL   364      -7.539  -9.038  16.919  1.00  0.00           C  
ATOM   2761  O   VAL   364      -7.429  -9.415  15.755  1.00  0.00           O  
ATOM   2762  CB  VAL   364      -9.153 -10.277  18.451  1.00  0.00           C  
ATOM   2763  CG1 VAL   364      -9.963  -8.989  18.720  1.00  0.00           C  
ATOM   2764  CG2 VAL   364      -9.895 -11.181  17.415  1.00  0.00           C  
ATOM   2765  H   VAL   364      -7.305  -9.520  20.111  1.00  0.00           H  
ATOM   2766  N   PHE   365      -7.474  -7.742  17.246  1.00  0.00           N  
ATOM   2767  CA  PHE   365      -7.428  -6.637  16.233  1.00  0.00           C  
ATOM   2768  C   PHE   365      -5.950  -6.252  15.759  1.00  0.00           C  
ATOM   2769  O   PHE   365      -5.773  -5.742  14.648  1.00  0.00           O  
ATOM   2770  CB  PHE   365      -8.234  -5.422  16.721  1.00  0.00           C  
ATOM   2771  CG  PHE   365      -9.678  -5.675  16.893  1.00  0.00           C  
ATOM   2772  CD1 PHE   365     -10.408  -5.454  18.064  1.00  0.00           C  
ATOM   2773  CD2 PHE   365     -10.398  -6.056  15.718  1.00  0.00           C  
ATOM   2774  CE1 PHE   365     -11.854  -5.494  18.091  1.00  0.00           C  
ATOM   2775  CE2 PHE   365     -11.843  -6.024  15.686  1.00  0.00           C  
ATOM   2776  CZ  PHE   365     -12.544  -5.726  16.866  1.00  0.00           C  
ATOM   2777  H   PHE   365      -7.607  -7.501  18.209  1.00  0.00           H  
ATOM   2778  N   VAL   366      -4.898  -6.686  16.542  1.00  0.00           N  
ATOM   2779  CA  VAL   366      -3.609  -6.853  15.962  1.00  0.00           C  
ATOM   2780  C   VAL   366      -3.516  -8.056  14.980  1.00  0.00           C  
ATOM   2781  O   VAL   366      -3.036  -7.850  13.894  1.00  0.00           O  
ATOM   2782  CB  VAL   366      -2.495  -6.895  17.050  1.00  0.00           C  
ATOM   2783  CG1 VAL   366      -2.113  -8.271  17.664  1.00  0.00           C  
ATOM   2784  CG2 VAL   366      -1.199  -6.280  16.539  1.00  0.00           C  
ATOM   2785  H   VAL   366      -5.096  -7.039  17.457  1.00  0.00           H  
ATOM   2786  N   TRP   367      -4.094  -9.255  15.198  1.00  0.00           N  
ATOM   2787  CA  TRP   367      -4.098 -10.397  14.205  1.00  0.00           C  
ATOM   2788  C   TRP   367      -4.919 -10.042  12.977  1.00  0.00           C  
ATOM   2789  O   TRP   367      -4.580 -10.536  11.907  1.00  0.00           O  
ATOM   2790  CB  TRP   367      -4.550 -11.707  14.891  1.00  0.00           C  
ATOM   2791  CG  TRP   367      -3.384 -12.443  15.606  1.00  0.00           C  
ATOM   2792  CD1 TRP   367      -3.173 -12.353  16.944  1.00  0.00           C  
ATOM   2793  CD2 TRP   367      -2.238 -13.170  15.087  1.00  0.00           C  
ATOM   2794  CE2 TRP   367      -1.350 -13.408  16.151  1.00  0.00           C  
ATOM   2795  CE3 TRP   367      -1.925 -13.566  13.760  1.00  0.00           C  
ATOM   2796  NE1 TRP   367      -1.973 -12.977  17.276  1.00  0.00           N  
ATOM   2797  CZ2 TRP   367      -0.099 -13.979  15.918  1.00  0.00           C  
ATOM   2798  CZ3 TRP   367      -0.638 -14.191  13.532  1.00  0.00           C  
ATOM   2799  CH2 TRP   367       0.220 -14.357  14.622  1.00  0.00           C  
ATOM   2800  H   TRP   367      -4.620  -9.383  16.048  1.00  0.00           H  
ATOM   2801  HE1 TRP   367      -1.484 -12.799  18.148  1.00  0.00           H  
ATOM   2802  N   ILE   368      -5.989  -9.228  13.048  1.00  0.00           N  
ATOM   2803  CA  ILE   368      -6.609  -8.693  11.834  1.00  0.00           C  
ATOM   2804  C   ILE   368      -5.763  -7.705  11.063  1.00  0.00           C  
ATOM   2805  O   ILE   368      -5.768  -7.807   9.785  1.00  0.00           O  
ATOM   2806  CB  ILE   368      -8.133  -8.304  12.060  1.00  0.00           C  
ATOM   2807  CG1 ILE   368      -8.880  -9.531  12.625  1.00  0.00           C  
ATOM   2808  CG2 ILE   368      -8.660  -7.759  10.737  1.00  0.00           C  
ATOM   2809  CD  ILE   368      -9.993  -9.115  13.515  1.00  0.00           C  
ATOM   2810  H   ILE   368      -6.275  -8.979  13.986  1.00  0.00           H  
ATOM   2811  N   GLY   369      -4.951  -6.884  11.688  1.00  0.00           N  
ATOM   2812  CA  GLY   369      -3.993  -6.050  10.994  1.00  0.00           C  
ATOM   2813  C   GLY   369      -2.843  -6.977  10.409  1.00  0.00           C  
ATOM   2814  O   GLY   369      -2.579  -6.908   9.220  1.00  0.00           O  
ATOM   2815  H   GLY   369      -4.935  -6.909  12.701  1.00  0.00           H  
ATOM   2816  N   TYR   370      -2.304  -7.919  11.139  1.00  0.00           N  
ATOM   2817  CA  TYR   370      -1.348  -8.928  10.722  1.00  0.00           C  
ATOM   2818  C   TYR   370      -1.873  -9.701   9.487  1.00  0.00           C  
ATOM   2819  O   TYR   370      -1.138  -9.926   8.568  1.00  0.00           O  
ATOM   2820  CB  TYR   370      -1.049  -9.941  11.855  1.00  0.00           C  
ATOM   2821  CG  TYR   370      -0.254  -9.478  13.076  1.00  0.00           C  
ATOM   2822  CD1 TYR   370       0.455  -8.274  12.957  1.00  0.00           C  
ATOM   2823  CD2 TYR   370      -0.264 -10.288  14.253  1.00  0.00           C  
ATOM   2824  CE1 TYR   370       1.074  -7.751  14.085  1.00  0.00           C  
ATOM   2825  CE2 TYR   370       0.479  -9.738  15.370  1.00  0.00           C  
ATOM   2826  CZ  TYR   370       1.070  -8.442  15.285  1.00  0.00           C  
ATOM   2827  OH  TYR   370       1.740  -7.953  16.338  1.00  0.00           O  
ATOM   2828  H   TYR   370      -2.469  -7.925  12.139  1.00  0.00           H  
ATOM   2829  HH  TYR   370       1.800  -6.993  16.245  1.00  0.00           H  
ATOM   2830  N   LEU   371      -3.197  -9.953   9.437  1.00  0.00           N  
ATOM   2831  CA  LEU   371      -3.849 -10.724   8.346  1.00  0.00           C  
ATOM   2832  C   LEU   371      -3.926  -9.924   7.026  1.00  0.00           C  
ATOM   2833  O   LEU   371      -4.014 -10.584   6.003  1.00  0.00           O  
ATOM   2834  CB  LEU   371      -5.215 -11.390   8.722  1.00  0.00           C  
ATOM   2835  CG  LEU   371      -5.992 -12.239   7.671  1.00  0.00           C  
ATOM   2836  CD1 LEU   371      -5.157 -13.500   7.420  1.00  0.00           C  
ATOM   2837  CD2 LEU   371      -7.455 -12.543   8.005  1.00  0.00           C  
ATOM   2838  H   LEU   371      -3.778  -9.772  10.231  1.00  0.00           H  
ATOM   2839  N   SER   372      -3.765  -8.592   6.952  1.00  0.00           N  
ATOM   2840  CA  SER   372      -3.684  -7.858   5.656  1.00  0.00           C  
ATOM   2841  C   SER   372      -2.347  -8.230   4.965  1.00  0.00           C  
ATOM   2842  O   SER   372      -2.302  -8.490   3.740  1.00  0.00           O  
ATOM   2843  CB  SER   372      -3.917  -6.351   6.025  1.00  0.00           C  
ATOM   2844  OG  SER   372      -3.986  -5.652   4.783  1.00  0.00           O  
ATOM   2845  H   SER   372      -3.568  -8.081   7.800  1.00  0.00           H  
ATOM   2846  HG  SER   372      -4.876  -5.287   4.706  1.00  0.00           H  
ATOM   2847  N   SER   373      -1.238  -8.326   5.661  1.00  0.00           N  
ATOM   2848  CA  SER   373       0.082  -8.669   5.165  1.00  0.00           C  
ATOM   2849  C   SER   373       0.146  -9.981   4.324  1.00  0.00           C  
ATOM   2850  O   SER   373       1.022 -10.072   3.464  1.00  0.00           O  
ATOM   2851  CB  SER   373       1.062  -8.879   6.321  1.00  0.00           C  
ATOM   2852  OG  SER   373       0.735  -8.035   7.439  1.00  0.00           O  
ATOM   2853  H   SER   373      -1.361  -8.226   6.660  1.00  0.00           H  
ATOM   2854  HG  SER   373       0.079  -8.516   7.952  1.00  0.00           H  
ATOM   2855  N   ALA   374      -0.647 -10.960   4.688  1.00  0.00           N  
ATOM   2856  CA  ALA   374      -0.865 -12.236   4.115  1.00  0.00           C  
ATOM   2857  C   ALA   374      -1.935 -12.309   2.979  1.00  0.00           C  
ATOM   2858  O   ALA   374      -1.950 -13.272   2.195  1.00  0.00           O  
ATOM   2859  CB  ALA   374      -1.215 -13.130   5.312  1.00  0.00           C  
ATOM   2860  H   ALA   374      -1.369 -10.782   5.373  1.00  0.00           H  
ATOM   2861  N   VAL   375      -2.864 -11.405   2.849  1.00  0.00           N  
ATOM   2862  CA  VAL   375      -3.835 -11.317   1.709  1.00  0.00           C  
ATOM   2863  C   VAL   375      -3.430 -10.338   0.578  1.00  0.00           C  
ATOM   2864  O   VAL   375      -3.830 -10.562  -0.566  1.00  0.00           O  
ATOM   2865  CB  VAL   375      -5.318 -11.129   2.246  1.00  0.00           C  
ATOM   2866  CG1 VAL   375      -5.771 -12.418   2.912  1.00  0.00           C  
ATOM   2867  CG2 VAL   375      -5.617  -9.944   3.208  1.00  0.00           C  
ATOM   2868  H   VAL   375      -2.894 -10.565   3.404  1.00  0.00           H  
ATOM   2869  N   ASN   376      -2.600  -9.344   0.894  1.00  0.00           N  
ATOM   2870  CA  ASN   376      -2.213  -8.346  -0.024  1.00  0.00           C  
ATOM   2871  C   ASN   376      -1.422  -8.874  -1.288  1.00  0.00           C  
ATOM   2872  O   ASN   376      -1.806  -8.637  -2.461  1.00  0.00           O  
ATOM   2873  CB  ASN   376      -1.264  -7.289   0.705  1.00  0.00           C  
ATOM   2874  CG  ASN   376      -1.139  -6.033  -0.172  1.00  0.00           C  
ATOM   2875  ND2 ASN   376       0.009  -5.804  -0.768  1.00  0.00           N  
ATOM   2876  OD1 ASN   376      -2.074  -5.326  -0.568  1.00  0.00           O  
ATOM   2877  H   ASN   376      -2.294  -9.248   1.851  1.00  0.00           H  
ATOM   2878 HD21 ASN   376       0.824  -6.267  -0.406  1.00  0.00           H  
ATOM   2879 HD22 ASN   376       0.108  -5.070  -1.454  1.00  0.00           H  
ATOM   2880  N   PRO   377      -0.283  -9.681  -1.084  1.00  0.00           N  
ATOM   2881  CA  PRO   377       0.551  -9.973  -2.247  1.00  0.00           C  
ATOM   2882  C   PRO   377      -0.169 -10.727  -3.342  1.00  0.00           C  
ATOM   2883  O   PRO   377       0.291 -10.729  -4.511  1.00  0.00           O  
ATOM   2884  CB  PRO   377       1.801 -10.666  -1.650  1.00  0.00           C  
ATOM   2885  CG  PRO   377       1.285 -11.472  -0.504  1.00  0.00           C  
ATOM   2886  CD  PRO   377       0.190 -10.539   0.015  1.00  0.00           C  
ATOM   2887  N   LEU   378      -1.270 -11.360  -2.970  1.00  0.00           N  
ATOM   2888  CA  LEU   378      -2.147 -12.182  -3.830  1.00  0.00           C  
ATOM   2889  C   LEU   378      -3.123 -11.333  -4.691  1.00  0.00           C  
ATOM   2890  O   LEU   378      -3.715 -11.861  -5.642  1.00  0.00           O  
ATOM   2891  CB  LEU   378      -2.882 -13.302  -3.043  1.00  0.00           C  
ATOM   2892  CG  LEU   378      -2.043 -14.097  -2.097  1.00  0.00           C  
ATOM   2893  CD1 LEU   378      -2.977 -14.807  -1.090  1.00  0.00           C  
ATOM   2894  CD2 LEU   378      -1.174 -15.092  -2.898  1.00  0.00           C  
ATOM   2895  H   LEU   378      -1.491 -11.211  -1.991  1.00  0.00           H  
ATOM   2896  N   VAL   379      -3.365 -10.047  -4.205  1.00  0.00           N  
ATOM   2897  CA  VAL   379      -4.382  -9.166  -4.890  1.00  0.00           C  
ATOM   2898  C   VAL   379      -4.083  -9.016  -6.423  1.00  0.00           C  
ATOM   2899  O   VAL   379      -4.968  -9.063  -7.253  1.00  0.00           O  
ATOM   2900  CB  VAL   379      -4.502  -7.756  -4.202  1.00  0.00           C  
ATOM   2901  CG1 VAL   379      -5.087  -6.676  -5.134  1.00  0.00           C  
ATOM   2902  CG2 VAL   379      -5.209  -7.873  -2.750  1.00  0.00           C  
ATOM   2903  H   VAL   379      -2.919  -9.623  -3.403  1.00  0.00           H  
ATOM   2904  N   TYR   380      -2.831  -8.821  -6.739  1.00  0.00           N  
ATOM   2905  CA  TYR   380      -2.387  -8.556  -8.161  1.00  0.00           C  
ATOM   2906  C   TYR   380      -2.590  -9.758  -9.156  1.00  0.00           C  
ATOM   2907  O   TYR   380      -2.813  -9.507 -10.354  1.00  0.00           O  
ATOM   2908  CB  TYR   380      -0.938  -8.105  -8.169  1.00  0.00           C  
ATOM   2909  CG  TYR   380      -0.449  -7.307  -7.021  1.00  0.00           C  
ATOM   2910  CD1 TYR   380      -1.016  -6.106  -6.657  1.00  0.00           C  
ATOM   2911  CD2 TYR   380       0.743  -7.784  -6.413  1.00  0.00           C  
ATOM   2912  CE1 TYR   380      -0.573  -5.506  -5.459  1.00  0.00           C  
ATOM   2913  CE2 TYR   380       1.333  -7.085  -5.357  1.00  0.00           C  
ATOM   2914  CZ  TYR   380       0.653  -5.955  -4.844  1.00  0.00           C  
ATOM   2915  OH  TYR   380       0.958  -5.442  -3.614  1.00  0.00           O  
ATOM   2916  H   TYR   380      -2.109  -8.645  -6.050  1.00  0.00           H  
ATOM   2917  HH  TYR   380       1.812  -5.756  -3.331  1.00  0.00           H  
ATOM   2918  N   THR   381      -2.520 -10.999  -8.670  1.00  0.00           N  
ATOM   2919  CA  THR   381      -2.837 -12.252  -9.443  1.00  0.00           C  
ATOM   2920  C   THR   381      -4.297 -12.426  -9.830  1.00  0.00           C  
ATOM   2921  O   THR   381      -4.697 -13.318 -10.607  1.00  0.00           O  
ATOM   2922  CB  THR   381      -2.382 -13.370  -8.468  1.00  0.00           C  
ATOM   2923  CG2 THR   381      -2.919 -14.770  -8.551  1.00  0.00           C  
ATOM   2924  OG1 THR   381      -0.949 -13.417  -8.638  1.00  0.00           O  
ATOM   2925  H   THR   381      -2.043 -11.142  -7.785  1.00  0.00           H  
ATOM   2926  HG1 THR   381      -0.567 -12.597  -8.292  1.00  0.00           H  
ATOM   2927  N   LEU   382      -5.174 -11.586  -9.264  1.00  0.00           N  
ATOM   2928  CA  LEU   382      -6.568 -11.544  -9.722  1.00  0.00           C  
ATOM   2929  C   LEU   382      -6.867 -10.453 -10.723  1.00  0.00           C  
ATOM   2930  O   LEU   382      -7.968 -10.279 -11.316  1.00  0.00           O  
ATOM   2931  CB  LEU   382      -7.506 -11.342  -8.481  1.00  0.00           C  
ATOM   2932  CG  LEU   382      -7.403 -12.554  -7.486  1.00  0.00           C  
ATOM   2933  CD1 LEU   382      -7.742 -11.954  -6.122  1.00  0.00           C  
ATOM   2934  CD2 LEU   382      -8.266 -13.725  -7.833  1.00  0.00           C  
ATOM   2935  H   LEU   382      -4.817 -10.868  -8.648  1.00  0.00           H  
ATOM   2936  N   PHE   383      -5.952  -9.531 -10.918  1.00  0.00           N  
ATOM   2937  CA  PHE   383      -6.127  -8.206 -11.633  1.00  0.00           C  
ATOM   2938  C   PHE   383      -5.119  -7.783 -12.715  1.00  0.00           C  
ATOM   2939  O   PHE   383      -5.378  -6.911 -13.493  1.00  0.00           O  
ATOM   2940  CB  PHE   383      -6.194  -7.017 -10.584  1.00  0.00           C  
ATOM   2941  CG  PHE   383      -7.369  -7.148  -9.560  1.00  0.00           C  
ATOM   2942  CD1 PHE   383      -8.694  -7.294 -10.039  1.00  0.00           C  
ATOM   2943  CD2 PHE   383      -7.180  -6.805  -8.203  1.00  0.00           C  
ATOM   2944  CE1 PHE   383      -9.794  -7.252  -9.139  1.00  0.00           C  
ATOM   2945  CE2 PHE   383      -8.271  -6.864  -7.316  1.00  0.00           C  
ATOM   2946  CZ  PHE   383      -9.580  -7.041  -7.809  1.00  0.00           C  
ATOM   2947  H   PHE   383      -5.150  -9.583 -10.313  1.00  0.00           H  
ATOM   2948  N   ASN   384      -4.014  -8.561 -12.879  1.00  0.00           N  
ATOM   2949  CA  ASN   384      -2.929  -8.311 -13.721  1.00  0.00           C  
ATOM   2950  C   ASN   384      -2.346  -9.653 -14.181  1.00  0.00           C  
ATOM   2951  O   ASN   384      -2.058 -10.549 -13.386  1.00  0.00           O  
ATOM   2952  CB  ASN   384      -1.987  -7.274 -13.043  1.00  0.00           C  
ATOM   2953  CG  ASN   384      -0.654  -6.971 -13.777  1.00  0.00           C  
ATOM   2954  ND2 ASN   384      -0.097  -5.835 -13.622  1.00  0.00           N  
ATOM   2955  OD1 ASN   384      -0.166  -7.786 -14.526  1.00  0.00           O  
ATOM   2956  H   ASN   384      -3.828  -9.224 -12.140  1.00  0.00           H  
ATOM   2957 HD21 ASN   384      -0.384  -5.151 -12.945  1.00  0.00           H  
ATOM   2958 HD22 ASN   384       0.811  -5.722 -14.068  1.00  0.00           H  
ATOM   2959  N   LYS   385      -2.341  -9.726 -15.489  1.00  0.00           N  
ATOM   2960  CA  LYS   385      -2.048 -10.943 -16.260  1.00  0.00           C  
ATOM   2961  C   LYS   385      -0.577 -11.290 -16.138  1.00  0.00           C  
ATOM   2962  O   LYS   385      -0.244 -12.471 -16.129  1.00  0.00           O  
ATOM   2963  CB  LYS   385      -2.401 -10.704 -17.748  1.00  0.00           C  
ATOM   2964  CG  LYS   385      -2.704 -12.019 -18.524  1.00  0.00           C  
ATOM   2965  CD  LYS   385      -2.974 -11.808 -20.051  1.00  0.00           C  
ATOM   2966  CE  LYS   385      -3.130 -13.252 -20.624  1.00  0.00           C  
ATOM   2967  NZ  LYS   385      -4.473 -13.786 -20.568  1.00  0.00           N1+
ATOM   2968  H   LYS   385      -2.506  -8.877 -16.007  1.00  0.00           H  
ATOM   2969  HZ1 LYS   385      -4.601 -14.775 -20.730  1.00  0.00           H  
ATOM   2970  HZ2 LYS   385      -4.996 -13.440 -19.776  1.00  0.00           H  
ATOM   2971  HZ3 LYS   385      -4.987 -13.239 -21.239  1.00  0.00           H  
ATOM   2972  N   THR   386       0.305 -10.259 -15.967  1.00  0.00           N  
ATOM   2973  CA  THR   386       1.735 -10.493 -15.758  1.00  0.00           C  
ATOM   2974  C   THR   386       2.023 -10.956 -14.289  1.00  0.00           C  
ATOM   2975  O   THR   386       2.813 -11.896 -14.106  1.00  0.00           O  
ATOM   2976  CB  THR   386       2.644  -9.295 -16.208  1.00  0.00           C  
ATOM   2977  CG2 THR   386       4.051  -9.680 -15.769  1.00  0.00           C  
ATOM   2978  OG1 THR   386       2.429  -9.032 -17.537  1.00  0.00           O  
ATOM   2979  H   THR   386      -0.035  -9.354 -16.264  1.00  0.00           H  
ATOM   2980  HG1 THR   386       1.627  -8.496 -17.528  1.00  0.00           H  
ATOM   2981  N   TYR   387       1.409 -10.331 -13.291  1.00  0.00           N  
ATOM   2982  CA  TYR   387       1.634 -10.667 -11.873  1.00  0.00           C  
ATOM   2983  C   TYR   387       0.982 -12.020 -11.632  1.00  0.00           C  
ATOM   2984  O   TYR   387       1.577 -12.845 -10.986  1.00  0.00           O  
ATOM   2985  CB  TYR   387       0.952  -9.673 -10.930  1.00  0.00           C  
ATOM   2986  CG  TYR   387       1.919  -8.687 -10.346  1.00  0.00           C  
ATOM   2987  CD1 TYR   387       2.917  -9.076  -9.446  1.00  0.00           C  
ATOM   2988  CD2 TYR   387       1.732  -7.326 -10.607  1.00  0.00           C  
ATOM   2989  CE1 TYR   387       3.663  -8.139  -8.701  1.00  0.00           C  
ATOM   2990  CE2 TYR   387       2.510  -6.371  -9.965  1.00  0.00           C  
ATOM   2991  CZ  TYR   387       3.462  -6.776  -9.001  1.00  0.00           C  
ATOM   2992  OH  TYR   387       4.178  -5.926  -8.265  1.00  0.00           O  
ATOM   2993  H   TYR   387       0.890  -9.489 -13.503  1.00  0.00           H  
ATOM   2994  HH  TYR   387       3.769  -5.081  -8.075  1.00  0.00           H  
ATOM   2995  N   ARG   388      -0.218 -12.357 -12.289  1.00  0.00           N  
ATOM   2996  CA  ARG   388      -0.704 -13.713 -12.315  1.00  0.00           C  
ATOM   2997  C   ARG   388       0.408 -14.616 -12.896  1.00  0.00           C  
ATOM   2998  O   ARG   388       0.731 -15.675 -12.299  1.00  0.00           O  
ATOM   2999  CB  ARG   388      -2.045 -13.804 -13.013  1.00  0.00           C  
ATOM   3000  CG  ARG   388      -2.477 -15.319 -12.927  1.00  0.00           C  
ATOM   3001  CD  ARG   388      -3.906 -15.464 -13.337  1.00  0.00           C  
ATOM   3002  NE  ARG   388      -4.314 -16.806 -12.888  1.00  0.00           N  
ATOM   3003  CZ  ARG   388      -5.152 -17.123 -11.931  1.00  0.00           C  
ATOM   3004  NH1 ARG   388      -5.647 -16.381 -10.961  1.00  0.00           N1+
ATOM   3005  NH2 ARG   388      -5.567 -18.356 -11.981  1.00  0.00           N  
ATOM   3006  H   ARG   388      -0.652 -11.729 -12.946  1.00  0.00           H  
ATOM   3007  HE  ARG   388      -3.961 -17.580 -13.422  1.00  0.00           H  
ATOM   3008 HH11 ARG   388      -5.349 -15.429 -10.797  1.00  0.00           H  
ATOM   3009 HH12 ARG   388      -6.316 -16.862 -10.376  1.00  0.00           H  
ATOM   3010 HH21 ARG   388      -5.098 -18.908 -12.683  1.00  0.00           H  
ATOM   3011 HH22 ARG   388      -6.504 -18.663 -11.727  1.00  0.00           H  
ATOM   3012  N   SER   389       0.926 -14.302 -14.113  1.00  0.00           N  
ATOM   3013  CA  SER   389       1.915 -15.131 -14.801  1.00  0.00           C  
ATOM   3014  C   SER   389       3.194 -15.528 -14.008  1.00  0.00           C  
ATOM   3015  O   SER   389       3.513 -16.657 -13.986  1.00  0.00           O  
ATOM   3016  CB  SER   389       2.129 -14.712 -16.138  1.00  0.00           C  
ATOM   3017  OG  SER   389       3.114 -15.612 -16.686  1.00  0.00           O  
ATOM   3018  H   SER   389       0.427 -13.628 -14.662  1.00  0.00           H  
ATOM   3019  HG  SER   389       2.788 -16.515 -16.576  1.00  0.00           H  
ATOM   3020  N   ALA   390       3.806 -14.494 -13.399  1.00  0.00           N  
ATOM   3021  CA  ALA   390       4.968 -14.649 -12.510  1.00  0.00           C  
ATOM   3022  C   ALA   390       4.618 -15.573 -11.292  1.00  0.00           C  
ATOM   3023  O   ALA   390       5.193 -16.583 -11.050  1.00  0.00           O  
ATOM   3024  CB  ALA   390       5.265 -13.218 -12.021  1.00  0.00           C  
ATOM   3025  H   ALA   390       3.484 -13.572 -13.638  1.00  0.00           H  
ATOM   3026  N   PHE   391       3.582 -15.324 -10.574  1.00  0.00           N  
ATOM   3027  CA  PHE   391       3.084 -16.093  -9.389  1.00  0.00           C  
ATOM   3028  C   PHE   391       2.850 -17.591  -9.784  1.00  0.00           C  
ATOM   3029  O   PHE   391       3.432 -18.436  -9.128  1.00  0.00           O  
ATOM   3030  CB  PHE   391       1.863 -15.378  -8.893  1.00  0.00           C  
ATOM   3031  CG  PHE   391       2.046 -14.224  -7.938  1.00  0.00           C  
ATOM   3032  CD1 PHE   391       2.929 -13.137  -8.128  1.00  0.00           C  
ATOM   3033  CD2 PHE   391       1.384 -14.324  -6.662  1.00  0.00           C  
ATOM   3034  CE1 PHE   391       3.175 -12.222  -7.105  1.00  0.00           C  
ATOM   3035  CE2 PHE   391       1.595 -13.414  -5.675  1.00  0.00           C  
ATOM   3036  CZ  PHE   391       2.437 -12.313  -5.880  1.00  0.00           C  
ATOM   3037  H   PHE   391       3.100 -14.505 -10.900  1.00  0.00           H  
ATOM   3038  N   SER   392       2.145 -17.833 -10.938  1.00  0.00           N  
ATOM   3039  CA  SER   392       1.950 -19.172 -11.515  1.00  0.00           C  
ATOM   3040  C   SER   392       3.243 -19.796 -11.885  1.00  0.00           C  
ATOM   3041  O   SER   392       3.463 -20.922 -11.330  1.00  0.00           O  
ATOM   3042  CB  SER   392       0.907 -19.127 -12.620  1.00  0.00           C  
ATOM   3043  OG  SER   392       0.624 -20.337 -13.184  1.00  0.00           O  
ATOM   3044  H   SER   392       1.585 -17.066 -11.289  1.00  0.00           H  
ATOM   3045  HG  SER   392      -0.289 -20.378 -13.490  1.00  0.00           H  
ATOM   3046  N   ARG   393       4.123 -19.203 -12.699  1.00  0.00           N  
ATOM   3047  CA  ARG   393       5.407 -19.844 -13.138  1.00  0.00           C  
ATOM   3048  C   ARG   393       6.373 -20.082 -12.011  1.00  0.00           C  
ATOM   3049  O   ARG   393       7.254 -20.948 -12.095  1.00  0.00           O  
ATOM   3050  CB  ARG   393       6.203 -18.919 -14.147  1.00  0.00           C  
ATOM   3051  CG  ARG   393       5.511 -18.937 -15.508  1.00  0.00           C  
ATOM   3052  CD  ARG   393       6.313 -18.042 -16.518  1.00  0.00           C  
ATOM   3053  NE  ARG   393       5.845 -16.606 -16.429  1.00  0.00           N  
ATOM   3054  CZ  ARG   393       6.456 -15.518 -16.190  1.00  0.00           C  
ATOM   3055  NH1 ARG   393       7.672 -15.460 -15.792  1.00  0.00           N1+
ATOM   3056  NH2 ARG   393       5.845 -14.388 -16.194  1.00  0.00           N  
ATOM   3057  H   ARG   393       3.859 -18.324 -13.125  1.00  0.00           H  
ATOM   3058  HE  ARG   393       4.973 -16.388 -16.893  1.00  0.00           H  
ATOM   3059 HH11 ARG   393       8.154 -16.346 -15.719  1.00  0.00           H  
ATOM   3060 HH12 ARG   393       8.017 -14.648 -15.303  1.00  0.00           H  
ATOM   3061 HH21 ARG   393       4.849 -14.411 -16.331  1.00  0.00           H  
ATOM   3062 HH22 ARG   393       6.343 -13.527 -16.041  1.00  0.00           H  
ATOM   3063  N   TYR   394       6.450 -19.281 -10.934  1.00  0.00           N  
ATOM   3064  CA  TYR   394       7.434 -19.451  -9.796  1.00  0.00           C  
ATOM   3065  C   TYR   394       6.957 -20.520  -8.792  1.00  0.00           C  
ATOM   3066  O   TYR   394       7.690 -21.447  -8.472  1.00  0.00           O  
ATOM   3067  CB  TYR   394       7.769 -18.107  -9.132  1.00  0.00           C  
ATOM   3068  CG  TYR   394       8.189 -16.862  -9.977  1.00  0.00           C  
ATOM   3069  CD1 TYR   394       8.570 -16.974 -11.333  1.00  0.00           C  
ATOM   3070  CD2 TYR   394       8.211 -15.606  -9.336  1.00  0.00           C  
ATOM   3071  CE1 TYR   394       8.983 -15.831 -12.028  1.00  0.00           C  
ATOM   3072  CE2 TYR   394       8.586 -14.489 -10.089  1.00  0.00           C  
ATOM   3073  CZ  TYR   394       8.956 -14.570 -11.382  1.00  0.00           C  
ATOM   3074  OH  TYR   394       9.274 -13.417 -12.129  1.00  0.00           O  
ATOM   3075  H   TYR   394       5.769 -18.547 -10.831  1.00  0.00           H  
ATOM   3076  HH  TYR   394       8.852 -13.360 -12.992  1.00  0.00           H  
ATOM   3077  N   ILE   395       5.632 -20.537  -8.483  1.00  0.00           N  
ATOM   3078  CA  ILE   395       4.965 -21.730  -7.946  1.00  0.00           C  
ATOM   3079  C   ILE   395       5.299 -23.002  -8.762  1.00  0.00           C  
ATOM   3080  O   ILE   395       5.644 -24.071  -8.218  1.00  0.00           O  
ATOM   3081  CB  ILE   395       3.423 -21.660  -7.877  1.00  0.00           C  
ATOM   3082  CG1 ILE   395       2.999 -20.646  -6.788  1.00  0.00           C  
ATOM   3083  CG2 ILE   395       2.617 -22.964  -7.812  1.00  0.00           C  
ATOM   3084  CD  ILE   395       2.967 -21.165  -5.329  1.00  0.00           C  
ATOM   3085  H   ILE   395       5.024 -19.853  -8.912  1.00  0.00           H  
ATOM   3086  N   GLN   396       5.261 -23.009 -10.065  1.00  0.00           N  
ATOM   3087  CA  GLN   396       5.672 -24.116 -10.975  1.00  0.00           C  
ATOM   3088  C   GLN   396       7.219 -24.387 -11.080  1.00  0.00           C  
ATOM   3089  O   GLN   396       7.685 -25.282 -11.768  1.00  0.00           O  
ATOM   3090  CB  GLN   396       4.956 -24.022 -12.301  1.00  0.00           C  
ATOM   3091  CG  GLN   396       3.462 -24.359 -12.247  1.00  0.00           C  
ATOM   3092  CD  GLN   396       2.536 -23.654 -13.257  1.00  0.00           C  
ATOM   3093  NE2 GLN   396       1.215 -23.740 -13.041  1.00  0.00           N  
ATOM   3094  OE1 GLN   396       2.938 -23.089 -14.286  1.00  0.00           O  
ATOM   3095  H   GLN   396       4.989 -22.091 -10.399  1.00  0.00           H  
ATOM   3096 HE21 GLN   396       0.835 -24.184 -12.222  1.00  0.00           H  
ATOM   3097 HE22 GLN   396       0.568 -23.320 -13.693  1.00  0.00           H  
ATOM   3098  N   CYS   397       8.007 -23.646 -10.333  1.00  0.00           N  
ATOM   3099  CA  CYS   397       9.442 -23.658 -10.200  1.00  0.00           C  
ATOM   3100  C   CYS   397      10.168 -23.383 -11.539  1.00  0.00           C  
ATOM   3101  O   CYS   397      11.275 -23.819 -11.736  1.00  0.00           O  
ATOM   3102  CB  CYS   397       9.963 -24.910  -9.446  1.00  0.00           C  
ATOM   3103  SG  CYS   397       9.233 -24.856  -7.777  1.00  0.00           S  
ATOM   3104  H   CYS   397       7.493 -22.956  -9.806  1.00  0.00           H  
ATOM   3105  N   GLN   398       9.455 -22.722 -12.500  1.00  0.00           N  
ATOM   3106  CA  GLN   398       9.954 -22.285 -13.733  1.00  0.00           C  
ATOM   3107  C   GLN   398      10.478 -20.802 -13.677  1.00  0.00           C  
ATOM   3108  O   GLN   398       9.851 -19.837 -13.986  1.00  0.00           O  
ATOM   3109  CB  GLN   398       8.934 -22.342 -14.913  1.00  0.00           C  
ATOM   3110  CG  GLN   398       8.231 -23.675 -15.008  1.00  0.00           C  
ATOM   3111  CD  GLN   398       9.073 -24.833 -15.499  1.00  0.00           C  
ATOM   3112  NE2 GLN   398       9.088 -25.990 -14.845  1.00  0.00           N  
ATOM   3113  OE1 GLN   398       9.692 -24.712 -16.519  1.00  0.00           O  
ATOM   3114  H   GLN   398       8.549 -22.370 -12.224  1.00  0.00           H  
ATOM   3115 HE21 GLN   398       8.428 -26.141 -14.101  1.00  0.00           H  
ATOM   3116 HE22 GLN   398       9.607 -26.793 -15.195  1.00  0.00           H  
ATOM   3117  N   TYR   399      11.692 -20.724 -13.329  1.00  0.00           N  
ATOM   3118  CA  TYR   399      12.339 -19.459 -13.009  1.00  0.00           C  
ATOM   3119  C   TYR   399      12.935 -18.710 -14.214  1.00  0.00           C  
ATOM   3120  O   TYR   399      13.319 -17.523 -14.233  1.00  0.00           O  
ATOM   3121  CB  TYR   399      13.511 -19.646 -11.981  1.00  0.00           C  
ATOM   3122  CG  TYR   399      13.141 -20.359 -10.686  1.00  0.00           C  
ATOM   3123  CD1 TYR   399      13.758 -21.567 -10.222  1.00  0.00           C  
ATOM   3124  CD2 TYR   399      12.191 -19.778  -9.868  1.00  0.00           C  
ATOM   3125  CE1 TYR   399      13.203 -22.218  -9.118  1.00  0.00           C  
ATOM   3126  CE2 TYR   399      11.663 -20.462  -8.758  1.00  0.00           C  
ATOM   3127  CZ  TYR   399      12.175 -21.658  -8.344  1.00  0.00           C  
ATOM   3128  OH  TYR   399      11.675 -22.324  -7.287  1.00  0.00           O  
ATOM   3129  H   TYR   399      12.261 -21.556 -13.444  1.00  0.00           H  
ATOM   3130  HH  TYR   399      10.839 -21.917  -7.076  1.00  0.00           H  
ATOM   3131  N   LYS   400      12.931 -19.397 -15.386  1.00  0.00           N  
ATOM   3132  CA  LYS   400      13.627 -19.010 -16.619  1.00  0.00           C  
ATOM   3133  C   LYS   400      12.902 -17.750 -17.202  1.00  0.00           C  
ATOM   3134  O   LYS   400      11.702 -17.536 -17.002  1.00  0.00           O  
ATOM   3135  CB  LYS   400      13.640 -20.174 -17.623  1.00  0.00           C  
ATOM   3136  CG  LYS   400      12.289 -20.669 -18.109  1.00  0.00           C  
ATOM   3137  CD  LYS   400      12.480 -21.741 -19.137  1.00  0.00           C  
ATOM   3138  CE  LYS   400      11.100 -22.480 -19.243  1.00  0.00           C  
ATOM   3139  NZ  LYS   400      11.164 -23.640 -20.142  1.00  0.00           N1+
ATOM   3140  H   LYS   400      12.693 -20.370 -15.235  1.00  0.00           H  
ATOM   3141  HZ1 LYS   400      12.003 -24.173 -19.984  1.00  0.00           H  
ATOM   3142  HZ2 LYS   400      10.248 -24.078 -20.065  1.00  0.00           H  
ATOM   3143  HZ3 LYS   400      11.226 -23.312 -21.094  1.00  0.00           H  
ATOM   3144  N   GLU   401      13.647 -16.903 -17.917  1.00  0.00           N  
ATOM   3145  CA  GLU   401      13.197 -15.668 -18.668  1.00  0.00           C  
ATOM   3146  C   GLU   401      12.438 -14.635 -17.817  1.00  0.00           C  
ATOM   3147  O   GLU   401      11.900 -13.635 -18.385  1.00  0.00           O  
ATOM   3148  CB  GLU   401      12.532 -16.024 -19.910  1.00  0.00           C  
ATOM   3149  CG  GLU   401      13.280 -17.005 -20.829  1.00  0.00           C  
ATOM   3150  CD  GLU   401      14.779 -16.704 -21.205  1.00  0.00           C  
ATOM   3151  OE1 GLU   401      15.511 -17.685 -21.350  1.00  0.00           O  
ATOM   3152  OE2 GLU   401      15.125 -15.511 -21.412  1.00  0.00           O1-
ATOM   3153  H   GLU   401      14.640 -17.086 -17.996  1.00  0.00           H  
TER   
ATOM   3154  N   NME   402      12.422 -14.793 -16.473  1.00  0.00           N  
ATOM   3155  CH3 NME   402      11.477 -14.193 -15.614  1.00  0.00           C  
ATOM   3156  H   NME   402      12.888 -15.640 -16.186  1.00  0.00           H  
ATOM   3157  C1  MOL  1668     -13.958  -1.340  -1.434  1.00  0.00           C  
ATOM   3158  N1  MOL  1668     -12.160   1.872  -2.343  1.00  0.00           N  
ATOM   3159  O1  MOL  1668     -13.098   2.149  -4.366  1.00  0.00           O  
ATOM   3160  C2  MOL  1668     -13.500   0.098  -1.262  1.00  0.00           C  
ATOM   3161  O2  MOL  1668     -12.580   5.071  -4.346  1.00  0.00           O  
ATOM   3162  C3  MOL  1668     -14.779   0.950  -1.511  1.00  0.00           C  
ATOM   3163  O3  MOL  1668     -10.521   3.496  -0.642  1.00  0.00           O  
ATOM   3164  C4  MOL  1668     -12.285   0.395  -2.165  1.00  0.00           C  
ATOM   3165  C5  MOL  1668     -12.579   2.655  -3.429  1.00  0.00           C  
ATOM   3166  C6  MOL  1668     -12.385   4.171  -3.261  1.00  0.00           C  
ATOM   3167  C7  MOL  1668     -12.381   6.291  -3.914  1.00  0.00           C  
ATOM   3168  C8  MOL  1668     -11.930   6.186  -2.603  1.00  0.00           C  
ATOM   3169  C9  MOL  1668     -11.951   4.865  -2.151  1.00  0.00           C  
ATOM   3170  C10 MOL  1668     -11.689   4.325  -0.761  1.00  0.00           C  
ATOM   3171  C11 MOL  1668      -9.347   4.134  -0.367  1.00  0.00           C  
ATOM   3172  C12 MOL  1668      -8.836   4.161   1.001  1.00  0.00           C  
ATOM   3173  C13 MOL  1668      -7.672   4.891   1.179  1.00  0.00           C  
ATOM   3174  C14 MOL  1668      -7.198   5.759   0.259  1.00  0.00           C  
ATOM   3175  C15 MOL  1668      -7.786   5.880  -1.028  1.00  0.00           C  
ATOM   3176  C16 MOL  1668      -8.836   4.939  -1.362  1.00  0.00           C  
ATOM   3177  C17 MOL  1668     -11.646   7.394  -1.918  1.00  0.00           C  
ATOM   3178  C18 MOL  1668     -11.828   8.648  -2.524  1.00  0.00           C  
ATOM   3179  C19 MOL  1668     -12.215   8.657  -3.903  1.00  0.00           C  
ATOM   3180  C20 MOL  1668     -12.526   7.512  -4.524  1.00  0.00           C  
ATOM   3181  H19 MOL  1668     -11.680   2.415  -1.632  1.00  0.00           H  
END
