# Supplementary material for: Design of Small Non-Peptidic Ligands That Alter Heteromerization between Cannabinoid CB1 and Serotonin 5HT2A Receptors
Source: J Med Chem. 2024 Dec 27;68(1):261–9. doi: 10.1021/acs.jmedchem.4c01796 (PMC11726681; doi:10.1021/acs.jmedchem.4c01796)
Supplement: Supplementary file 4 — jm4c01796_si_004.pdb [file jm4c01796_si_004.pdb]

ATOM      1  C   ACE    66      -7.399 -23.629  26.417  1.00  0.00           C  
ATOM      2  O   ACE    66      -7.632 -22.533  26.042  1.00  0.00           O  
ATOM      3  CH3 ACE    66      -7.183 -23.819  27.961  1.00  0.00           C  
ATOM      4  N   GLU    67      -7.301 -24.783  25.655  1.00  0.00           N  
ATOM      5  CA  GLU    67      -7.639 -24.843  24.224  1.00  0.00           C  
ATOM      6  C   GLU    67      -6.613 -24.227  23.323  1.00  0.00           C  
ATOM      7  O   GLU    67      -6.831 -24.027  22.103  1.00  0.00           O  
ATOM      8  CB  GLU    67      -9.052 -24.385  23.891  1.00  0.00           C  
ATOM      9  CG  GLU    67     -10.218 -24.946  24.790  1.00  0.00           C  
ATOM     10  CD  GLU    67     -10.112 -26.467  24.984  1.00  0.00           C  
ATOM     11  OE1 GLU    67     -10.153 -27.242  24.048  1.00  0.00           O  
ATOM     12  OE2 GLU    67      -9.931 -26.807  26.185  1.00  0.00           O1-
ATOM     13  H   GLU    67      -7.059 -25.648  26.119  1.00  0.00           H  
ATOM     14  N   LYS    68      -5.393 -23.867  23.845  1.00  0.00           N  
ATOM     15  CA  LYS    68      -4.523 -22.840  23.167  1.00  0.00           C  
ATOM     16  C   LYS    68      -3.963 -23.305  21.822  1.00  0.00           C  
ATOM     17  O   LYS    68      -3.639 -22.594  20.869  1.00  0.00           O  
ATOM     18  CB  LYS    68      -3.331 -22.505  24.139  1.00  0.00           C  
ATOM     19  CG  LYS    68      -3.795 -21.944  25.542  1.00  0.00           C  
ATOM     20  CD  LYS    68      -2.679 -21.550  26.416  1.00  0.00           C  
ATOM     21  CE  LYS    68      -1.787 -22.704  26.864  1.00  0.00           C  
ATOM     22  NZ  LYS    68      -0.655 -22.257  27.644  1.00  0.00           N1+
ATOM     23  H   LYS    68      -5.095 -24.342  24.684  1.00  0.00           H  
ATOM     24  HZ1 LYS    68       0.025 -21.848  27.029  1.00  0.00           H  
ATOM     25  HZ2 LYS    68      -0.929 -21.630  28.381  1.00  0.00           H  
ATOM     26  HZ3 LYS    68      -0.191 -23.047  28.059  1.00  0.00           H  
ATOM     27  N   ASN    69      -3.751 -24.620  21.673  1.00  0.00           N  
ATOM     28  CA  ASN    69      -2.994 -25.206  20.557  1.00  0.00           C  
ATOM     29  C   ASN    69      -3.871 -25.061  19.199  1.00  0.00           C  
ATOM     30  O   ASN    69      -3.213 -25.000  18.127  1.00  0.00           O  
ATOM     31  CB  ASN    69      -2.523 -26.664  20.821  1.00  0.00           C  
ATOM     32  CG  ASN    69      -1.451 -26.767  21.803  1.00  0.00           C  
ATOM     33  ND2 ASN    69      -0.579 -27.799  21.739  1.00  0.00           N  
ATOM     34  OD1 ASN    69      -1.297 -25.930  22.672  1.00  0.00           O  
ATOM     35  H   ASN    69      -4.038 -25.198  22.463  1.00  0.00           H  
ATOM     36 HD21 ASN    69      -0.636 -28.511  21.023  1.00  0.00           H  
ATOM     37 HD22 ASN    69       0.146 -27.720  22.439  1.00  0.00           H  
ATOM     38  N   TRP    70      -5.172 -24.899  19.099  1.00  0.00           N  
ATOM     39  CA  TRP    70      -5.892 -24.550  17.846  1.00  0.00           C  
ATOM     40  C   TRP    70      -5.669 -23.109  17.411  1.00  0.00           C  
ATOM     41  O   TRP    70      -5.570 -22.852  16.228  1.00  0.00           O  
ATOM     42  CB  TRP    70      -7.304 -24.909  18.110  1.00  0.00           C  
ATOM     43  CG  TRP    70      -7.581 -26.222  18.719  1.00  0.00           C  
ATOM     44  CD1 TRP    70      -8.204 -26.374  19.893  1.00  0.00           C  
ATOM     45  CD2 TRP    70      -7.178 -27.586  18.273  1.00  0.00           C  
ATOM     46  CE2 TRP    70      -7.794 -28.511  19.172  1.00  0.00           C  
ATOM     47  CE3 TRP    70      -6.464 -28.214  17.241  1.00  0.00           C  
ATOM     48  NE1 TRP    70      -8.292 -27.738  20.225  1.00  0.00           N  
ATOM     49  CZ2 TRP    70      -7.764 -29.869  19.077  1.00  0.00           C  
ATOM     50  CZ3 TRP    70      -6.218 -29.606  17.236  1.00  0.00           C  
ATOM     51  CH2 TRP    70      -6.985 -30.441  18.096  1.00  0.00           C  
ATOM     52  H   TRP    70      -5.794 -24.915  19.897  1.00  0.00           H  
ATOM     53  HE1 TRP    70      -8.671 -28.077  21.099  1.00  0.00           H  
ATOM     54  N   SER    71      -5.359 -22.242  18.324  1.00  0.00           N  
ATOM     55  CA  SER    71      -5.039 -20.847  17.960  1.00  0.00           C  
ATOM     56  C   SER    71      -3.552 -20.609  17.646  1.00  0.00           C  
ATOM     57  O   SER    71      -3.252 -19.910  16.609  1.00  0.00           O  
ATOM     58  CB  SER    71      -5.586 -19.934  19.098  1.00  0.00           C  
ATOM     59  OG  SER    71      -4.819 -20.033  20.293  1.00  0.00           O  
ATOM     60  H   SER    71      -5.345 -22.501  19.303  1.00  0.00           H  
ATOM     61  HG  SER    71      -5.407 -20.358  20.985  1.00  0.00           H  
ATOM     62  N   ALA    72      -2.664 -21.314  18.300  1.00  0.00           N  
ATOM     63  CA  ALA    72      -1.239 -21.393  17.833  1.00  0.00           C  
ATOM     64  C   ALA    72      -1.156 -22.032  16.467  1.00  0.00           C  
ATOM     65  O   ALA    72      -0.235 -21.638  15.714  1.00  0.00           O  
ATOM     66  CB  ALA    72      -0.303 -22.041  18.951  1.00  0.00           C  
ATOM     67  H   ALA    72      -2.870 -21.760  19.181  1.00  0.00           H  
ATOM     68  N   LEU    73      -2.050 -22.920  16.071  1.00  0.00           N  
ATOM     69  CA  LEU    73      -1.969 -23.586  14.763  1.00  0.00           C  
ATOM     70  C   LEU    73      -2.605 -22.618  13.672  1.00  0.00           C  
ATOM     71  O   LEU    73      -2.057 -22.531  12.596  1.00  0.00           O  
ATOM     72  CB  LEU    73      -2.791 -24.916  14.963  1.00  0.00           C  
ATOM     73  CG  LEU    73      -3.233 -25.740  13.734  1.00  0.00           C  
ATOM     74  CD1 LEU    73      -1.968 -26.428  13.183  1.00  0.00           C  
ATOM     75  CD2 LEU    73      -4.216 -26.767  14.295  1.00  0.00           C  
ATOM     76  H   LEU    73      -2.695 -23.324  16.739  1.00  0.00           H  
ATOM     77  N   LEU    74      -3.794 -21.989  13.989  1.00  0.00           N  
ATOM     78  CA  LEU    74      -4.326 -20.977  13.142  1.00  0.00           C  
ATOM     79  C   LEU    74      -3.303 -19.851  12.849  1.00  0.00           C  
ATOM     80  O   LEU    74      -3.054 -19.347  11.755  1.00  0.00           O  
ATOM     81  CB  LEU    74      -5.592 -20.482  13.782  1.00  0.00           C  
ATOM     82  CG  LEU    74      -6.294 -19.314  13.024  1.00  0.00           C  
ATOM     83  CD1 LEU    74      -6.836 -19.622  11.590  1.00  0.00           C  
ATOM     84  CD2 LEU    74      -7.491 -18.868  13.843  1.00  0.00           C  
ATOM     85  H   LEU    74      -4.234 -22.270  14.857  1.00  0.00           H  
ATOM     86  N   THR    75      -2.673 -19.305  13.923  1.00  0.00           N  
ATOM     87  CA  THR    75      -1.752 -18.181  13.805  1.00  0.00           C  
ATOM     88  C   THR    75      -0.413 -18.394  13.174  1.00  0.00           C  
ATOM     89  O   THR    75       0.122 -17.557  12.483  1.00  0.00           O  
ATOM     90  CB  THR    75      -1.512 -17.420  15.074  1.00  0.00           C  
ATOM     91  CG2 THR    75      -2.798 -16.663  15.461  1.00  0.00           C  
ATOM     92  OG1 THR    75      -1.090 -18.222  16.152  1.00  0.00           O  
ATOM     93  H   THR    75      -2.862 -19.713  14.831  1.00  0.00           H  
ATOM     94  HG1 THR    75      -1.822 -18.807  16.379  1.00  0.00           H  
ATOM     95  N   ALA    76       0.105 -19.623  13.226  1.00  0.00           N  
ATOM     96  CA  ALA    76       1.224 -20.134  12.415  1.00  0.00           C  
ATOM     97  C   ALA    76       0.757 -20.216  10.963  1.00  0.00           C  
ATOM     98  O   ALA    76       1.552 -19.724  10.114  1.00  0.00           O  
ATOM     99  CB  ALA    76       1.653 -21.506  12.959  1.00  0.00           C  
ATOM    100  H   ALA    76      -0.309 -20.297  13.856  1.00  0.00           H  
ATOM    101  N   VAL    77      -0.453 -20.636  10.615  1.00  0.00           N  
ATOM    102  CA  VAL    77      -0.967 -20.608   9.244  1.00  0.00           C  
ATOM    103  C   VAL    77      -1.042 -19.129   8.746  1.00  0.00           C  
ATOM    104  O   VAL    77      -0.642 -18.937   7.593  1.00  0.00           O  
ATOM    105  CB  VAL    77      -2.283 -21.349   9.093  1.00  0.00           C  
ATOM    106  CG1 VAL    77      -3.016 -21.052   7.773  1.00  0.00           C  
ATOM    107  CG2 VAL    77      -2.188 -22.852   9.137  1.00  0.00           C  
ATOM    108  H   VAL    77      -1.105 -20.888  11.352  1.00  0.00           H  
ATOM    109  N   VAL    78      -1.502 -18.099   9.429  1.00  0.00           N  
ATOM    110  CA  VAL    78      -1.270 -16.711   9.019  1.00  0.00           C  
ATOM    111  C   VAL    78       0.183 -16.291   8.856  1.00  0.00           C  
ATOM    112  O   VAL    78       0.457 -15.723   7.813  1.00  0.00           O  
ATOM    113  CB  VAL    78      -2.029 -15.703   9.984  1.00  0.00           C  
ATOM    114  CG1 VAL    78      -1.963 -14.294   9.353  1.00  0.00           C  
ATOM    115  CG2 VAL    78      -3.436 -16.117  10.362  1.00  0.00           C  
ATOM    116  H   VAL    78      -1.863 -18.124  10.373  1.00  0.00           H  
ATOM    117  N   ILE    79       1.091 -16.688   9.711  1.00  0.00           N  
ATOM    118  CA  ILE    79       2.524 -16.364   9.425  1.00  0.00           C  
ATOM    119  C   ILE    79       3.061 -17.003   8.178  1.00  0.00           C  
ATOM    120  O   ILE    79       3.737 -16.310   7.386  1.00  0.00           O  
ATOM    121  CB  ILE    79       3.379 -16.764  10.629  1.00  0.00           C  
ATOM    122  CG1 ILE    79       3.288 -15.739  11.799  1.00  0.00           C  
ATOM    123  CG2 ILE    79       4.900 -16.742  10.352  1.00  0.00           C  
ATOM    124  CD  ILE    79       3.226 -16.381  13.170  1.00  0.00           C  
ATOM    125  H   ILE    79       0.849 -17.209  10.541  1.00  0.00           H  
ATOM    126  N   ILE    80       2.757 -18.263   7.944  1.00  0.00           N  
ATOM    127  CA  ILE    80       3.251 -19.014   6.781  1.00  0.00           C  
ATOM    128  C   ILE    80       2.760 -18.397   5.465  1.00  0.00           C  
ATOM    129  O   ILE    80       3.509 -18.024   4.577  1.00  0.00           O  
ATOM    130  CB  ILE    80       2.958 -20.589   6.813  1.00  0.00           C  
ATOM    131  CG1 ILE    80       3.569 -21.320   8.022  1.00  0.00           C  
ATOM    132  CG2 ILE    80       3.209 -21.344   5.534  1.00  0.00           C  
ATOM    133  CD  ILE    80       3.038 -22.685   8.407  1.00  0.00           C  
ATOM    134  H   ILE    80       2.395 -18.867   8.665  1.00  0.00           H  
ATOM    135  N   LEU    81       1.430 -17.990   5.403  1.00  0.00           N  
ATOM    136  CA  LEU    81       0.803 -17.407   4.165  1.00  0.00           C  
ATOM    137  C   LEU    81       1.295 -15.971   3.917  1.00  0.00           C  
ATOM    138  O   LEU    81       1.474 -15.436   2.792  1.00  0.00           O  
ATOM    139  CB  LEU    81      -0.737 -17.474   4.295  1.00  0.00           C  
ATOM    140  CG  LEU    81      -1.403 -18.905   4.289  1.00  0.00           C  
ATOM    141  CD1 LEU    81      -2.840 -18.734   4.909  1.00  0.00           C  
ATOM    142  CD2 LEU    81      -1.506 -19.555   2.881  1.00  0.00           C  
ATOM    143  H   LEU    81       0.752 -18.296   6.082  1.00  0.00           H  
ATOM    144  N   THR    82       1.651 -15.365   5.013  1.00  0.00           N  
ATOM    145  CA  THR    82       2.235 -14.034   5.070  1.00  0.00           C  
ATOM    146  C   THR    82       3.630 -13.966   4.387  1.00  0.00           C  
ATOM    147  O   THR    82       3.920 -13.095   3.603  1.00  0.00           O  
ATOM    148  CB  THR    82       2.310 -13.404   6.475  1.00  0.00           C  
ATOM    149  CG2 THR    82       2.962 -12.012   6.554  1.00  0.00           C  
ATOM    150  OG1 THR    82       1.045 -13.309   7.096  1.00  0.00           O  
ATOM    151  H   THR    82       1.624 -15.978   5.814  1.00  0.00           H  
ATOM    152  HG1 THR    82       0.743 -14.222   7.146  1.00  0.00           H  
ATOM    153  N   ILE    83       4.535 -14.881   4.703  1.00  0.00           N  
ATOM    154  CA  ILE    83       5.968 -14.977   4.133  1.00  0.00           C  
ATOM    155  C   ILE    83       5.893 -15.541   2.697  1.00  0.00           C  
ATOM    156  O   ILE    83       6.467 -14.931   1.798  1.00  0.00           O  
ATOM    157  CB  ILE    83       6.908 -15.853   5.122  1.00  0.00           C  
ATOM    158  CG1 ILE    83       6.924 -15.053   6.433  1.00  0.00           C  
ATOM    159  CG2 ILE    83       8.294 -16.154   4.575  1.00  0.00           C  
ATOM    160  CD  ILE    83       7.886 -13.789   6.577  1.00  0.00           C  
ATOM    161  H   ILE    83       4.322 -15.504   5.461  1.00  0.00           H  
ATOM    162  N   ALA    84       4.984 -16.558   2.435  1.00  0.00           N  
ATOM    163  CA  ALA    84       4.943 -17.154   1.098  1.00  0.00           C  
ATOM    164  C   ALA    84       4.288 -16.219   0.022  1.00  0.00           C  
ATOM    165  O   ALA    84       4.761 -16.248  -1.103  1.00  0.00           O  
ATOM    166  CB  ALA    84       4.183 -18.480   1.283  1.00  0.00           C  
ATOM    167  H   ALA    84       4.346 -16.924   3.128  1.00  0.00           H  
ATOM    168  N   GLY    85       3.233 -15.451   0.385  1.00  0.00           N  
ATOM    169  CA  GLY    85       2.590 -14.551  -0.563  1.00  0.00           C  
ATOM    170  C   GLY    85       3.579 -13.413  -0.949  1.00  0.00           C  
ATOM    171  O   GLY    85       3.815 -13.149  -2.072  1.00  0.00           O  
ATOM    172  H   GLY    85       2.874 -15.566   1.328  1.00  0.00           H  
ATOM    173  N   ASN    86       4.245 -12.779  -0.012  1.00  0.00           N  
ATOM    174  CA  ASN    86       5.194 -11.617  -0.115  1.00  0.00           C  
ATOM    175  C   ASN    86       6.524 -12.086  -0.797  1.00  0.00           C  
ATOM    176  O   ASN    86       7.218 -11.298  -1.465  1.00  0.00           O  
ATOM    177  CB  ASN    86       5.411 -10.938   1.244  1.00  0.00           C  
ATOM    178  CG  ASN    86       4.218 -10.052   1.683  1.00  0.00           C  
ATOM    179  ND2 ASN    86       3.640 -10.320   2.826  1.00  0.00           N  
ATOM    180  OD1 ASN    86       3.801  -9.173   0.969  1.00  0.00           O  
ATOM    181  H   ASN    86       4.051 -13.091   0.926  1.00  0.00           H  
ATOM    182 HD21 ASN    86       3.970 -11.145   3.320  1.00  0.00           H  
ATOM    183 HD22 ASN    86       2.798  -9.870   3.123  1.00  0.00           H  
ATOM    184  N   ILE    87       6.916 -13.361  -0.808  1.00  0.00           N  
ATOM    185  CA  ILE    87       8.100 -13.887  -1.558  1.00  0.00           C  
ATOM    186  C   ILE    87       7.779 -13.923  -3.106  1.00  0.00           C  
ATOM    187  O   ILE    87       8.653 -13.515  -3.910  1.00  0.00           O  
ATOM    188  CB  ILE    87       8.588 -15.252  -0.978  1.00  0.00           C  
ATOM    189  CG1 ILE    87       9.506 -14.890   0.192  1.00  0.00           C  
ATOM    190  CG2 ILE    87       9.337 -16.067  -2.032  1.00  0.00           C  
ATOM    191  CD  ILE    87       9.621 -16.164   1.092  1.00  0.00           C  
ATOM    192  H   ILE    87       6.427 -14.049  -0.257  1.00  0.00           H  
ATOM    193  N   LEU    88       6.524 -14.165  -3.444  1.00  0.00           N  
ATOM    194  CA  LEU    88       6.010 -14.021  -4.851  1.00  0.00           C  
ATOM    195  C   LEU    88       6.020 -12.529  -5.273  1.00  0.00           C  
ATOM    196  O   LEU    88       6.529 -12.357  -6.392  1.00  0.00           O  
ATOM    197  CB  LEU    88       4.608 -14.685  -5.079  1.00  0.00           C  
ATOM    198  CG  LEU    88       4.467 -16.173  -4.645  1.00  0.00           C  
ATOM    199  CD1 LEU    88       2.901 -16.483  -4.496  1.00  0.00           C  
ATOM    200  CD2 LEU    88       5.154 -17.123  -5.608  1.00  0.00           C  
ATOM    201  H   LEU    88       5.934 -14.282  -2.637  1.00  0.00           H  
ATOM    202  N   VAL    89       5.779 -11.534  -4.399  1.00  0.00           N  
ATOM    203  CA  VAL    89       5.948 -10.080  -4.633  1.00  0.00           C  
ATOM    204  C   VAL    89       7.423  -9.656  -4.814  1.00  0.00           C  
ATOM    205  O   VAL    89       7.580  -8.836  -5.723  1.00  0.00           O  
ATOM    206  CB  VAL    89       5.374  -9.151  -3.545  1.00  0.00           C  
ATOM    207  CG1 VAL    89       5.305  -7.636  -3.838  1.00  0.00           C  
ATOM    208  CG2 VAL    89       3.971  -9.556  -3.075  1.00  0.00           C  
ATOM    209  H   VAL    89       5.916 -11.855  -3.450  1.00  0.00           H  
ATOM    210  N   ILE    90       8.304 -10.192  -3.978  1.00  0.00           N  
ATOM    211  CA  ILE    90       9.785  -9.968  -4.022  1.00  0.00           C  
ATOM    212  C   ILE    90      10.386 -10.618  -5.316  1.00  0.00           C  
ATOM    213  O   ILE    90      11.194  -9.947  -5.982  1.00  0.00           O  
ATOM    214  CB  ILE    90      10.395 -10.522  -2.689  1.00  0.00           C  
ATOM    215  CG1 ILE    90      10.116  -9.467  -1.568  1.00  0.00           C  
ATOM    216  CG2 ILE    90      11.957 -10.769  -2.725  1.00  0.00           C  
ATOM    217  CD  ILE    90      10.411 -10.008  -0.183  1.00  0.00           C  
ATOM    218  H   ILE    90       7.929 -10.589  -3.131  1.00  0.00           H  
ATOM    219  N   MET    91       9.898 -11.841  -5.668  1.00  0.00           N  
ATOM    220  CA  MET    91      10.443 -12.545  -6.872  1.00  0.00           C  
ATOM    221  C   MET    91       9.954 -11.804  -8.122  1.00  0.00           C  
ATOM    222  O   MET    91      10.747 -11.518  -9.028  1.00  0.00           O  
ATOM    223  CB  MET    91       9.956 -14.040  -6.974  1.00  0.00           C  
ATOM    224  CG  MET    91      10.581 -14.934  -5.904  1.00  0.00           C  
ATOM    225  SD  MET    91       9.806 -16.654  -5.810  1.00  0.00           S  
ATOM    226  CE  MET    91      10.433 -17.419  -7.320  1.00  0.00           C  
ATOM    227  H   MET    91       9.338 -12.391  -5.022  1.00  0.00           H  
ATOM    228  N   ALA    92       8.672 -11.400  -8.142  1.00  0.00           N  
ATOM    229  CA  ALA    92       8.152 -10.802  -9.311  1.00  0.00           C  
ATOM    230  C   ALA    92       8.741  -9.453  -9.644  1.00  0.00           C  
ATOM    231  O   ALA    92       9.149  -9.220 -10.792  1.00  0.00           O  
ATOM    232  CB  ALA    92       6.608 -10.716  -9.193  1.00  0.00           C  
ATOM    233  H   ALA    92       8.090 -11.904  -7.472  1.00  0.00           H  
ATOM    234  N   VAL    93       8.654  -8.538  -8.649  1.00  0.00           N  
ATOM    235  CA  VAL    93       9.151  -7.129  -8.829  1.00  0.00           C  
ATOM    236  C   VAL    93      10.685  -7.196  -9.117  1.00  0.00           C  
ATOM    237  O   VAL    93      11.190  -6.328  -9.817  1.00  0.00           O  
ATOM    238  CB  VAL    93       8.802  -6.289  -7.617  1.00  0.00           C  
ATOM    239  CG1 VAL    93       9.317  -4.843  -7.610  1.00  0.00           C  
ATOM    240  CG2 VAL    93       7.307  -6.141  -7.499  1.00  0.00           C  
ATOM    241  H   VAL    93       8.283  -8.819  -7.757  1.00  0.00           H  
ATOM    242  N   SER    94      11.441  -8.239  -8.613  1.00  0.00           N  
ATOM    243  CA  SER    94      12.830  -8.344  -9.127  1.00  0.00           C  
ATOM    244  C   SER    94      12.964  -8.895 -10.538  1.00  0.00           C  
ATOM    245  O   SER    94      13.679  -8.277 -11.287  1.00  0.00           O  
ATOM    246  CB  SER    94      13.720  -9.126  -8.169  1.00  0.00           C  
ATOM    247  OG  SER    94      13.675  -8.574  -6.912  1.00  0.00           O  
ATOM    248  H   SER    94      11.122  -8.899  -7.916  1.00  0.00           H  
ATOM    249  HG  SER    94      12.777  -8.731  -6.603  1.00  0.00           H  
ATOM    250  N   LEU    95      12.240  -9.946 -10.874  1.00  0.00           N  
ATOM    251  CA  LEU    95      12.409 -10.707 -12.117  1.00  0.00           C  
ATOM    252  C   LEU    95      11.636 -10.216 -13.386  1.00  0.00           C  
ATOM    253  O   LEU    95      12.255 -10.147 -14.460  1.00  0.00           O  
ATOM    254  CB  LEU    95      12.129 -12.144 -11.736  1.00  0.00           C  
ATOM    255  CG  LEU    95      13.102 -12.769 -10.713  1.00  0.00           C  
ATOM    256  CD1 LEU    95      12.594 -14.088 -10.109  1.00  0.00           C  
ATOM    257  CD2 LEU    95      14.420 -12.995 -11.327  1.00  0.00           C  
ATOM    258  H   LEU    95      11.666 -10.420 -10.190  1.00  0.00           H  
ATOM    259  N   GLU    96      10.319  -9.897 -13.296  1.00  0.00           N  
ATOM    260  CA  GLU    96       9.509  -9.444 -14.431  1.00  0.00           C  
ATOM    261  C   GLU    96      10.122  -8.194 -15.098  1.00  0.00           C  
ATOM    262  O   GLU    96      10.689  -7.298 -14.439  1.00  0.00           O  
ATOM    263  CB  GLU    96       8.086  -9.170 -13.920  1.00  0.00           C  
ATOM    264  CG  GLU    96       7.345 -10.476 -13.731  1.00  0.00           C  
ATOM    265  CD  GLU    96       7.226 -11.274 -15.008  1.00  0.00           C  
ATOM    266  OE1 GLU    96       7.896 -12.296 -15.203  1.00  0.00           O  
ATOM    267  OE2 GLU    96       6.284 -11.015 -15.730  1.00  0.00           O1-
ATOM    268  H   GLU    96       9.964  -9.584 -12.401  1.00  0.00           H  
ATOM    269  N   LYS    97       9.944  -8.060 -16.425  1.00  0.00           N  
ATOM    270  CA  LYS    97      10.115  -6.860 -17.216  1.00  0.00           C  
ATOM    271  C   LYS    97       9.050  -5.839 -16.954  1.00  0.00           C  
ATOM    272  O   LYS    97       9.290  -4.663 -16.774  1.00  0.00           O  
ATOM    273  CB  LYS    97      10.038  -7.272 -18.674  1.00  0.00           C  
ATOM    274  CG  LYS    97      11.344  -7.915 -19.087  1.00  0.00           C  
ATOM    275  CD  LYS    97      11.244  -8.154 -20.556  1.00  0.00           C  
ATOM    276  CE  LYS    97      12.409  -8.951 -21.067  1.00  0.00           C  
ATOM    277  NZ  LYS    97      12.630 -10.370 -20.521  1.00  0.00           N1+
ATOM    278  H   LYS    97       9.496  -8.888 -16.786  1.00  0.00           H  
ATOM    279  HZ1 LYS    97      11.944 -11.053 -20.809  1.00  0.00           H  
ATOM    280  HZ2 LYS    97      13.473 -10.829 -20.829  1.00  0.00           H  
ATOM    281  HZ3 LYS    97      12.835 -10.280 -19.539  1.00  0.00           H  
ATOM    282  N   LYS    98       7.760  -6.321 -16.810  1.00  0.00           N  
ATOM    283  CA  LYS    98       6.557  -5.535 -16.806  1.00  0.00           C  
ATOM    284  C   LYS    98       6.093  -4.994 -15.406  1.00  0.00           C  
ATOM    285  O   LYS    98       4.968  -4.559 -15.220  1.00  0.00           O  
ATOM    286  CB  LYS    98       5.415  -6.311 -17.446  1.00  0.00           C  
ATOM    287  CG  LYS    98       5.669  -6.575 -18.947  1.00  0.00           C  
ATOM    288  CD  LYS    98       4.726  -7.662 -19.461  1.00  0.00           C  
ATOM    289  CE  LYS    98       4.746  -7.634 -21.021  1.00  0.00           C  
ATOM    290  NZ  LYS    98       3.784  -6.651 -21.574  1.00  0.00           N1+
ATOM    291  H   LYS    98       7.643  -7.324 -16.798  1.00  0.00           H  
ATOM    292  HZ1 LYS    98       2.829  -6.836 -21.303  1.00  0.00           H  
ATOM    293  HZ2 LYS    98       4.116  -5.796 -21.147  1.00  0.00           H  
ATOM    294  HZ3 LYS    98       3.903  -6.478 -22.566  1.00  0.00           H  
ATOM    295  N   LEU    99       7.078  -5.062 -14.486  1.00  0.00           N  
ATOM    296  CA  LEU    99       6.966  -4.465 -13.127  1.00  0.00           C  
ATOM    297  C   LEU    99       8.117  -3.565 -12.674  1.00  0.00           C  
ATOM    298  O   LEU    99       8.264  -3.206 -11.510  1.00  0.00           O  
ATOM    299  CB  LEU    99       6.705  -5.536 -12.083  1.00  0.00           C  
ATOM    300  CG  LEU    99       5.405  -6.380 -12.126  1.00  0.00           C  
ATOM    301  CD1 LEU    99       5.526  -7.521 -11.068  1.00  0.00           C  
ATOM    302  CD2 LEU    99       4.139  -5.612 -12.058  1.00  0.00           C  
ATOM    303  H   LEU    99       7.882  -5.574 -14.792  1.00  0.00           H  
ATOM    304  N   GLN   100       8.991  -3.177 -13.643  1.00  0.00           N  
ATOM    305  CA  GLN   100      10.135  -2.278 -13.523  1.00  0.00           C  
ATOM    306  C   GLN   100       9.653  -0.842 -13.598  1.00  0.00           C  
ATOM    307  O   GLN   100      10.173  -0.104 -14.485  1.00  0.00           O  
ATOM    308  CB  GLN   100      11.209  -2.605 -14.526  1.00  0.00           C  
ATOM    309  CG  GLN   100      11.760  -4.069 -14.430  1.00  0.00           C  
ATOM    310  CD  GLN   100      12.146  -4.416 -12.956  1.00  0.00           C  
ATOM    311  NE2 GLN   100      11.669  -5.522 -12.444  1.00  0.00           N  
ATOM    312  OE1 GLN   100      12.835  -3.670 -12.277  1.00  0.00           O  
ATOM    313  H   GLN   100       8.655  -3.315 -14.588  1.00  0.00           H  
ATOM    314 HE21 GLN   100      11.133  -6.087 -13.081  1.00  0.00           H  
ATOM    315 HE22 GLN   100      11.650  -5.703 -11.448  1.00  0.00           H  
ATOM    316  N   ASN   101       8.874  -0.407 -12.573  1.00  0.00           N  
ATOM    317  CA  ASN   101       8.518   1.004 -12.421  1.00  0.00           C  
ATOM    318  C   ASN   101       8.535   1.317 -10.928  1.00  0.00           C  
ATOM    319  O   ASN   101       8.253   0.422 -10.096  1.00  0.00           O  
ATOM    320  CB  ASN   101       7.208   1.253 -13.178  1.00  0.00           C  
ATOM    321  CG  ASN   101       6.085   0.318 -12.825  1.00  0.00           C  
ATOM    322  ND2 ASN   101       6.003  -0.705 -13.643  1.00  0.00           N  
ATOM    323  OD1 ASN   101       5.299   0.522 -11.890  1.00  0.00           O  
ATOM    324  H   ASN   101       8.645  -0.947 -11.754  1.00  0.00           H  
ATOM    325 HD21 ASN   101       6.580  -0.860 -14.455  1.00  0.00           H  
ATOM    326 HD22 ASN   101       5.156  -1.254 -13.661  1.00  0.00           H  
ATOM    327  N   ALA   102       8.648   2.572 -10.687  1.00  0.00           N  
ATOM    328  CA  ALA   102       8.789   3.077  -9.324  1.00  0.00           C  
ATOM    329  C   ALA   102       7.714   2.578  -8.320  1.00  0.00           C  
ATOM    330  O   ALA   102       8.129   2.090  -7.255  1.00  0.00           O  
ATOM    331  CB  ALA   102       8.949   4.567  -9.272  1.00  0.00           C  
ATOM    332  H   ALA   102       8.863   3.186 -11.456  1.00  0.00           H  
ATOM    333  N   THR   103       6.368   2.651  -8.616  1.00  0.00           N  
ATOM    334  CA  THR   103       5.265   2.173  -7.803  1.00  0.00           C  
ATOM    335  C   THR   103       5.404   0.735  -7.376  1.00  0.00           C  
ATOM    336  O   THR   103       5.284   0.467  -6.185  1.00  0.00           O  
ATOM    337  CB  THR   103       3.886   2.297  -8.529  1.00  0.00           C  
ATOM    338  CG2 THR   103       2.610   1.968  -7.738  1.00  0.00           C  
ATOM    339  OG1 THR   103       3.713   3.620  -8.851  1.00  0.00           O  
ATOM    340  H   THR   103       6.159   3.158  -9.454  1.00  0.00           H  
ATOM    341  HG1 THR   103       4.100   3.637  -9.724  1.00  0.00           H  
ATOM    342  N   ASN   104       5.737  -0.168  -8.314  1.00  0.00           N  
ATOM    343  CA  ASN   104       5.959  -1.524  -7.962  1.00  0.00           C  
ATOM    344  C   ASN   104       7.113  -1.738  -6.959  1.00  0.00           C  
ATOM    345  O   ASN   104       7.073  -2.526  -6.029  1.00  0.00           O  
ATOM    346  CB  ASN   104       6.162  -2.435  -9.203  1.00  0.00           C  
ATOM    347  CG  ASN   104       4.875  -2.683  -9.998  1.00  0.00           C  
ATOM    348  ND2 ASN   104       4.880  -2.389 -11.264  1.00  0.00           N  
ATOM    349  OD1 ASN   104       3.852  -3.109  -9.507  1.00  0.00           O  
ATOM    350  H   ASN   104       5.935   0.057  -9.284  1.00  0.00           H  
ATOM    351 HD21 ASN   104       5.732  -2.077 -11.698  1.00  0.00           H  
ATOM    352 HD22 ASN   104       4.034  -2.390 -11.820  1.00  0.00           H  
ATOM    353  N   TYR   105       8.159  -0.868  -7.041  1.00  0.00           N  
ATOM    354  CA  TYR   105       9.212  -0.852  -5.965  1.00  0.00           C  
ATOM    355  C   TYR   105       8.681  -0.391  -4.588  1.00  0.00           C  
ATOM    356  O   TYR   105       9.199  -0.827  -3.591  1.00  0.00           O  
ATOM    357  CB  TYR   105      10.323   0.122  -6.312  1.00  0.00           C  
ATOM    358  CG  TYR   105      11.104  -0.214  -7.567  1.00  0.00           C  
ATOM    359  CD1 TYR   105      11.111  -1.539  -8.103  1.00  0.00           C  
ATOM    360  CD2 TYR   105      11.691   0.809  -8.364  1.00  0.00           C  
ATOM    361  CE1 TYR   105      11.620  -1.761  -9.391  1.00  0.00           C  
ATOM    362  CE2 TYR   105      12.272   0.585  -9.689  1.00  0.00           C  
ATOM    363  CZ  TYR   105      12.148  -0.728 -10.201  1.00  0.00           C  
ATOM    364  OH  TYR   105      12.598  -1.034 -11.472  1.00  0.00           O  
ATOM    365  H   TYR   105       8.242  -0.209  -7.802  1.00  0.00           H  
ATOM    366  HH  TYR   105      12.408  -1.933 -11.757  1.00  0.00           H  
ATOM    367  N   PHE   106       7.829   0.630  -4.515  1.00  0.00           N  
ATOM    368  CA  PHE   106       7.244   1.038  -3.208  1.00  0.00           C  
ATOM    369  C   PHE   106       6.399  -0.170  -2.692  1.00  0.00           C  
ATOM    370  O   PHE   106       6.515  -0.547  -1.541  1.00  0.00           O  
ATOM    371  CB  PHE   106       6.495   2.367  -3.314  1.00  0.00           C  
ATOM    372  CG  PHE   106       7.366   3.562  -2.962  1.00  0.00           C  
ATOM    373  CD1 PHE   106       7.163   4.186  -1.757  1.00  0.00           C  
ATOM    374  CD2 PHE   106       8.427   4.056  -3.765  1.00  0.00           C  
ATOM    375  CE1 PHE   106       7.918   5.327  -1.328  1.00  0.00           C  
ATOM    376  CE2 PHE   106       9.208   5.115  -3.385  1.00  0.00           C  
ATOM    377  CZ  PHE   106       8.955   5.789  -2.198  1.00  0.00           C  
ATOM    378  H   PHE   106       7.531   1.107  -5.363  1.00  0.00           H  
ATOM    379  N   LEU   107       5.604  -0.868  -3.473  1.00  0.00           N  
ATOM    380  CA  LEU   107       4.938  -2.084  -3.098  1.00  0.00           C  
ATOM    381  C   LEU   107       5.740  -3.327  -2.767  1.00  0.00           C  
ATOM    382  O   LEU   107       5.328  -4.046  -1.851  1.00  0.00           O  
ATOM    383  CB  LEU   107       4.014  -2.502  -4.306  1.00  0.00           C  
ATOM    384  CG  LEU   107       2.899  -1.531  -4.639  1.00  0.00           C  
ATOM    385  CD1 LEU   107       2.054  -2.161  -5.746  1.00  0.00           C  
ATOM    386  CD2 LEU   107       1.853  -1.322  -3.566  1.00  0.00           C  
ATOM    387  H   LEU   107       5.424  -0.510  -4.399  1.00  0.00           H  
ATOM    388  N   MET   108       6.900  -3.564  -3.411  1.00  0.00           N  
ATOM    389  CA  MET   108       7.860  -4.572  -2.992  1.00  0.00           C  
ATOM    390  C   MET   108       8.461  -4.148  -1.581  1.00  0.00           C  
ATOM    391  O   MET   108       8.636  -5.006  -0.686  1.00  0.00           O  
ATOM    392  CB  MET   108       8.947  -4.874  -4.023  1.00  0.00           C  
ATOM    393  CG  MET   108      10.028  -5.834  -3.469  1.00  0.00           C  
ATOM    394  SD  MET   108      11.158  -6.650  -4.670  1.00  0.00           S  
ATOM    395  CE  MET   108      12.288  -5.205  -4.888  1.00  0.00           C  
ATOM    396  H   MET   108       7.116  -2.959  -4.192  1.00  0.00           H  
ATOM    397  N   SER   109       8.648  -2.833  -1.408  1.00  0.00           N  
ATOM    398  CA  SER   109       9.132  -2.299  -0.102  1.00  0.00           C  
ATOM    399  C   SER   109       8.124  -2.557   1.016  1.00  0.00           C  
ATOM    400  O   SER   109       8.466  -3.012   2.112  1.00  0.00           O  
ATOM    401  CB  SER   109       9.423  -0.845  -0.208  1.00  0.00           C  
ATOM    402  OG  SER   109       9.802  -0.348   1.037  1.00  0.00           O  
ATOM    403  H   SER   109       8.482  -2.209  -2.190  1.00  0.00           H  
ATOM    404  HG  SER   109       9.473   0.548   1.117  1.00  0.00           H  
ATOM    405  N   LEU   110       6.809  -2.334   0.812  1.00  0.00           N  
ATOM    406  CA  LEU   110       5.775  -2.682   1.745  1.00  0.00           C  
ATOM    407  C   LEU   110       5.794  -4.185   2.017  1.00  0.00           C  
ATOM    408  O   LEU   110       5.676  -4.706   3.126  1.00  0.00           O  
ATOM    409  CB  LEU   110       4.429  -2.199   1.137  1.00  0.00           C  
ATOM    410  CG  LEU   110       3.057  -2.109   1.862  1.00  0.00           C  
ATOM    411  CD1 LEU   110       1.922  -1.610   0.924  1.00  0.00           C  
ATOM    412  CD2 LEU   110       2.619  -3.536   2.204  1.00  0.00           C  
ATOM    413  H   LEU   110       6.536  -1.952  -0.086  1.00  0.00           H  
ATOM    414  N   ALA   111       6.122  -4.998   0.987  1.00  0.00           N  
ATOM    415  CA  ALA   111       6.304  -6.495   1.078  1.00  0.00           C  
ATOM    416  C   ALA   111       7.427  -6.881   1.997  1.00  0.00           C  
ATOM    417  O   ALA   111       7.321  -7.921   2.650  1.00  0.00           O  
ATOM    418  CB  ALA   111       6.468  -7.160  -0.296  1.00  0.00           C  
ATOM    419  H   ALA   111       6.216  -4.505   0.105  1.00  0.00           H  
ATOM    420  N   ILE   112       8.483  -6.073   2.091  1.00  0.00           N  
ATOM    421  CA  ILE   112       9.625  -6.346   2.995  1.00  0.00           C  
ATOM    422  C   ILE   112       9.402  -5.921   4.426  1.00  0.00           C  
ATOM    423  O   ILE   112       9.833  -6.652   5.332  1.00  0.00           O  
ATOM    424  CB  ILE   112      10.946  -5.841   2.350  1.00  0.00           C  
ATOM    425  CG1 ILE   112      11.497  -6.727   1.154  1.00  0.00           C  
ATOM    426  CG2 ILE   112      12.093  -5.723   3.344  1.00  0.00           C  
ATOM    427  CD  ILE   112      12.182  -5.911   0.005  1.00  0.00           C  
ATOM    428  H   ILE   112       8.387  -5.233   1.542  1.00  0.00           H  
ATOM    429  N   ALA   113       8.649  -4.854   4.653  1.00  0.00           N  
ATOM    430  CA  ALA   113       8.163  -4.593   6.028  1.00  0.00           C  
ATOM    431  C   ALA   113       7.229  -5.719   6.499  1.00  0.00           C  
ATOM    432  O   ALA   113       7.419  -6.201   7.622  1.00  0.00           O  
ATOM    433  CB  ALA   113       7.326  -3.328   6.091  1.00  0.00           C  
ATOM    434  H   ALA   113       8.251  -4.276   3.922  1.00  0.00           H  
ATOM    435  N   ASH   114       6.366  -6.224   5.616  1.00  0.00           N  
ATOM    436  CA  ASH   114       5.672  -7.494   5.841  1.00  0.00           C  
ATOM    437  C   ASH   114       6.545  -8.792   6.149  1.00  0.00           C  
ATOM    438  O   ASH   114       6.324  -9.409   7.190  1.00  0.00           O  
ATOM    439  CB  ASH   114       4.543  -7.725   4.776  1.00  0.00           C  
ATOM    440  CG  ASH   114       3.391  -6.704   4.689  1.00  0.00           C  
ATOM    441  OD1 ASH   114       2.696  -6.571   3.744  1.00  0.00           O  
ATOM    442  OD2 ASH   114       3.212  -5.890   5.747  1.00  0.00           O  
ATOM    443  H   ASH   114       6.265  -5.813   4.692  1.00  0.00           H  
ATOM    444  HD2 ASH   114       2.495  -5.322   5.450  1.00  0.00           H  
ATOM    445  N   MET   115       7.650  -9.034   5.440  1.00  0.00           N  
ATOM    446  CA  MET   115       8.715 -10.048   5.785  1.00  0.00           C  
ATOM    447  C   MET   115       9.476  -9.895   7.142  1.00  0.00           C  
ATOM    448  O   MET   115       9.981 -10.853   7.783  1.00  0.00           O  
ATOM    449  CB  MET   115       9.708 -10.225   4.603  1.00  0.00           C  
ATOM    450  CG  MET   115       9.196 -10.936   3.334  1.00  0.00           C  
ATOM    451  SD  MET   115       9.045 -12.748   3.273  1.00  0.00           S  
ATOM    452  CE  MET   115      10.796 -13.161   2.996  1.00  0.00           C  
ATOM    453  H   MET   115       7.848  -8.456   4.636  1.00  0.00           H  
ATOM    454  N   LEU   116       9.657  -8.666   7.607  1.00  0.00           N  
ATOM    455  CA  LEU   116      10.247  -8.350   8.903  1.00  0.00           C  
ATOM    456  C   LEU   116       9.307  -8.663  10.079  1.00  0.00           C  
ATOM    457  O   LEU   116       9.648  -9.428  10.995  1.00  0.00           O  
ATOM    458  CB  LEU   116      10.809  -6.950   8.817  1.00  0.00           C  
ATOM    459  CG  LEU   116      12.018  -6.714   7.860  1.00  0.00           C  
ATOM    460  CD1 LEU   116      12.499  -5.214   7.751  1.00  0.00           C  
ATOM    461  CD2 LEU   116      13.241  -7.623   8.207  1.00  0.00           C  
ATOM    462  H   LEU   116       9.215  -7.965   7.031  1.00  0.00           H  
ATOM    463  N   LEU   117       8.077  -8.224   9.866  1.00  0.00           N  
ATOM    464  CA  LEU   117       6.901  -8.348  10.748  1.00  0.00           C  
ATOM    465  C   LEU   117       6.657  -9.858  10.911  1.00  0.00           C  
ATOM    466  O   LEU   117       6.586 -10.351  12.057  1.00  0.00           O  
ATOM    467  CB  LEU   117       5.697  -7.559  10.145  1.00  0.00           C  
ATOM    468  CG  LEU   117       4.389  -7.586  11.011  1.00  0.00           C  
ATOM    469  CD1 LEU   117       4.208  -6.357  11.797  1.00  0.00           C  
ATOM    470  CD2 LEU   117       3.187  -7.718  10.113  1.00  0.00           C  
ATOM    471  H   LEU   117       7.963  -7.500   9.181  1.00  0.00           H  
ATOM    472  N   GLY   118       6.499 -10.581   9.762  1.00  0.00           N  
ATOM    473  CA  GLY   118       6.461 -12.051   9.661  1.00  0.00           C  
ATOM    474  C   GLY   118       7.517 -12.755  10.507  1.00  0.00           C  
ATOM    475  O   GLY   118       7.234 -13.921  10.830  1.00  0.00           O  
ATOM    476  H   GLY   118       6.360 -10.050   8.911  1.00  0.00           H  
ATOM    477  N   PHE   119       8.683 -12.165  10.701  1.00  0.00           N  
ATOM    478  CA  PHE   119       9.840 -12.833  11.366  1.00  0.00           C  
ATOM    479  C   PHE   119      10.105 -12.513  12.875  1.00  0.00           C  
ATOM    480  O   PHE   119      10.311 -13.366  13.742  1.00  0.00           O  
ATOM    481  CB  PHE   119      11.067 -12.448  10.519  1.00  0.00           C  
ATOM    482  CG  PHE   119      12.370 -13.293  10.687  1.00  0.00           C  
ATOM    483  CD1 PHE   119      13.016 -13.293  12.029  1.00  0.00           C  
ATOM    484  CD2 PHE   119      13.017 -13.979   9.623  1.00  0.00           C  
ATOM    485  CE1 PHE   119      14.243 -13.983  12.231  1.00  0.00           C  
ATOM    486  CE2 PHE   119      14.272 -14.640   9.841  1.00  0.00           C  
ATOM    487  CZ  PHE   119      14.850 -14.627  11.139  1.00  0.00           C  
ATOM    488  H   PHE   119       8.878 -11.271  10.278  1.00  0.00           H  
ATOM    489  N   LEU   120      10.085 -11.205  13.146  1.00  0.00           N  
ATOM    490  CA  LEU   120      10.429 -10.709  14.469  1.00  0.00           C  
ATOM    491  C   LEU   120       9.136 -10.534  15.340  1.00  0.00           C  
ATOM    492  O   LEU   120       9.112 -10.712  16.558  1.00  0.00           O  
ATOM    493  CB  LEU   120      11.215  -9.402  14.375  1.00  0.00           C  
ATOM    494  CG  LEU   120      12.713  -9.522  14.189  1.00  0.00           C  
ATOM    495  CD1 LEU   120      13.413  -8.222  13.715  1.00  0.00           C  
ATOM    496  CD2 LEU   120      13.279  -9.788  15.625  1.00  0.00           C  
ATOM    497  H   LEU   120      10.072 -10.605  12.340  1.00  0.00           H  
ATOM    498  N   VAL   121       8.041 -10.125  14.748  1.00  0.00           N  
ATOM    499  CA  VAL   121       6.791  -9.804  15.508  1.00  0.00           C  
ATOM    500  C   VAL   121       5.867 -11.008  15.707  1.00  0.00           C  
ATOM    501  O   VAL   121       5.646 -11.461  16.819  1.00  0.00           O  
ATOM    502  CB  VAL   121       6.010  -8.659  14.905  1.00  0.00           C  
ATOM    503  CG1 VAL   121       4.658  -8.357  15.545  1.00  0.00           C  
ATOM    504  CG2 VAL   121       6.755  -7.329  15.114  1.00  0.00           C  
ATOM    505  H   VAL   121       8.132  -9.992  13.751  1.00  0.00           H  
ATOM    506  N   MET   122       5.338 -11.485  14.597  1.00  0.00           N  
ATOM    507  CA  MET   122       4.207 -12.401  14.618  1.00  0.00           C  
ATOM    508  C   MET   122       4.483 -13.817  15.228  1.00  0.00           C  
ATOM    509  O   MET   122       3.629 -14.237  16.053  1.00  0.00           O  
ATOM    510  CB  MET   122       3.660 -12.467  13.173  1.00  0.00           C  
ATOM    511  CG  MET   122       3.140 -11.108  12.631  1.00  0.00           C  
ATOM    512  SD  MET   122       2.883 -11.019  10.820  1.00  0.00           S  
ATOM    513  CE  MET   122       1.544 -12.257  10.616  1.00  0.00           C  
ATOM    514  H   MET   122       5.569 -10.954  13.768  1.00  0.00           H  
ATOM    515  N   PRO   123       5.643 -14.454  15.059  1.00  0.00           N  
ATOM    516  CA  PRO   123       5.861 -15.643  15.864  1.00  0.00           C  
ATOM    517  C   PRO   123       6.028 -15.282  17.342  1.00  0.00           C  
ATOM    518  O   PRO   123       5.882 -16.139  18.228  1.00  0.00           O  
ATOM    519  CB  PRO   123       7.130 -16.249  15.222  1.00  0.00           C  
ATOM    520  CG  PRO   123       7.182 -15.545  13.838  1.00  0.00           C  
ATOM    521  CD  PRO   123       6.641 -14.161  14.076  1.00  0.00           C  
ATOM    522  N   VAL   124       6.427 -14.069  17.677  1.00  0.00           N  
ATOM    523  CA  VAL   124       6.419 -13.704  19.075  1.00  0.00           C  
ATOM    524  C   VAL   124       4.965 -13.389  19.579  1.00  0.00           C  
ATOM    525  O   VAL   124       4.530 -13.891  20.611  1.00  0.00           O  
ATOM    526  CB  VAL   124       7.452 -12.614  19.423  1.00  0.00           C  
ATOM    527  CG1 VAL   124       7.337 -12.232  20.896  1.00  0.00           C  
ATOM    528  CG2 VAL   124       8.885 -13.162  19.171  1.00  0.00           C  
ATOM    529  H   VAL   124       6.509 -13.391  16.928  1.00  0.00           H  
ATOM    530  N   SER   125       4.099 -12.746  18.778  1.00  0.00           N  
ATOM    531  CA  SER   125       2.675 -12.540  19.019  1.00  0.00           C  
ATOM    532  C   SER   125       1.912 -13.902  19.248  1.00  0.00           C  
ATOM    533  O   SER   125       1.113 -13.968  20.161  1.00  0.00           O  
ATOM    534  CB  SER   125       2.066 -11.940  17.803  1.00  0.00           C  
ATOM    535  OG  SER   125       2.800 -10.831  17.338  1.00  0.00           O  
ATOM    536  H   SER   125       4.475 -12.217  18.007  1.00  0.00           H  
ATOM    537  HG  SER   125       2.665 -10.079  17.917  1.00  0.00           H  
ATOM    538  N   MET   126       2.196 -14.974  18.519  1.00  0.00           N  
ATOM    539  CA  MET   126       1.761 -16.342  18.798  1.00  0.00           C  
ATOM    540  C   MET   126       2.481 -17.000  20.013  1.00  0.00           C  
ATOM    541  O   MET   126       1.749 -17.709  20.759  1.00  0.00           O  
ATOM    542  CB  MET   126       2.014 -17.230  17.544  1.00  0.00           C  
ATOM    543  CG  MET   126       2.120 -18.719  17.711  1.00  0.00           C  
ATOM    544  SD  MET   126       3.745 -19.356  18.256  1.00  0.00           S  
ATOM    545  CE  MET   126       4.726 -19.466  16.759  1.00  0.00           C  
ATOM    546  H   MET   126       2.733 -14.716  17.695  1.00  0.00           H  
ATOM    547  N   LEU   127       3.745 -16.729  20.366  1.00  0.00           N  
ATOM    548  CA  LEU   127       4.467 -17.278  21.513  1.00  0.00           C  
ATOM    549  C   LEU   127       3.951 -16.804  22.792  1.00  0.00           C  
ATOM    550  O   LEU   127       3.797 -17.531  23.764  1.00  0.00           O  
ATOM    551  CB  LEU   127       5.945 -16.951  21.462  1.00  0.00           C  
ATOM    552  CG  LEU   127       6.846 -17.209  22.677  1.00  0.00           C  
ATOM    553  CD1 LEU   127       7.255 -18.631  22.790  1.00  0.00           C  
ATOM    554  CD2 LEU   127       8.133 -16.289  22.576  1.00  0.00           C  
ATOM    555  H   LEU   127       4.240 -16.093  19.747  1.00  0.00           H  
ATOM    556  N   THR   128       3.404 -15.479  22.851  1.00  0.00           N  
ATOM    557  CA  THR   128       2.617 -14.975  23.974  1.00  0.00           C  
ATOM    558  C   THR   128       1.429 -15.905  24.262  1.00  0.00           C  
ATOM    559  O   THR   128       1.341 -16.254  25.455  1.00  0.00           O  
ATOM    560  CB  THR   128       1.998 -13.559  23.849  1.00  0.00           C  
ATOM    561  CG2 THR   128       3.060 -12.478  23.451  1.00  0.00           C  
ATOM    562  OG1 THR   128       0.928 -13.428  22.982  1.00  0.00           O  
ATOM    563  H   THR   128       3.501 -14.884  22.041  1.00  0.00           H  
ATOM    564  HG1 THR   128       1.104 -13.812  22.117  1.00  0.00           H  
ATOM    565  N   ILE   129       0.662 -16.450  23.310  1.00  0.00           N  
ATOM    566  CA  ILE   129      -0.545 -17.206  23.658  1.00  0.00           C  
ATOM    567  C   ILE   129      -0.144 -18.471  24.466  1.00  0.00           C  
ATOM    568  O   ILE   129      -0.829 -18.913  25.450  1.00  0.00           O  
ATOM    569  CB  ILE   129      -1.232 -17.687  22.367  1.00  0.00           C  
ATOM    570  CG1 ILE   129      -1.566 -16.485  21.504  1.00  0.00           C  
ATOM    571  CG2 ILE   129      -2.495 -18.524  22.690  1.00  0.00           C  
ATOM    572  CD  ILE   129      -2.182 -16.790  20.107  1.00  0.00           C  
ATOM    573  H   ILE   129       0.912 -16.345  22.339  1.00  0.00           H  
ATOM    574  N   LEU   130       1.042 -19.020  24.159  1.00  0.00           N  
ATOM    575  CA  LEU   130       1.618 -20.169  24.829  1.00  0.00           C  
ATOM    576  C   LEU   130       1.829 -19.789  26.242  1.00  0.00           C  
ATOM    577  O   LEU   130       1.491 -20.530  27.110  1.00  0.00           O  
ATOM    578  CB  LEU   130       2.940 -20.684  24.272  1.00  0.00           C  
ATOM    579  CG  LEU   130       2.834 -20.864  22.730  1.00  0.00           C  
ATOM    580  CD1 LEU   130       4.205 -21.314  22.152  1.00  0.00           C  
ATOM    581  CD2 LEU   130       1.769 -21.884  22.378  1.00  0.00           C  
ATOM    582  H   LEU   130       1.591 -18.460  23.514  1.00  0.00           H  
ATOM    583  N   TYR   131       2.365 -18.539  26.468  1.00  0.00           N  
ATOM    584  CA  TYR   131       2.447 -17.979  27.774  1.00  0.00           C  
ATOM    585  C   TYR   131       1.169 -17.384  28.264  1.00  0.00           C  
ATOM    586  O   TYR   131       1.264 -16.441  29.072  1.00  0.00           O  
ATOM    587  CB  TYR   131       3.607 -17.033  27.769  1.00  0.00           C  
ATOM    588  CG  TYR   131       4.958 -17.817  27.786  1.00  0.00           C  
ATOM    589  CD1 TYR   131       5.699 -17.753  29.031  1.00  0.00           C  
ATOM    590  CD2 TYR   131       5.548 -18.437  26.646  1.00  0.00           C  
ATOM    591  CE1 TYR   131       6.912 -18.471  29.138  1.00  0.00           C  
ATOM    592  CE2 TYR   131       6.779 -19.035  26.758  1.00  0.00           C  
ATOM    593  CZ  TYR   131       7.456 -19.085  27.934  1.00  0.00           C  
ATOM    594  OH  TYR   131       8.582 -19.867  28.039  1.00  0.00           O  
ATOM    595  H   TYR   131       2.638 -17.906  25.725  1.00  0.00           H  
ATOM    596  HH  TYR   131       8.642 -20.196  28.941  1.00  0.00           H  
ATOM    597  N   GLY   132      -0.024 -17.860  27.960  1.00  0.00           N  
ATOM    598  CA  GLY   132      -1.278 -17.308  28.557  1.00  0.00           C  
ATOM    599  C   GLY   132      -1.465 -15.813  28.224  1.00  0.00           C  
ATOM    600  O   GLY   132      -2.004 -14.973  28.961  1.00  0.00           O  
ATOM    601  H   GLY   132      -0.129 -18.552  27.233  1.00  0.00           H  
ATOM    602  N   TYR   133      -1.124 -15.389  26.975  1.00  0.00           N  
ATOM    603  CA  TYR   133      -1.184 -14.048  26.460  1.00  0.00           C  
ATOM    604  C   TYR   133      -0.247 -12.990  27.212  1.00  0.00           C  
ATOM    605  O   TYR   133      -0.248 -11.796  26.915  1.00  0.00           O  
ATOM    606  CB  TYR   133      -2.637 -13.568  26.258  1.00  0.00           C  
ATOM    607  CG  TYR   133      -3.636 -14.378  25.442  1.00  0.00           C  
ATOM    608  CD1 TYR   133      -3.579 -14.234  24.009  1.00  0.00           C  
ATOM    609  CD2 TYR   133      -4.499 -15.293  26.104  1.00  0.00           C  
ATOM    610  CE1 TYR   133      -4.341 -15.065  23.255  1.00  0.00           C  
ATOM    611  CE2 TYR   133      -5.361 -16.041  25.303  1.00  0.00           C  
ATOM    612  CZ  TYR   133      -5.303 -15.908  23.890  1.00  0.00           C  
ATOM    613  OH  TYR   133      -6.198 -16.556  23.089  1.00  0.00           O  
ATOM    614  H   TYR   133      -0.685 -16.022  26.328  1.00  0.00           H  
ATOM    615  HH  TYR   133      -6.593 -17.274  23.582  1.00  0.00           H  
ATOM    616  N   ARG   134       0.601 -13.514  28.108  1.00  0.00           N  
ATOM    617  CA  ARG   134       1.640 -12.705  28.776  1.00  0.00           C  
ATOM    618  C   ARG   134       2.968 -12.445  27.991  1.00  0.00           C  
ATOM    619  O   ARG   134       3.132 -12.982  26.895  1.00  0.00           O  
ATOM    620  CB  ARG   134       1.834 -13.392  30.096  1.00  0.00           C  
ATOM    621  CG  ARG   134       0.593 -13.665  30.946  1.00  0.00           C  
ATOM    622  CD  ARG   134      -0.306 -12.498  31.377  1.00  0.00           C  
ATOM    623  NE  ARG   134      -1.376 -12.400  30.365  1.00  0.00           N  
ATOM    624  CZ  ARG   134      -2.179 -11.329  30.124  1.00  0.00           C  
ATOM    625  NH1 ARG   134      -1.907 -10.168  30.596  1.00  0.00           N1+
ATOM    626  NH2 ARG   134      -3.123 -11.469  29.272  1.00  0.00           N  
ATOM    627  H   ARG   134       0.705 -14.511  28.123  1.00  0.00           H  
ATOM    628  HE  ARG   134      -1.521 -13.225  29.811  1.00  0.00           H  
ATOM    629 HH11 ARG   134      -1.340 -10.139  31.432  1.00  0.00           H  
ATOM    630 HH12 ARG   134      -2.697  -9.543  30.463  1.00  0.00           H  
ATOM    631 HH21 ARG   134      -3.401 -12.387  28.961  1.00  0.00           H  
ATOM    632 HH22 ARG   134      -3.649 -10.638  29.019  1.00  0.00           H  
ATOM    633  N   TRP   135       3.986 -11.682  28.540  1.00  0.00           N  
ATOM    634  CA  TRP   135       5.252 -11.438  27.780  1.00  0.00           C  
ATOM    635  C   TRP   135       6.199 -12.547  28.126  1.00  0.00           C  
ATOM    636  O   TRP   135       6.339 -12.840  29.340  1.00  0.00           O  
ATOM    637  CB  TRP   135       5.711 -10.023  28.033  1.00  0.00           C  
ATOM    638  CG  TRP   135       7.059  -9.761  27.401  1.00  0.00           C  
ATOM    639  CD1 TRP   135       8.109  -9.541  28.118  1.00  0.00           C  
ATOM    640  CD2 TRP   135       7.457  -9.649  25.995  1.00  0.00           C  
ATOM    641  CE2 TRP   135       8.892  -9.350  25.998  1.00  0.00           C  
ATOM    642  CE3 TRP   135       6.781  -9.851  24.738  1.00  0.00           C  
ATOM    643  NE1 TRP   135       9.228  -9.275  27.300  1.00  0.00           N  
ATOM    644  CZ2 TRP   135       9.538  -9.129  24.753  1.00  0.00           C  
ATOM    645  CZ3 TRP   135       7.477  -9.723  23.524  1.00  0.00           C  
ATOM    646  CH2 TRP   135       8.821  -9.409  23.544  1.00  0.00           C  
ATOM    647  H   TRP   135       3.826 -11.242  29.443  1.00  0.00           H  
ATOM    648  HE1 TRP   135      10.153  -9.022  27.620  1.00  0.00           H  
ATOM    649  N   PRO   136       6.801 -13.340  27.177  1.00  0.00           N  
ATOM    650  CA  PRO   136       7.609 -14.537  27.543  1.00  0.00           C  
ATOM    651  C   PRO   136       9.039 -14.374  27.995  1.00  0.00           C  
ATOM    652  O   PRO   136       9.812 -15.289  28.020  1.00  0.00           O  
ATOM    653  CB  PRO   136       7.554 -15.355  26.208  1.00  0.00           C  
ATOM    654  CG  PRO   136       7.282 -14.350  25.073  1.00  0.00           C  
ATOM    655  CD  PRO   136       6.589 -13.258  25.771  1.00  0.00           C  
ATOM    656  N   LEU   137       9.518 -13.120  28.168  1.00  0.00           N  
ATOM    657  CA  LEU   137      10.865 -12.736  28.278  1.00  0.00           C  
ATOM    658  C   LEU   137      10.894 -11.782  29.486  1.00  0.00           C  
ATOM    659  O   LEU   137       9.842 -11.325  29.923  1.00  0.00           O  
ATOM    660  CB  LEU   137      11.358 -12.134  26.928  1.00  0.00           C  
ATOM    661  CG  LEU   137      11.498 -13.178  25.769  1.00  0.00           C  
ATOM    662  CD1 LEU   137      11.349 -12.513  24.398  1.00  0.00           C  
ATOM    663  CD2 LEU   137      12.836 -13.876  25.815  1.00  0.00           C  
ATOM    664  H   LEU   137       8.903 -12.331  28.066  1.00  0.00           H  
ATOM    665  N   PRO   138      12.051 -11.304  30.010  1.00  0.00           N  
ATOM    666  CA  PRO   138      12.089 -10.079  30.808  1.00  0.00           C  
ATOM    667  C   PRO   138      11.394  -8.875  30.247  1.00  0.00           C  
ATOM    668  O   PRO   138      11.396  -8.669  29.042  1.00  0.00           O  
ATOM    669  CB  PRO   138      13.571  -9.859  31.219  1.00  0.00           C  
ATOM    670  CG  PRO   138      14.216 -11.169  30.896  1.00  0.00           C  
ATOM    671  CD  PRO   138      13.402 -11.786  29.771  1.00  0.00           C  
ATOM    672  N   SER   139      10.887  -7.985  31.083  1.00  0.00           N  
ATOM    673  CA  SER   139       9.961  -6.872  30.547  1.00  0.00           C  
ATOM    674  C   SER   139      10.717  -5.719  29.887  1.00  0.00           C  
ATOM    675  O   SER   139      10.175  -4.930  29.123  1.00  0.00           O  
ATOM    676  CB  SER   139       9.193  -6.276  31.664  1.00  0.00           C  
ATOM    677  OG  SER   139      10.120  -5.759  32.642  1.00  0.00           O  
ATOM    678  H   SER   139      10.784  -8.305  32.037  1.00  0.00           H  
ATOM    679  HG  SER   139      10.447  -6.409  33.268  1.00  0.00           H  
ATOM    680  N   LYS   140      12.029  -5.558  30.158  1.00  0.00           N  
ATOM    681  CA  LYS   140      12.958  -4.604  29.515  1.00  0.00           C  
ATOM    682  C   LYS   140      13.213  -4.855  27.996  1.00  0.00           C  
ATOM    683  O   LYS   140      13.918  -4.119  27.342  1.00  0.00           O  
ATOM    684  CB  LYS   140      14.297  -4.762  30.274  1.00  0.00           C  
ATOM    685  CG  LYS   140      15.081  -6.050  29.962  1.00  0.00           C  
ATOM    686  CD  LYS   140      16.376  -6.258  30.783  1.00  0.00           C  
ATOM    687  CE  LYS   140      16.226  -6.101  32.277  1.00  0.00           C  
ATOM    688  NZ  LYS   140      17.451  -6.379  32.994  1.00  0.00           N1+
ATOM    689  H   LYS   140      12.340  -6.199  30.876  1.00  0.00           H  
ATOM    690  HZ1 LYS   140      17.412  -6.207  33.982  1.00  0.00           H  
ATOM    691  HZ2 LYS   140      17.753  -7.331  32.865  1.00  0.00           H  
ATOM    692  HZ3 LYS   140      18.167  -5.827  32.540  1.00  0.00           H  
ATOM    693  N   LEU   141      12.670  -5.955  27.363  1.00  0.00           N  
ATOM    694  CA  LEU   141      12.685  -6.147  25.948  1.00  0.00           C  
ATOM    695  C   LEU   141      11.347  -5.625  25.355  1.00  0.00           C  
ATOM    696  O   LEU   141      11.324  -5.465  24.101  1.00  0.00           O  
ATOM    697  CB  LEU   141      12.862  -7.636  25.645  1.00  0.00           C  
ATOM    698  CG  LEU   141      14.259  -8.213  26.124  1.00  0.00           C  
ATOM    699  CD1 LEU   141      14.107  -9.628  26.698  1.00  0.00           C  
ATOM    700  CD2 LEU   141      15.193  -8.230  24.847  1.00  0.00           C  
ATOM    701  H   LEU   141      12.128  -6.596  27.928  1.00  0.00           H  
ATOM    702  N   CYX   142      10.346  -5.216  26.120  1.00  0.00           N  
ATOM    703  CA  CYX   142       9.001  -4.867  25.537  1.00  0.00           C  
ATOM    704  C   CYX   142       9.077  -3.620  24.664  1.00  0.00           C  
ATOM    705  O   CYX   142       8.550  -3.691  23.523  1.00  0.00           O  
ATOM    706  CB  CYX   142       8.030  -4.675  26.692  1.00  0.00           C  
ATOM    707  SG  CYX   142       7.566  -6.218  27.493  1.00  0.00           S  
ATOM    708  H   CYX   142      10.352  -5.257  27.125  1.00  0.00           H  
ATOM    709  N   ALA   143       9.641  -2.537  25.114  1.00  0.00           N  
ATOM    710  CA  ALA   143       9.657  -1.219  24.379  1.00  0.00           C  
ATOM    711  C   ALA   143      10.376  -1.273  23.023  1.00  0.00           C  
ATOM    712  O   ALA   143       9.905  -0.715  22.034  1.00  0.00           O  
ATOM    713  CB  ALA   143      10.067  -0.094  25.360  1.00  0.00           C  
ATOM    714  H   ALA   143      10.097  -2.610  26.012  1.00  0.00           H  
ATOM    715  N   VAL   144      11.418  -2.090  22.886  1.00  0.00           N  
ATOM    716  CA  VAL   144      12.216  -2.378  21.658  1.00  0.00           C  
ATOM    717  C   VAL   144      11.536  -3.381  20.766  1.00  0.00           C  
ATOM    718  O   VAL   144      11.497  -3.116  19.555  1.00  0.00           O  
ATOM    719  CB  VAL   144      13.620  -2.761  21.950  1.00  0.00           C  
ATOM    720  CG1 VAL   144      14.347  -1.699  22.700  1.00  0.00           C  
ATOM    721  CG2 VAL   144      13.816  -4.114  22.694  1.00  0.00           C  
ATOM    722  H   VAL   144      11.720  -2.459  23.778  1.00  0.00           H  
ATOM    723  N   TRP   145      10.866  -4.413  21.285  1.00  0.00           N  
ATOM    724  CA  TRP   145      10.026  -5.252  20.495  1.00  0.00           C  
ATOM    725  C   TRP   145       8.721  -4.669  19.992  1.00  0.00           C  
ATOM    726  O   TRP   145       8.357  -4.774  18.836  1.00  0.00           O  
ATOM    727  CB  TRP   145       9.833  -6.606  21.225  1.00  0.00           C  
ATOM    728  CG  TRP   145       8.943  -7.531  20.462  1.00  0.00           C  
ATOM    729  CD1 TRP   145       9.412  -8.471  19.607  1.00  0.00           C  
ATOM    730  CD2 TRP   145       7.507  -7.858  20.616  1.00  0.00           C  
ATOM    731  CE2 TRP   145       7.181  -8.866  19.695  1.00  0.00           C  
ATOM    732  CE3 TRP   145       6.450  -7.441  21.460  1.00  0.00           C  
ATOM    733  NE1 TRP   145       8.382  -9.173  19.055  1.00  0.00           N  
ATOM    734  CZ2 TRP   145       5.883  -9.453  19.523  1.00  0.00           C  
ATOM    735  CZ3 TRP   145       5.197  -8.036  21.381  1.00  0.00           C  
ATOM    736  CH2 TRP   145       4.882  -9.053  20.450  1.00  0.00           C  
ATOM    737  H   TRP   145      10.848  -4.605  22.280  1.00  0.00           H  
ATOM    738  HE1 TRP   145       8.518 -10.022  18.525  1.00  0.00           H  
ATOM    739  N   ILE   146       8.016  -3.889  20.842  1.00  0.00           N  
ATOM    740  CA  ILE   146       6.863  -3.082  20.366  1.00  0.00           C  
ATOM    741  C   ILE   146       7.205  -2.017  19.317  1.00  0.00           C  
ATOM    742  O   ILE   146       6.406  -1.815  18.424  1.00  0.00           O  
ATOM    743  CB  ILE   146       5.889  -2.662  21.468  1.00  0.00           C  
ATOM    744  CG1 ILE   146       4.395  -2.531  20.968  1.00  0.00           C  
ATOM    745  CG2 ILE   146       6.293  -1.333  22.161  1.00  0.00           C  
ATOM    746  CD  ILE   146       3.330  -2.691  22.014  1.00  0.00           C  
ATOM    747  H   ILE   146       8.263  -3.887  21.817  1.00  0.00           H  
ATOM    748  N   TYR   147       8.459  -1.548  19.269  1.00  0.00           N  
ATOM    749  CA  TYR   147       8.882  -0.572  18.234  1.00  0.00           C  
ATOM    750  C   TYR   147       8.667  -1.198  16.851  1.00  0.00           C  
ATOM    751  O   TYR   147       8.439  -0.422  15.873  1.00  0.00           O  
ATOM    752  CB  TYR   147      10.366  -0.190  18.392  1.00  0.00           C  
ATOM    753  CG  TYR   147      11.051   0.670  17.388  1.00  0.00           C  
ATOM    754  CD1 TYR   147      10.722   2.038  17.153  1.00  0.00           C  
ATOM    755  CD2 TYR   147      12.066   0.088  16.632  1.00  0.00           C  
ATOM    756  CE1 TYR   147      11.463   2.862  16.200  1.00  0.00           C  
ATOM    757  CE2 TYR   147      12.775   0.871  15.601  1.00  0.00           C  
ATOM    758  CZ  TYR   147      12.484   2.259  15.380  1.00  0.00           C  
ATOM    759  OH  TYR   147      13.366   3.035  14.611  1.00  0.00           O  
ATOM    760  H   TYR   147       9.053  -1.686  20.076  1.00  0.00           H  
ATOM    761  HH  TYR   147      13.373   3.945  14.925  1.00  0.00           H  
ATOM    762  N   LEU   148       8.877  -2.464  16.709  1.00  0.00           N  
ATOM    763  CA  LEU   148       8.765  -3.163  15.456  1.00  0.00           C  
ATOM    764  C   LEU   148       7.346  -3.313  14.977  1.00  0.00           C  
ATOM    765  O   LEU   148       7.037  -2.957  13.871  1.00  0.00           O  
ATOM    766  CB  LEU   148       9.425  -4.511  15.532  1.00  0.00           C  
ATOM    767  CG  LEU   148      10.904  -4.530  15.762  1.00  0.00           C  
ATOM    768  CD1 LEU   148      11.347  -5.842  16.394  1.00  0.00           C  
ATOM    769  CD2 LEU   148      11.691  -4.282  14.499  1.00  0.00           C  
ATOM    770  H   LEU   148       8.916  -3.020  17.562  1.00  0.00           H  
ATOM    771  N   ASH   149       6.402  -3.723  15.787  1.00  0.00           N  
ATOM    772  CA  ASH   149       4.930  -3.613  15.559  1.00  0.00           C  
ATOM    773  C   ASH   149       4.525  -2.206  15.071  1.00  0.00           C  
ATOM    774  O   ASH   149       3.898  -2.069  14.021  1.00  0.00           O  
ATOM    775  CB  ASH   149       4.161  -4.152  16.809  1.00  0.00           C  
ATOM    776  CG  ASH   149       2.818  -3.475  17.011  1.00  0.00           C  
ATOM    777  OD1 ASH   149       2.696  -2.532  17.775  1.00  0.00           O  
ATOM    778  OD2 ASH   149       1.691  -3.901  16.315  1.00  0.00           O  
ATOM    779  H   ASH   149       6.664  -3.882  16.752  1.00  0.00           H  
ATOM    780  HD2 ASH   149       0.931  -3.549  16.786  1.00  0.00           H  
ATOM    781  N   VAL   150       5.036  -1.177  15.784  1.00  0.00           N  
ATOM    782  CA  VAL   150       4.756   0.265  15.359  1.00  0.00           C  
ATOM    783  C   VAL   150       5.449   0.727  14.065  1.00  0.00           C  
ATOM    784  O   VAL   150       4.813   1.238  13.160  1.00  0.00           O  
ATOM    785  CB  VAL   150       4.925   1.351  16.512  1.00  0.00           C  
ATOM    786  CG1 VAL   150       4.537   2.781  15.917  1.00  0.00           C  
ATOM    787  CG2 VAL   150       4.003   1.106  17.707  1.00  0.00           C  
ATOM    788  H   VAL   150       5.590  -1.399  16.599  1.00  0.00           H  
ATOM    789  N   LEU   151       6.778   0.422  13.948  1.00  0.00           N  
ATOM    790  CA  LEU   151       7.516   0.790  12.766  1.00  0.00           C  
ATOM    791  C   LEU   151       6.886   0.252  11.541  1.00  0.00           C  
ATOM    792  O   LEU   151       6.760   0.959  10.581  1.00  0.00           O  
ATOM    793  CB  LEU   151       8.935   0.353  12.850  1.00  0.00           C  
ATOM    794  CG  LEU   151       9.899   0.731  11.733  1.00  0.00           C  
ATOM    795  CD1 LEU   151       9.888   2.164  11.213  1.00  0.00           C  
ATOM    796  CD2 LEU   151      11.310   0.383  12.070  1.00  0.00           C  
ATOM    797  H   LEU   151       7.291  -0.006  14.703  1.00  0.00           H  
ATOM    798  N   PHE   152       6.552  -1.071  11.479  1.00  0.00           N  
ATOM    799  CA  PHE   152       6.096  -1.735  10.260  1.00  0.00           C  
ATOM    800  C   PHE   152       4.618  -1.365   9.881  1.00  0.00           C  
ATOM    801  O   PHE   152       4.325  -1.041   8.701  1.00  0.00           O  
ATOM    802  CB  PHE   152       6.383  -3.250  10.283  1.00  0.00           C  
ATOM    803  CG  PHE   152       7.856  -3.622  10.589  1.00  0.00           C  
ATOM    804  CD1 PHE   152       8.907  -2.725  10.118  1.00  0.00           C  
ATOM    805  CD2 PHE   152       8.245  -4.740  11.354  1.00  0.00           C  
ATOM    806  CE1 PHE   152      10.208  -2.967  10.390  1.00  0.00           C  
ATOM    807  CE2 PHE   152       9.581  -4.942  11.714  1.00  0.00           C  
ATOM    808  CZ  PHE   152      10.560  -3.996  11.245  1.00  0.00           C  
ATOM    809  H   PHE   152       6.700  -1.573  12.335  1.00  0.00           H  
ATOM    810  N   SER   153       3.699  -1.252  10.869  1.00  0.00           N  
ATOM    811  CA  SER   153       2.287  -0.770  10.669  1.00  0.00           C  
ATOM    812  C   SER   153       2.305   0.707  10.297  1.00  0.00           C  
ATOM    813  O   SER   153       1.579   1.164   9.400  1.00  0.00           O  
ATOM    814  CB  SER   153       1.390  -1.095  11.948  1.00  0.00           C  
ATOM    815  OG  SER   153       1.921  -0.589  13.162  1.00  0.00           O  
ATOM    816  H   SER   153       3.990  -1.584  11.774  1.00  0.00           H  
ATOM    817  HG  SER   153       2.709  -1.059  13.426  1.00  0.00           H  
ATOM    818  N   THR   154       3.255   1.568  10.763  1.00  0.00           N  
ATOM    819  CA  THR   154       3.591   2.890  10.169  1.00  0.00           C  
ATOM    820  C   THR   154       4.056   2.797   8.733  1.00  0.00           C  
ATOM    821  O   THR   154       3.400   3.329   7.819  1.00  0.00           O  
ATOM    822  CB  THR   154       4.659   3.593  11.068  1.00  0.00           C  
ATOM    823  CG2 THR   154       5.197   4.988  10.586  1.00  0.00           C  
ATOM    824  OG1 THR   154       4.239   3.805  12.360  1.00  0.00           O  
ATOM    825  H   THR   154       3.625   1.281  11.659  1.00  0.00           H  
ATOM    826  HG1 THR   154       4.237   2.989  12.865  1.00  0.00           H  
ATOM    827  N   ALA   155       5.082   1.986   8.383  1.00  0.00           N  
ATOM    828  CA  ALA   155       5.607   2.022   7.057  1.00  0.00           C  
ATOM    829  C   ALA   155       4.543   1.590   6.010  1.00  0.00           C  
ATOM    830  O   ALA   155       4.546   2.162   4.941  1.00  0.00           O  
ATOM    831  CB  ALA   155       6.863   1.104   6.900  1.00  0.00           C  
ATOM    832  H   ALA   155       5.698   1.600   9.080  1.00  0.00           H  
ATOM    833  N   SER   156       3.712   0.645   6.348  1.00  0.00           N  
ATOM    834  CA  SER   156       2.652   0.160   5.406  1.00  0.00           C  
ATOM    835  C   SER   156       1.575   1.266   5.052  1.00  0.00           C  
ATOM    836  O   SER   156       1.257   1.421   3.850  1.00  0.00           O  
ATOM    837  CB  SER   156       2.100  -1.206   5.800  1.00  0.00           C  
ATOM    838  OG  SER   156       1.340  -1.735   4.719  1.00  0.00           O  
ATOM    839  H   SER   156       3.768   0.157   7.230  1.00  0.00           H  
ATOM    840  HG  SER   156       0.568  -1.192   4.516  1.00  0.00           H  
ATOM    841  N   ILE   157       0.985   1.969   6.000  1.00  0.00           N  
ATOM    842  CA  ILE   157       0.164   3.202   5.658  1.00  0.00           C  
ATOM    843  C   ILE   157       0.996   4.222   4.955  1.00  0.00           C  
ATOM    844  O   ILE   157       0.454   4.947   4.063  1.00  0.00           O  
ATOM    845  CB  ILE   157      -0.544   3.896   6.900  1.00  0.00           C  
ATOM    846  CG1 ILE   157      -1.619   4.869   6.399  1.00  0.00           C  
ATOM    847  CG2 ILE   157       0.346   4.727   7.854  1.00  0.00           C  
ATOM    848  CD  ILE   157      -2.843   4.191   5.757  1.00  0.00           C  
ATOM    849  H   ILE   157       1.348   1.898   6.932  1.00  0.00           H  
ATOM    850  N   MET   158       2.288   4.446   5.365  1.00  0.00           N  
ATOM    851  CA  MET   158       3.197   5.422   4.713  1.00  0.00           C  
ATOM    852  C   MET   158       3.580   5.023   3.275  1.00  0.00           C  
ATOM    853  O   MET   158       3.749   5.971   2.483  1.00  0.00           O  
ATOM    854  CB  MET   158       4.365   5.924   5.543  1.00  0.00           C  
ATOM    855  CG  MET   158       3.842   6.532   6.877  1.00  0.00           C  
ATOM    856  SD  MET   158       5.091   7.285   7.903  1.00  0.00           S  
ATOM    857  CE  MET   158       4.027   8.114   9.010  1.00  0.00           C  
ATOM    858  H   MET   158       2.619   3.937   6.170  1.00  0.00           H  
ATOM    859  N   HID   159       3.686   3.763   2.894  1.00  0.00           N  
ATOM    860  CA  HID   159       3.948   3.336   1.485  1.00  0.00           C  
ATOM    861  C   HID   159       2.834   3.797   0.544  1.00  0.00           C  
ATOM    862  O   HID   159       3.047   4.555  -0.420  1.00  0.00           O  
ATOM    863  CB  HID   159       4.518   1.984   1.404  1.00  0.00           C  
ATOM    864  CG  HID   159       5.961   1.898   1.754  1.00  0.00           C  
ATOM    865  CD2 HID   159       6.971   1.740   0.918  1.00  0.00           C  
ATOM    866  ND1 HID   159       6.566   2.087   3.025  1.00  0.00           N  
ATOM    867  CE1 HID   159       7.872   1.839   2.923  1.00  0.00           C  
ATOM    868  NE2 HID   159       8.187   1.794   1.636  1.00  0.00           N  
ATOM    869  H   HID   159       3.547   3.066   3.618  1.00  0.00           H  
ATOM    870  HD1 HID   159       5.941   2.287   3.789  1.00  0.00           H  
ATOM    871  N   LEU   160       1.595   3.448   0.930  1.00  0.00           N  
ATOM    872  CA  LEU   160       0.381   3.608   0.108  1.00  0.00           C  
ATOM    873  C   LEU   160       0.210   5.180  -0.021  1.00  0.00           C  
ATOM    874  O   LEU   160       0.065   5.751  -1.111  1.00  0.00           O  
ATOM    875  CB  LEU   160      -0.835   2.908   0.736  1.00  0.00           C  
ATOM    876  CG  LEU   160      -0.540   1.381   0.939  1.00  0.00           C  
ATOM    877  CD1 LEU   160      -1.549   0.724   1.938  1.00  0.00           C  
ATOM    878  CD2 LEU   160      -0.451   0.489  -0.244  1.00  0.00           C  
ATOM    879  H   LEU   160       1.492   2.798   1.692  1.00  0.00           H  
ATOM    880  N   CYS   161       0.422   5.837   1.102  1.00  0.00           N  
ATOM    881  CA  CYS   161       0.448   7.317   1.204  1.00  0.00           C  
ATOM    882  C   CYS   161       1.492   8.017   0.284  1.00  0.00           C  
ATOM    883  O   CYS   161       1.118   8.923  -0.475  1.00  0.00           O  
ATOM    884  CB  CYS   161       0.484   7.755   2.683  1.00  0.00           C  
ATOM    885  SG  CYS   161       0.563   9.605   2.905  1.00  0.00           S  
ATOM    886  H   CYS   161       0.610   5.357   1.963  1.00  0.00           H  
ATOM    887  N   ALA   162       2.718   7.471   0.302  1.00  0.00           N  
ATOM    888  CA  ALA   162       3.699   7.991  -0.654  1.00  0.00           C  
ATOM    889  C   ALA   162       3.382   7.657  -2.148  1.00  0.00           C  
ATOM    890  O   ALA   162       3.534   8.548  -2.977  1.00  0.00           O  
ATOM    891  CB  ALA   162       5.049   7.440  -0.235  1.00  0.00           C  
ATOM    892  H   ALA   162       2.950   6.788   1.009  1.00  0.00           H  
ATOM    893  N   ILE   163       3.034   6.386  -2.477  1.00  0.00           N  
ATOM    894  CA  ILE   163       2.464   6.049  -3.764  1.00  0.00           C  
ATOM    895  C   ILE   163       1.380   7.139  -4.160  1.00  0.00           C  
ATOM    896  O   ILE   163       1.380   7.576  -5.278  1.00  0.00           O  
ATOM    897  CB  ILE   163       1.884   4.599  -3.847  1.00  0.00           C  
ATOM    898  CG1 ILE   163       2.982   3.522  -3.982  1.00  0.00           C  
ATOM    899  CG2 ILE   163       1.029   4.499  -5.173  1.00  0.00           C  
ATOM    900  CD  ILE   163       2.683   2.043  -3.909  1.00  0.00           C  
ATOM    901  H   ILE   163       3.257   5.702  -1.770  1.00  0.00           H  
ATOM    902  N   SER   164       0.517   7.532  -3.217  1.00  0.00           N  
ATOM    903  CA  SER   164      -0.613   8.408  -3.431  1.00  0.00           C  
ATOM    904  C   SER   164      -0.214   9.857  -3.814  1.00  0.00           C  
ATOM    905  O   SER   164      -0.544  10.400  -4.806  1.00  0.00           O  
ATOM    906  CB  SER   164      -1.541   8.311  -2.218  1.00  0.00           C  
ATOM    907  OG  SER   164      -2.770   8.751  -2.602  1.00  0.00           O  
ATOM    908  H   SER   164       0.587   7.168  -2.278  1.00  0.00           H  
ATOM    909  HG  SER   164      -2.807   9.692  -2.397  1.00  0.00           H  
ATOM    910  N   LEU   165       0.802  10.362  -3.134  1.00  0.00           N  
ATOM    911  CA  LEU   165       1.493  11.656  -3.306  1.00  0.00           C  
ATOM    912  C   LEU   165       2.296  11.590  -4.709  1.00  0.00           C  
ATOM    913  O   LEU   165       2.243  12.625  -5.372  1.00  0.00           O  
ATOM    914  CB  LEU   165       2.467  11.787  -2.130  1.00  0.00           C  
ATOM    915  CG  LEU   165       1.841  12.259  -0.860  1.00  0.00           C  
ATOM    916  CD1 LEU   165       2.720  11.876   0.288  1.00  0.00           C  
ATOM    917  CD2 LEU   165       1.723  13.795  -0.850  1.00  0.00           C  
ATOM    918  H   LEU   165       1.127   9.806  -2.355  1.00  0.00           H  
ATOM    919  N   ASP   166       2.978  10.518  -5.081  1.00  0.00           N  
ATOM    920  CA  ASP   166       3.743  10.329  -6.310  1.00  0.00           C  
ATOM    921  C   ASP   166       2.921  10.010  -7.569  1.00  0.00           C  
ATOM    922  O   ASP   166       3.301  10.416  -8.658  1.00  0.00           O  
ATOM    923  CB  ASP   166       4.875   9.275  -6.036  1.00  0.00           C  
ATOM    924  CG  ASP   166       6.041   9.838  -5.220  1.00  0.00           C  
ATOM    925  OD1 ASP   166       6.942   8.979  -4.866  1.00  0.00           O  
ATOM    926  OD2 ASP   166       6.046  10.997  -4.804  1.00  0.00           O1-
ATOM    927  H   ASP   166       3.031   9.800  -4.379  1.00  0.00           H  
ATOM    928  N   ARG   167       1.738   9.303  -7.457  1.00  0.00           N  
ATOM    929  CA  ARG   167       0.756   9.175  -8.491  1.00  0.00           C  
ATOM    930  C   ARG   167      -0.038  10.404  -8.793  1.00  0.00           C  
ATOM    931  O   ARG   167      -0.100  10.706  -9.971  1.00  0.00           O  
ATOM    932  CB  ARG   167      -0.243   7.994  -8.243  1.00  0.00           C  
ATOM    933  CG  ARG   167       0.222   6.544  -8.383  1.00  0.00           C  
ATOM    934  CD  ARG   167       0.982   6.259  -9.653  1.00  0.00           C  
ATOM    935  NE  ARG   167       2.368   6.430  -9.447  1.00  0.00           N  
ATOM    936  CZ  ARG   167       3.403   6.525 -10.290  1.00  0.00           C  
ATOM    937  NH1 ARG   167       3.236   6.527 -11.602  1.00  0.00           N1+
ATOM    938  NH2 ARG   167       4.587   6.808  -9.809  1.00  0.00           N  
ATOM    939  H   ARG   167       1.397   9.012  -6.555  1.00  0.00           H  
ATOM    940  HE  ARG   167       2.730   6.419  -8.507  1.00  0.00           H  
ATOM    941 HH11 ARG   167       2.290   6.386 -11.940  1.00  0.00           H  
ATOM    942 HH12 ARG   167       4.036   6.608 -12.219  1.00  0.00           H  
ATOM    943 HH21 ARG   167       4.700   6.933  -8.808  1.00  0.00           H  
ATOM    944 HH22 ARG   167       5.417   6.794 -10.386  1.00  0.00           H  
ATOM    945  N   TYR   168      -0.385  11.247  -7.772  1.00  0.00           N  
ATOM    946  CA  TYR   168      -0.905  12.533  -8.130  1.00  0.00           C  
ATOM    947  C   TYR   168       0.056  13.428  -8.940  1.00  0.00           C  
ATOM    948  O   TYR   168      -0.412  13.949  -9.955  1.00  0.00           O  
ATOM    949  CB  TYR   168      -1.347  13.197  -6.814  1.00  0.00           C  
ATOM    950  CG  TYR   168      -1.747  14.658  -6.921  1.00  0.00           C  
ATOM    951  CD1 TYR   168      -2.724  15.085  -7.807  1.00  0.00           C  
ATOM    952  CD2 TYR   168      -0.921  15.602  -6.260  1.00  0.00           C  
ATOM    953  CE1 TYR   168      -2.916  16.462  -7.993  1.00  0.00           C  
ATOM    954  CE2 TYR   168      -1.091  17.007  -6.502  1.00  0.00           C  
ATOM    955  CZ  TYR   168      -2.103  17.420  -7.280  1.00  0.00           C  
ATOM    956  OH  TYR   168      -2.476  18.730  -7.293  1.00  0.00           O  
ATOM    957  H   TYR   168      -0.138  10.980  -6.830  1.00  0.00           H  
ATOM    958  HH  TYR   168      -2.064  19.167  -6.549  1.00  0.00           H  
ATOM    959  N   VAL   169       1.321  13.406  -8.492  1.00  0.00           N  
ATOM    960  CA  VAL   169       2.449  13.999  -9.269  1.00  0.00           C  
ATOM    961  C   VAL   169       2.598  13.382 -10.708  1.00  0.00           C  
ATOM    962  O   VAL   169       2.637  14.191 -11.637  1.00  0.00           O  
ATOM    963  CB  VAL   169       3.839  13.929  -8.556  1.00  0.00           C  
ATOM    964  CG1 VAL   169       4.934  14.507  -9.458  1.00  0.00           C  
ATOM    965  CG2 VAL   169       3.849  14.904  -7.366  1.00  0.00           C  
ATOM    966  H   VAL   169       1.569  12.926  -7.628  1.00  0.00           H  
ATOM    967  N   ALA   170       2.640  12.062 -10.868  1.00  0.00           N  
ATOM    968  CA  ALA   170       2.821  11.441 -12.184  1.00  0.00           C  
ATOM    969  C   ALA   170       1.681  11.751 -13.135  1.00  0.00           C  
ATOM    970  O   ALA   170       1.953  12.210 -14.273  1.00  0.00           O  
ATOM    971  CB  ALA   170       2.726   9.937 -11.850  1.00  0.00           C  
ATOM    972  H   ALA   170       2.750  11.521 -10.029  1.00  0.00           H  
ATOM    973  N   ILE   171       0.486  11.784 -12.639  1.00  0.00           N  
ATOM    974  CA  ILE   171      -0.762  12.062 -13.448  1.00  0.00           C  
ATOM    975  C   ILE   171      -0.933  13.527 -13.693  1.00  0.00           C  
ATOM    976  O   ILE   171      -1.385  13.892 -14.755  1.00  0.00           O  
ATOM    977  CB  ILE   171      -1.971  11.408 -12.784  1.00  0.00           C  
ATOM    978  CG1 ILE   171      -1.892   9.849 -12.951  1.00  0.00           C  
ATOM    979  CG2 ILE   171      -3.392  11.837 -13.294  1.00  0.00           C  
ATOM    980  CD  ILE   171      -1.878   9.377 -14.382  1.00  0.00           C  
ATOM    981  H   ILE   171       0.367  11.357 -11.729  1.00  0.00           H  
ATOM    982  N   GLN   172      -0.575  14.370 -12.739  1.00  0.00           N  
ATOM    983  CA  GLN   172      -0.748  15.831 -12.782  1.00  0.00           C  
ATOM    984  C   GLN   172       0.377  16.570 -13.420  1.00  0.00           C  
ATOM    985  O   GLN   172       0.150  17.721 -13.918  1.00  0.00           O  
ATOM    986  CB  GLN   172      -1.101  16.358 -11.397  1.00  0.00           C  
ATOM    987  CG  GLN   172      -1.741  17.740 -11.327  1.00  0.00           C  
ATOM    988  CD  GLN   172      -2.885  18.039 -12.360  1.00  0.00           C  
ATOM    989  NE2 GLN   172      -2.939  19.225 -12.934  1.00  0.00           N  
ATOM    990  OE1 GLN   172      -3.666  17.142 -12.649  1.00  0.00           O  
ATOM    991  H   GLN   172      -0.032  13.984 -11.977  1.00  0.00           H  
ATOM    992 HE21 GLN   172      -2.207  19.896 -12.705  1.00  0.00           H  
ATOM    993 HE22 GLN   172      -3.806  19.584 -13.306  1.00  0.00           H  
ATOM    994  N   ASN   173       1.623  16.027 -13.421  1.00  0.00           N  
ATOM    995  CA  ASN   173       2.900  16.720 -13.893  1.00  0.00           C  
ATOM    996  C   ASN   173       3.652  15.836 -14.965  1.00  0.00           C  
ATOM    997  O   ASN   173       4.774  15.481 -14.809  1.00  0.00           O  
ATOM    998  CB  ASN   173       3.772  17.122 -12.650  1.00  0.00           C  
ATOM    999  CG  ASN   173       3.157  18.132 -11.584  1.00  0.00           C  
ATOM   1000  ND2 ASN   173       2.371  19.058 -12.034  1.00  0.00           N  
ATOM   1001  OD1 ASN   173       3.344  18.110 -10.435  1.00  0.00           O  
ATOM   1002  H   ASN   173       1.749  15.284 -12.747  1.00  0.00           H  
ATOM   1003 HD21 ASN   173       2.257  19.293 -13.011  1.00  0.00           H  
ATOM   1004 HD22 ASN   173       1.862  19.570 -11.326  1.00  0.00           H  
ATOM   1005  N   PRO   174       3.033  15.376 -16.079  1.00  0.00           N  
ATOM   1006  CA  PRO   174       3.572  14.269 -16.868  1.00  0.00           C  
ATOM   1007  C   PRO   174       4.978  14.519 -17.478  1.00  0.00           C  
ATOM   1008  O   PRO   174       5.757  13.583 -17.687  1.00  0.00           O  
ATOM   1009  CB  PRO   174       2.587  13.953 -17.937  1.00  0.00           C  
ATOM   1010  CG  PRO   174       1.305  14.573 -17.404  1.00  0.00           C  
ATOM   1011  CD  PRO   174       1.836  15.818 -16.643  1.00  0.00           C  
ATOM   1012  N   ILE   175       5.290  15.791 -17.817  1.00  0.00           N  
ATOM   1013  CA  ILE   175       6.593  16.137 -18.413  1.00  0.00           C  
ATOM   1014  C   ILE   175       7.834  16.143 -17.458  1.00  0.00           C  
ATOM   1015  O   ILE   175       8.766  15.314 -17.603  1.00  0.00           O  
ATOM   1016  CB  ILE   175       6.549  17.426 -19.165  1.00  0.00           C  
ATOM   1017  CG1 ILE   175       5.499  17.480 -20.313  1.00  0.00           C  
ATOM   1018  CG2 ILE   175       7.880  17.726 -19.874  1.00  0.00           C  
ATOM   1019  CD  ILE   175       4.956  18.963 -20.396  1.00  0.00           C  
ATOM   1020  H   ILE   175       4.614  16.535 -17.738  1.00  0.00           H  
ATOM   1021  N   HID   176       7.625  16.838 -16.345  1.00  0.00           N  
ATOM   1022  CA  HID   176       8.545  16.801 -15.213  1.00  0.00           C  
ATOM   1023  C   HID   176       8.731  15.359 -14.733  1.00  0.00           C  
ATOM   1024  O   HID   176       9.814  14.912 -14.409  1.00  0.00           O  
ATOM   1025  CB  HID   176       7.922  17.708 -14.121  1.00  0.00           C  
ATOM   1026  CG  HID   176       8.173  17.191 -12.695  1.00  0.00           C  
ATOM   1027  CD2 HID   176       7.407  16.366 -11.995  1.00  0.00           C  
ATOM   1028  ND1 HID   176       9.407  17.208 -12.083  1.00  0.00           N  
ATOM   1029  CE1 HID   176       9.378  16.433 -11.018  1.00  0.00           C  
ATOM   1030  NE2 HID   176       8.127  15.898 -10.848  1.00  0.00           N  
ATOM   1031  H   HID   176       6.844  17.483 -16.304  1.00  0.00           H  
ATOM   1032  HD1 HID   176      10.148  17.847 -12.332  1.00  0.00           H  
ATOM   1033  N   HID   177       7.651  14.574 -14.623  1.00  0.00           N  
ATOM   1034  CA  HID   177       7.669  13.154 -14.200  1.00  0.00           C  
ATOM   1035  C   HID   177       8.444  12.192 -15.120  1.00  0.00           C  
ATOM   1036  O   HID   177       9.510  11.654 -14.807  1.00  0.00           O  
ATOM   1037  CB  HID   177       6.190  12.710 -13.932  1.00  0.00           C  
ATOM   1038  CG  HID   177       6.069  11.234 -13.677  1.00  0.00           C  
ATOM   1039  CD2 HID   177       6.392  10.464 -12.631  1.00  0.00           C  
ATOM   1040  ND1 HID   177       5.425  10.382 -14.557  1.00  0.00           N  
ATOM   1041  CE1 HID   177       5.454   9.155 -14.061  1.00  0.00           C  
ATOM   1042  NE2 HID   177       6.110   9.174 -12.888  1.00  0.00           N  
ATOM   1043  H   HID   177       6.743  15.009 -14.706  1.00  0.00           H  
ATOM   1044  HD1 HID   177       5.068  10.593 -15.482  1.00  0.00           H  
ATOM   1045  N   SER   178       8.068  12.103 -16.415  1.00  0.00           N  
ATOM   1046  CA  SER   178       8.804  11.281 -17.410  1.00  0.00           C  
ATOM   1047  C   SER   178      10.307  11.700 -17.720  1.00  0.00           C  
ATOM   1048  O   SER   178      11.085  10.947 -18.290  1.00  0.00           O  
ATOM   1049  CB  SER   178       8.134  11.408 -18.727  1.00  0.00           C  
ATOM   1050  OG  SER   178       7.964  12.693 -19.236  1.00  0.00           O  
ATOM   1051  H   SER   178       7.170  12.526 -16.650  1.00  0.00           H  
ATOM   1052  HG  SER   178       7.298  13.154 -18.725  1.00  0.00           H  
ATOM   1053  N   ARG   179      10.713  12.813 -17.145  1.00  0.00           N  
ATOM   1054  CA  ARG   179      12.105  13.450 -17.204  1.00  0.00           C  
ATOM   1055  C   ARG   179      12.867  13.277 -15.906  1.00  0.00           C  
ATOM   1056  O   ARG   179      14.034  12.975 -15.842  1.00  0.00           O  
ATOM   1057  CB  ARG   179      11.872  15.005 -17.461  1.00  0.00           C  
ATOM   1058  CG  ARG   179      13.239  15.728 -17.652  1.00  0.00           C  
ATOM   1059  CD  ARG   179      12.974  17.136 -18.121  1.00  0.00           C  
ATOM   1060  NE  ARG   179      14.244  17.732 -18.455  1.00  0.00           N  
ATOM   1061  CZ  ARG   179      14.635  18.054 -19.682  1.00  0.00           C  
ATOM   1062  NH1 ARG   179      14.052  17.555 -20.708  1.00  0.00           N1+
ATOM   1063  NH2 ARG   179      15.641  18.783 -20.017  1.00  0.00           N  
ATOM   1064  H   ARG   179      10.015  13.288 -16.595  1.00  0.00           H  
ATOM   1065  HE  ARG   179      14.766  18.204 -17.718  1.00  0.00           H  
ATOM   1066 HH11 ARG   179      13.339  16.862 -20.585  1.00  0.00           H  
ATOM   1067 HH12 ARG   179      14.429  17.720 -21.634  1.00  0.00           H  
ATOM   1068 HH21 ARG   179      16.278  19.099 -19.293  1.00  0.00           H  
ATOM   1069 HH22 ARG   179      15.800  18.966 -20.993  1.00  0.00           H  
ATOM   1070  N   PHE   180      12.231  13.497 -14.808  1.00  0.00           N  
ATOM   1071  CA  PHE   180      12.718  13.338 -13.445  1.00  0.00           C  
ATOM   1072  C   PHE   180      12.773  11.891 -12.964  1.00  0.00           C  
ATOM   1073  O   PHE   180      13.447  11.654 -11.982  1.00  0.00           O  
ATOM   1074  CB  PHE   180      11.943  14.288 -12.508  1.00  0.00           C  
ATOM   1075  CG  PHE   180      12.417  14.557 -11.104  1.00  0.00           C  
ATOM   1076  CD1 PHE   180      13.850  14.736 -10.863  1.00  0.00           C  
ATOM   1077  CD2 PHE   180      11.558  14.429 -10.021  1.00  0.00           C  
ATOM   1078  CE1 PHE   180      14.221  15.014  -9.564  1.00  0.00           C  
ATOM   1079  CE2 PHE   180      11.958  14.757  -8.714  1.00  0.00           C  
ATOM   1080  CZ  PHE   180      13.297  15.063  -8.464  1.00  0.00           C  
ATOM   1081  H   PHE   180      11.293  13.877 -14.869  1.00  0.00           H  
ATOM   1082  N   ASN   181      12.081  10.936 -13.668  1.00  0.00           N  
ATOM   1083  CA  ASN   181      12.174   9.538 -13.340  1.00  0.00           C  
ATOM   1084  C   ASN   181      13.570   8.934 -13.469  1.00  0.00           C  
ATOM   1085  O   ASN   181      14.325   9.244 -14.414  1.00  0.00           O  
ATOM   1086  CB  ASN   181      11.176   8.741 -14.347  1.00  0.00           C  
ATOM   1087  CG  ASN   181       9.763   8.897 -13.939  1.00  0.00           C  
ATOM   1088  ND2 ASN   181       8.783   8.468 -14.738  1.00  0.00           N  
ATOM   1089  OD1 ASN   181       9.490   9.328 -12.823  1.00  0.00           O  
ATOM   1090  H   ASN   181      11.456  11.272 -14.372  1.00  0.00           H  
ATOM   1091 HD21 ASN   181       9.011   8.071 -15.641  1.00  0.00           H  
ATOM   1092 HD22 ASN   181       7.826   8.578 -14.410  1.00  0.00           H  
ATOM   1093  N   SER   182      13.969   8.082 -12.480  1.00  0.00           N  
ATOM   1094  CA  SER   182      15.219   7.387 -12.478  1.00  0.00           C  
ATOM   1095  C   SER   182      15.215   6.187 -11.475  1.00  0.00           C  
ATOM   1096  O   SER   182      14.507   6.306 -10.485  1.00  0.00           O  
ATOM   1097  CB  SER   182      16.372   8.403 -12.232  1.00  0.00           C  
ATOM   1098  OG  SER   182      17.571   7.580 -12.018  1.00  0.00           O  
ATOM   1099  H   SER   182      13.336   7.820 -11.733  1.00  0.00           H  
ATOM   1100  HG  SER   182      18.289   8.203 -11.898  1.00  0.00           H  
ATOM   1101  N   ARG   183      15.854   5.078 -11.795  1.00  0.00           N  
ATOM   1102  CA  ARG   183      15.809   3.830 -11.073  1.00  0.00           C  
ATOM   1103  C   ARG   183      16.677   3.842  -9.766  1.00  0.00           C  
ATOM   1104  O   ARG   183      16.157   3.475  -8.702  1.00  0.00           O  
ATOM   1105  CB  ARG   183      16.220   2.680 -12.037  1.00  0.00           C  
ATOM   1106  CG  ARG   183      15.836   1.274 -11.435  1.00  0.00           C  
ATOM   1107  CD  ARG   183      16.055   0.094 -12.364  1.00  0.00           C  
ATOM   1108  NE  ARG   183      15.415  -1.130 -11.918  1.00  0.00           N  
ATOM   1109  CZ  ARG   183      16.107  -2.205 -11.502  1.00  0.00           C  
ATOM   1110  NH1 ARG   183      17.395  -2.235 -11.407  1.00  0.00           N1+
ATOM   1111  NH2 ARG   183      15.509  -3.300 -11.280  1.00  0.00           N  
ATOM   1112  H   ARG   183      16.228   5.001 -12.730  1.00  0.00           H  
ATOM   1113  HE  ARG   183      14.399  -1.087 -11.874  1.00  0.00           H  
ATOM   1114 HH11 ARG   183      17.929  -1.375 -11.461  1.00  0.00           H  
ATOM   1115 HH12 ARG   183      17.997  -3.040 -11.258  1.00  0.00           H  
ATOM   1116 HH21 ARG   183      14.546  -3.485 -11.513  1.00  0.00           H  
ATOM   1117 HH22 ARG   183      16.105  -4.085 -11.047  1.00  0.00           H  
ATOM   1118  N   THR   184      17.848   4.430  -9.814  1.00  0.00           N  
ATOM   1119  CA  THR   184      18.642   4.750  -8.575  1.00  0.00           C  
ATOM   1120  C   THR   184      17.867   5.721  -7.646  1.00  0.00           C  
ATOM   1121  O   THR   184      17.689   5.464  -6.487  1.00  0.00           O  
ATOM   1122  CB  THR   184      20.069   5.238  -8.812  1.00  0.00           C  
ATOM   1123  CG2 THR   184      20.854   4.169  -9.683  1.00  0.00           C  
ATOM   1124  OG1 THR   184      20.003   6.374  -9.473  1.00  0.00           O  
ATOM   1125  H   THR   184      18.177   4.790 -10.698  1.00  0.00           H  
ATOM   1126  HG1 THR   184      20.789   6.436 -10.024  1.00  0.00           H  
ATOM   1127  N   LYS   185      17.305   6.818  -8.211  1.00  0.00           N  
ATOM   1128  CA  LYS   185      16.415   7.785  -7.521  1.00  0.00           C  
ATOM   1129  C   LYS   185      15.356   7.073  -6.675  1.00  0.00           C  
ATOM   1130  O   LYS   185      15.093   7.472  -5.542  1.00  0.00           O  
ATOM   1131  CB  LYS   185      16.042   8.831  -8.527  1.00  0.00           C  
ATOM   1132  CG  LYS   185      14.813   9.630  -7.958  1.00  0.00           C  
ATOM   1133  CD  LYS   185      14.612  10.853  -8.880  1.00  0.00           C  
ATOM   1134  CE  LYS   185      13.324  11.588  -8.637  1.00  0.00           C  
ATOM   1135  NZ  LYS   185      12.102  10.754  -8.491  1.00  0.00           N1+
ATOM   1136  H   LYS   185      17.574   6.953  -9.168  1.00  0.00           H  
ATOM   1137  HZ1 LYS   185      12.040  10.199  -9.330  1.00  0.00           H  
ATOM   1138  HZ2 LYS   185      12.092  10.069  -7.748  1.00  0.00           H  
ATOM   1139  HZ3 LYS   185      11.324  11.362  -8.312  1.00  0.00           H  
ATOM   1140  N   ALA   186      14.594   6.108  -7.233  1.00  0.00           N  
ATOM   1141  CA  ALA   186      13.471   5.459  -6.504  1.00  0.00           C  
ATOM   1142  C   ALA   186      14.022   4.651  -5.257  1.00  0.00           C  
ATOM   1143  O   ALA   186      13.575   4.847  -4.160  1.00  0.00           O  
ATOM   1144  CB  ALA   186      12.764   4.675  -7.542  1.00  0.00           C  
ATOM   1145  H   ALA   186      14.762   5.909  -8.216  1.00  0.00           H  
ATOM   1146  N   PHE   187      14.983   3.694  -5.497  1.00  0.00           N  
ATOM   1147  CA  PHE   187      15.633   2.970  -4.416  1.00  0.00           C  
ATOM   1148  C   PHE   187      16.207   3.855  -3.242  1.00  0.00           C  
ATOM   1149  O   PHE   187      15.989   3.514  -2.067  1.00  0.00           O  
ATOM   1150  CB  PHE   187      16.818   2.025  -4.863  1.00  0.00           C  
ATOM   1151  CG  PHE   187      16.337   1.076  -5.908  1.00  0.00           C  
ATOM   1152  CD1 PHE   187      15.213   0.240  -5.706  1.00  0.00           C  
ATOM   1153  CD2 PHE   187      17.127   0.845  -7.028  1.00  0.00           C  
ATOM   1154  CE1 PHE   187      14.807  -0.704  -6.684  1.00  0.00           C  
ATOM   1155  CE2 PHE   187      16.819  -0.123  -7.943  1.00  0.00           C  
ATOM   1156  CZ  PHE   187      15.618  -0.903  -7.820  1.00  0.00           C  
ATOM   1157  H   PHE   187      15.414   3.637  -6.406  1.00  0.00           H  
ATOM   1158  N   LEU   188      16.816   4.919  -3.458  1.00  0.00           N  
ATOM   1159  CA  LEU   188      17.205   5.933  -2.412  1.00  0.00           C  
ATOM   1160  C   LEU   188      15.966   6.636  -1.805  1.00  0.00           C  
ATOM   1161  O   LEU   188      15.974   7.153  -0.742  1.00  0.00           O  
ATOM   1162  CB  LEU   188      18.249   6.912  -2.974  1.00  0.00           C  
ATOM   1163  CG  LEU   188      19.487   6.280  -3.743  1.00  0.00           C  
ATOM   1164  CD1 LEU   188      20.032   7.261  -4.801  1.00  0.00           C  
ATOM   1165  CD2 LEU   188      20.647   6.033  -2.814  1.00  0.00           C  
ATOM   1166  H   LEU   188      16.990   5.210  -4.411  1.00  0.00           H  
ATOM   1167  N   LYS   189      14.912   6.835  -2.653  1.00  0.00           N  
ATOM   1168  CA  LYS   189      13.711   7.544  -2.175  1.00  0.00           C  
ATOM   1169  C   LYS   189      13.006   6.673  -1.165  1.00  0.00           C  
ATOM   1170  O   LYS   189      12.618   7.120  -0.134  1.00  0.00           O  
ATOM   1171  CB  LYS   189      12.853   8.086  -3.382  1.00  0.00           C  
ATOM   1172  CG  LYS   189      11.784   9.120  -2.897  1.00  0.00           C  
ATOM   1173  CD  LYS   189      10.952   9.453  -4.119  1.00  0.00           C  
ATOM   1174  CE  LYS   189      10.072  10.648  -3.995  1.00  0.00           C  
ATOM   1175  NZ  LYS   189       9.286  10.854  -5.239  1.00  0.00           N1+
ATOM   1176  H   LYS   189      15.042   6.583  -3.625  1.00  0.00           H  
ATOM   1177  HZ1 LYS   189       8.834  11.742  -5.118  1.00  0.00           H  
ATOM   1178  HZ2 LYS   189       9.840  10.882  -6.080  1.00  0.00           H  
ATOM   1179  HZ3 LYS   189       8.470  10.266  -5.270  1.00  0.00           H  
ATOM   1180  N   ILE   190      12.974   5.380  -1.396  1.00  0.00           N  
ATOM   1181  CA  ILE   190      12.562   4.463  -0.423  1.00  0.00           C  
ATOM   1182  C   ILE   190      13.450   4.516   0.879  1.00  0.00           C  
ATOM   1183  O   ILE   190      12.948   4.178   1.958  1.00  0.00           O  
ATOM   1184  CB  ILE   190      12.470   3.038  -1.078  1.00  0.00           C  
ATOM   1185  CG1 ILE   190      11.380   2.932  -2.167  1.00  0.00           C  
ATOM   1186  CG2 ILE   190      12.085   1.987   0.010  1.00  0.00           C  
ATOM   1187  CD  ILE   190      11.434   1.756  -3.177  1.00  0.00           C  
ATOM   1188  H   ILE   190      13.260   5.035  -2.299  1.00  0.00           H  
ATOM   1189  N   ILE   191      14.693   4.920   0.874  1.00  0.00           N  
ATOM   1190  CA  ILE   191      15.428   5.185   2.132  1.00  0.00           C  
ATOM   1191  C   ILE   191      14.799   6.353   2.893  1.00  0.00           C  
ATOM   1192  O   ILE   191      14.583   6.323   4.077  1.00  0.00           O  
ATOM   1193  CB  ILE   191      16.954   5.347   1.872  1.00  0.00           C  
ATOM   1194  CG1 ILE   191      17.563   4.032   1.323  1.00  0.00           C  
ATOM   1195  CG2 ILE   191      17.726   5.789   3.094  1.00  0.00           C  
ATOM   1196  CD  ILE   191      18.929   4.439   0.660  1.00  0.00           C  
ATOM   1197  H   ILE   191      15.155   5.122  -0.002  1.00  0.00           H  
ATOM   1198  N   ALA   192      14.396   7.488   2.312  1.00  0.00           N  
ATOM   1199  CA  ALA   192      13.740   8.564   2.908  1.00  0.00           C  
ATOM   1200  C   ALA   192      12.391   8.182   3.616  1.00  0.00           C  
ATOM   1201  O   ALA   192      12.245   8.601   4.779  1.00  0.00           O  
ATOM   1202  CB  ALA   192      13.597   9.562   1.781  1.00  0.00           C  
ATOM   1203  H   ALA   192      14.540   7.563   1.310  1.00  0.00           H  
ATOM   1204  N   VAL   193      11.487   7.388   3.019  1.00  0.00           N  
ATOM   1205  CA  VAL   193      10.233   7.041   3.637  1.00  0.00           C  
ATOM   1206  C   VAL   193      10.383   6.101   4.782  1.00  0.00           C  
ATOM   1207  O   VAL   193       9.635   6.187   5.786  1.00  0.00           O  
ATOM   1208  CB  VAL   193       9.105   6.559   2.650  1.00  0.00           C  
ATOM   1209  CG1 VAL   193       9.349   5.148   2.209  1.00  0.00           C  
ATOM   1210  CG2 VAL   193       7.710   6.755   3.235  1.00  0.00           C  
ATOM   1211  H   VAL   193      11.616   7.106   2.054  1.00  0.00           H  
ATOM   1212  N   TRP   194      11.363   5.205   4.701  1.00  0.00           N  
ATOM   1213  CA  TRP   194      11.760   4.415   5.850  1.00  0.00           C  
ATOM   1214  C   TRP   194      12.349   5.289   6.943  1.00  0.00           C  
ATOM   1215  O   TRP   194      12.041   5.050   8.086  1.00  0.00           O  
ATOM   1216  CB  TRP   194      12.675   3.206   5.344  1.00  0.00           C  
ATOM   1217  CG  TRP   194      11.861   2.088   4.864  1.00  0.00           C  
ATOM   1218  CD1 TRP   194      11.601   1.635   3.622  1.00  0.00           C  
ATOM   1219  CD2 TRP   194      11.169   1.149   5.696  1.00  0.00           C  
ATOM   1220  CE2 TRP   194      10.714   0.034   4.956  1.00  0.00           C  
ATOM   1221  CE3 TRP   194      11.102   0.975   7.113  1.00  0.00           C  
ATOM   1222  NE1 TRP   194      10.939   0.391   3.640  1.00  0.00           N  
ATOM   1223  CZ2 TRP   194      10.244  -1.120   5.542  1.00  0.00           C  
ATOM   1224  CZ3 TRP   194      10.511  -0.133   7.698  1.00  0.00           C  
ATOM   1225  CH2 TRP   194      10.128  -1.197   6.898  1.00  0.00           C  
ATOM   1226  H   TRP   194      12.015   5.148   3.937  1.00  0.00           H  
ATOM   1227  HE1 TRP   194      10.664  -0.134   2.832  1.00  0.00           H  
ATOM   1228  N   THR   195      13.123   6.357   6.657  1.00  0.00           N  
ATOM   1229  CA  THR   195      13.676   7.323   7.657  1.00  0.00           C  
ATOM   1230  C   THR   195      12.634   8.173   8.425  1.00  0.00           C  
ATOM   1231  O   THR   195      12.720   8.318   9.669  1.00  0.00           O  
ATOM   1232  CB  THR   195      14.940   8.095   7.032  1.00  0.00           C  
ATOM   1233  CG2 THR   195      15.621   8.943   8.117  1.00  0.00           C  
ATOM   1234  OG1 THR   195      15.881   7.217   6.457  1.00  0.00           O  
ATOM   1235  H   THR   195      13.291   6.551   5.682  1.00  0.00           H  
ATOM   1236  HG1 THR   195      15.488   6.716   5.746  1.00  0.00           H  
ATOM   1237  N   ILE   196      11.562   8.578   7.783  1.00  0.00           N  
ATOM   1238  CA  ILE   196      10.422   9.294   8.396  1.00  0.00           C  
ATOM   1239  C   ILE   196       9.667   8.294   9.297  1.00  0.00           C  
ATOM   1240  O   ILE   196       9.326   8.577  10.452  1.00  0.00           O  
ATOM   1241  CB  ILE   196       9.482   9.905   7.334  1.00  0.00           C  
ATOM   1242  CG1 ILE   196      10.049  11.160   6.615  1.00  0.00           C  
ATOM   1243  CG2 ILE   196       8.130  10.341   7.950  1.00  0.00           C  
ATOM   1244  CD  ILE   196       9.232  11.705   5.389  1.00  0.00           C  
ATOM   1245  H   ILE   196      11.490   8.364   6.793  1.00  0.00           H  
ATOM   1246  N   SER   197       9.480   7.110   8.777  1.00  0.00           N  
ATOM   1247  CA  SER   197       8.839   6.006   9.491  1.00  0.00           C  
ATOM   1248  C   SER   197       9.587   5.693  10.780  1.00  0.00           C  
ATOM   1249  O   SER   197       8.947   5.652  11.866  1.00  0.00           O  
ATOM   1250  CB  SER   197       8.626   4.765   8.609  1.00  0.00           C  
ATOM   1251  OG  SER   197       7.689   5.008   7.511  1.00  0.00           O  
ATOM   1252  H   SER   197       9.716   6.953   7.813  1.00  0.00           H  
ATOM   1253  HG  SER   197       8.073   5.648   6.906  1.00  0.00           H  
ATOM   1254  N   VAL   198      10.856   5.557  10.740  1.00  0.00           N  
ATOM   1255  CA  VAL   198      11.656   5.474  11.899  1.00  0.00           C  
ATOM   1256  C   VAL   198      11.505   6.688  12.826  1.00  0.00           C  
ATOM   1257  O   VAL   198      11.111   6.603  14.003  1.00  0.00           O  
ATOM   1258  CB  VAL   198      13.140   5.218  11.504  1.00  0.00           C  
ATOM   1259  CG1 VAL   198      14.247   5.559  12.562  1.00  0.00           C  
ATOM   1260  CG2 VAL   198      13.275   3.730  10.926  1.00  0.00           C  
ATOM   1261  H   VAL   198      11.392   5.537   9.892  1.00  0.00           H  
ATOM   1262  N   GLY   199      11.712   7.922  12.263  1.00  0.00           N  
ATOM   1263  CA  GLY   199      11.684   9.195  12.974  1.00  0.00           C  
ATOM   1264  C   GLY   199      10.450   9.582  13.773  1.00  0.00           C  
ATOM   1265  O   GLY   199      10.596  10.129  14.879  1.00  0.00           O  
ATOM   1266  H   GLY   199      12.013   7.957  11.297  1.00  0.00           H  
ATOM   1267  N   ILE   200       9.187   9.173  13.312  1.00  0.00           N  
ATOM   1268  CA  ILE   200       7.943   9.327  14.043  1.00  0.00           C  
ATOM   1269  C   ILE   200       7.607   8.092  14.910  1.00  0.00           C  
ATOM   1270  O   ILE   200       6.841   8.223  15.868  1.00  0.00           O  
ATOM   1271  CB  ILE   200       6.780   9.765  13.106  1.00  0.00           C  
ATOM   1272  CG1 ILE   200       7.220  10.692  11.976  1.00  0.00           C  
ATOM   1273  CG2 ILE   200       5.653  10.479  13.983  1.00  0.00           C  
ATOM   1274  CD  ILE   200       7.947  12.025  12.315  1.00  0.00           C  
ATOM   1275  H   ILE   200       9.216   8.708  12.419  1.00  0.00           H  
ATOM   1276  N   SER   201       8.351   7.006  14.842  1.00  0.00           N  
ATOM   1277  CA  SER   201       8.206   5.846  15.811  1.00  0.00           C  
ATOM   1278  C   SER   201       9.162   5.970  16.965  1.00  0.00           C  
ATOM   1279  O   SER   201       8.947   5.261  17.935  1.00  0.00           O  
ATOM   1280  CB  SER   201       8.513   4.558  15.127  1.00  0.00           C  
ATOM   1281  OG  SER   201       7.756   4.234  13.940  1.00  0.00           O  
ATOM   1282  H   SER   201       8.948   6.798  14.056  1.00  0.00           H  
ATOM   1283  HG  SER   201       8.249   4.705  13.261  1.00  0.00           H  
ATOM   1284  N   MET   202      10.153   6.883  16.936  1.00  0.00           N  
ATOM   1285  CA  MET   202      11.179   7.028  17.935  1.00  0.00           C  
ATOM   1286  C   MET   202      10.729   7.261  19.380  1.00  0.00           C  
ATOM   1287  O   MET   202      11.594   7.028  20.211  1.00  0.00           O  
ATOM   1288  CB  MET   202      12.315   7.994  17.498  1.00  0.00           C  
ATOM   1289  CG  MET   202      13.176   7.478  16.326  1.00  0.00           C  
ATOM   1290  SD  MET   202      13.723   5.803  16.406  1.00  0.00           S  
ATOM   1291  CE  MET   202      14.439   5.639  18.126  1.00  0.00           C  
ATOM   1292  H   MET   202      10.227   7.394  16.065  1.00  0.00           H  
ATOM   1293  N   PRO   203       9.513   7.725  19.715  1.00  0.00           N  
ATOM   1294  CA  PRO   203       9.175   7.913  21.152  1.00  0.00           C  
ATOM   1295  C   PRO   203       9.008   6.596  21.918  1.00  0.00           C  
ATOM   1296  O   PRO   203       9.440   6.514  23.045  1.00  0.00           O  
ATOM   1297  CB  PRO   203       7.897   8.676  21.247  1.00  0.00           C  
ATOM   1298  CG  PRO   203       7.643   9.188  19.861  1.00  0.00           C  
ATOM   1299  CD  PRO   203       8.401   8.275  18.867  1.00  0.00           C  
ATOM   1300  N   ILE   204       8.465   5.611  21.249  1.00  0.00           N  
ATOM   1301  CA  ILE   204       8.133   4.307  21.775  1.00  0.00           C  
ATOM   1302  C   ILE   204       9.245   3.578  22.521  1.00  0.00           C  
ATOM   1303  O   ILE   204       8.939   3.238  23.672  1.00  0.00           O  
ATOM   1304  CB  ILE   204       7.556   3.461  20.617  1.00  0.00           C  
ATOM   1305  CG1 ILE   204       6.077   3.691  20.150  1.00  0.00           C  
ATOM   1306  CG2 ILE   204       7.466   1.962  20.901  1.00  0.00           C  
ATOM   1307  CD  ILE   204       5.586   5.145  19.905  1.00  0.00           C  
ATOM   1308  H   ILE   204       8.269   5.881  20.301  1.00  0.00           H  
ATOM   1309  N   PRO   205      10.365   3.128  21.959  1.00  0.00           N  
ATOM   1310  CA  PRO   205      11.443   2.492  22.592  1.00  0.00           C  
ATOM   1311  C   PRO   205      12.040   3.488  23.690  1.00  0.00           C  
ATOM   1312  O   PRO   205      12.343   2.962  24.784  1.00  0.00           O  
ATOM   1313  CB  PRO   205      12.375   2.004  21.540  1.00  0.00           C  
ATOM   1314  CG  PRO   205      12.314   3.008  20.388  1.00  0.00           C  
ATOM   1315  CD  PRO   205      10.842   3.567  20.618  1.00  0.00           C  
ATOM   1316  N   VAL   206      12.176   4.809  23.387  1.00  0.00           N  
ATOM   1317  CA  VAL   206      12.935   5.747  24.163  1.00  0.00           C  
ATOM   1318  C   VAL   206      12.171   5.930  25.532  1.00  0.00           C  
ATOM   1319  O   VAL   206      12.723   5.558  26.590  1.00  0.00           O  
ATOM   1320  CB  VAL   206      13.233   7.051  23.383  1.00  0.00           C  
ATOM   1321  CG1 VAL   206      13.852   8.113  24.268  1.00  0.00           C  
ATOM   1322  CG2 VAL   206      14.036   6.856  22.045  1.00  0.00           C  
ATOM   1323  H   VAL   206      12.045   5.198  22.467  1.00  0.00           H  
ATOM   1324  N   PHE   207      10.894   6.366  25.578  1.00  0.00           N  
ATOM   1325  CA  PHE   207      10.196   6.690  26.797  1.00  0.00           C  
ATOM   1326  C   PHE   207       9.547   5.479  27.385  1.00  0.00           C  
ATOM   1327  O   PHE   207       9.163   5.375  28.560  1.00  0.00           O  
ATOM   1328  CB  PHE   207       9.244   7.897  26.645  1.00  0.00           C  
ATOM   1329  CG  PHE   207       9.822   9.179  26.202  1.00  0.00           C  
ATOM   1330  CD1 PHE   207       9.734   9.506  24.803  1.00  0.00           C  
ATOM   1331  CD2 PHE   207      10.251  10.131  27.111  1.00  0.00           C  
ATOM   1332  CE1 PHE   207      10.381  10.757  24.380  1.00  0.00           C  
ATOM   1333  CE2 PHE   207      10.779  11.348  26.688  1.00  0.00           C  
ATOM   1334  CZ  PHE   207      10.942  11.570  25.312  1.00  0.00           C  
ATOM   1335  H   PHE   207      10.545   6.596  24.667  1.00  0.00           H  
ATOM   1336  N   GLY   208       9.423   4.453  26.585  1.00  0.00           N  
ATOM   1337  CA  GLY   208       9.040   3.133  26.985  1.00  0.00           C  
ATOM   1338  C   GLY   208      10.096   2.369  27.835  1.00  0.00           C  
ATOM   1339  O   GLY   208       9.675   1.833  28.823  1.00  0.00           O  
ATOM   1340  H   GLY   208       9.643   4.588  25.616  1.00  0.00           H  
ATOM   1341  N   LEU   209      11.360   2.483  27.481  1.00  0.00           N  
ATOM   1342  CA  LEU   209      12.444   2.054  28.404  1.00  0.00           C  
ATOM   1343  C   LEU   209      12.426   2.804  29.787  1.00  0.00           C  
ATOM   1344  O   LEU   209      12.888   2.215  30.783  1.00  0.00           O  
ATOM   1345  CB  LEU   209      13.793   2.257  27.765  1.00  0.00           C  
ATOM   1346  CG  LEU   209      14.107   1.076  26.770  1.00  0.00           C  
ATOM   1347  CD1 LEU   209      15.069   1.461  25.686  1.00  0.00           C  
ATOM   1348  CD2 LEU   209      14.806  -0.063  27.552  1.00  0.00           C  
ATOM   1349  H   LEU   209      11.600   3.014  26.653  1.00  0.00           H  
ATOM   1350  N   GLN   210      11.848   3.969  29.914  1.00  0.00           N  
ATOM   1351  CA  GLN   210      11.833   4.830  31.211  1.00  0.00           C  
ATOM   1352  C   GLN   210      10.486   4.644  31.974  1.00  0.00           C  
ATOM   1353  O   GLN   210      10.331   5.054  33.115  1.00  0.00           O  
ATOM   1354  CB  GLN   210      12.177   6.277  30.915  1.00  0.00           C  
ATOM   1355  CG  GLN   210      13.453   6.492  30.152  1.00  0.00           C  
ATOM   1356  CD  GLN   210      14.713   6.526  30.969  1.00  0.00           C  
ATOM   1357  NE2 GLN   210      15.714   7.240  30.412  1.00  0.00           N  
ATOM   1358  OE1 GLN   210      14.913   6.084  32.089  1.00  0.00           O  
ATOM   1359  H   GLN   210      11.462   4.351  29.069  1.00  0.00           H  
ATOM   1360 HE21 GLN   210      15.578   7.725  29.535  1.00  0.00           H  
ATOM   1361 HE22 GLN   210      16.549   7.239  30.978  1.00  0.00           H  
ATOM   1362  N   ASP   211       9.480   4.076  31.307  1.00  0.00           N  
ATOM   1363  CA  ASP   211       8.248   3.713  31.894  1.00  0.00           C  
ATOM   1364  C   ASP   211       7.508   2.475  31.262  1.00  0.00           C  
ATOM   1365  O   ASP   211       6.982   2.566  30.201  1.00  0.00           O  
ATOM   1366  CB  ASP   211       7.308   4.874  31.878  1.00  0.00           C  
ATOM   1367  CG  ASP   211       6.040   4.688  32.817  1.00  0.00           C  
ATOM   1368  OD1 ASP   211       5.956   3.612  33.447  1.00  0.00           O  
ATOM   1369  OD2 ASP   211       5.173   5.540  33.040  1.00  0.00           O1-
ATOM   1370  H   ASP   211       9.619   3.846  30.329  1.00  0.00           H  
ATOM   1371  N   ASP   212       7.643   1.298  31.954  1.00  0.00           N  
ATOM   1372  CA  ASP   212       6.927   0.093  31.550  1.00  0.00           C  
ATOM   1373  C   ASP   212       5.419   0.316  31.384  1.00  0.00           C  
ATOM   1374  O   ASP   212       4.821  -0.341  30.489  1.00  0.00           O  
ATOM   1375  CB  ASP   212       7.224  -0.955  32.640  1.00  0.00           C  
ATOM   1376  CG  ASP   212       8.605  -1.464  32.884  1.00  0.00           C  
ATOM   1377  OD1 ASP   212       9.578  -0.999  32.214  1.00  0.00           O  
ATOM   1378  OD2 ASP   212       8.846  -2.112  33.890  1.00  0.00           O1-
ATOM   1379  H   ASP   212       8.275   1.273  32.746  1.00  0.00           H  
ATOM   1380  N   SER   213       4.732   1.231  32.050  1.00  0.00           N  
ATOM   1381  CA  SER   213       3.302   1.486  32.054  1.00  0.00           C  
ATOM   1382  C   SER   213       2.784   1.857  30.604  1.00  0.00           C  
ATOM   1383  O   SER   213       1.621   1.611  30.241  1.00  0.00           O  
ATOM   1384  CB  SER   213       3.000   2.564  33.057  1.00  0.00           C  
ATOM   1385  OG  SER   213       3.804   2.329  34.218  1.00  0.00           O  
ATOM   1386  H   SER   213       5.340   1.729  32.683  1.00  0.00           H  
ATOM   1387  HG  SER   213       4.589   2.810  33.961  1.00  0.00           H  
ATOM   1388  N   LYS   214       3.729   2.375  29.736  1.00  0.00           N  
ATOM   1389  CA  LYS   214       3.408   2.786  28.334  1.00  0.00           C  
ATOM   1390  C   LYS   214       3.381   1.604  27.350  1.00  0.00           C  
ATOM   1391  O   LYS   214       2.944   1.874  26.245  1.00  0.00           O  
ATOM   1392  CB  LYS   214       4.492   3.764  27.784  1.00  0.00           C  
ATOM   1393  CG  LYS   214       4.736   4.934  28.679  1.00  0.00           C  
ATOM   1394  CD  LYS   214       5.534   6.052  27.988  1.00  0.00           C  
ATOM   1395  CE  LYS   214       5.586   7.273  28.898  1.00  0.00           C  
ATOM   1396  NZ  LYS   214       4.296   7.613  29.496  1.00  0.00           N1+
ATOM   1397  H   LYS   214       4.706   2.347  29.984  1.00  0.00           H  
ATOM   1398  HZ1 LYS   214       4.104   6.845  30.127  1.00  0.00           H  
ATOM   1399  HZ2 LYS   214       4.260   8.452  30.051  1.00  0.00           H  
ATOM   1400  HZ3 LYS   214       3.579   7.644  28.790  1.00  0.00           H  
ATOM   1401  N   VAL   215       3.980   0.478  27.662  1.00  0.00           N  
ATOM   1402  CA  VAL   215       4.265  -0.689  26.799  1.00  0.00           C  
ATOM   1403  C   VAL   215       4.081  -2.045  27.378  1.00  0.00           C  
ATOM   1404  O   VAL   215       4.083  -3.067  26.657  1.00  0.00           O  
ATOM   1405  CB  VAL   215       5.793  -0.588  26.380  1.00  0.00           C  
ATOM   1406  CG1 VAL   215       5.897   0.549  25.416  1.00  0.00           C  
ATOM   1407  CG2 VAL   215       6.761  -0.291  27.596  1.00  0.00           C  
ATOM   1408  H   VAL   215       4.425   0.423  28.561  1.00  0.00           H  
ATOM   1409  N   PHE   216       3.772  -2.169  28.646  1.00  0.00           N  
ATOM   1410  CA  PHE   216       3.662  -3.406  29.437  1.00  0.00           C  
ATOM   1411  C   PHE   216       2.573  -3.160  30.530  1.00  0.00           C  
ATOM   1412  O   PHE   216       2.688  -2.239  31.357  1.00  0.00           O  
ATOM   1413  CB  PHE   216       5.117  -3.644  29.971  1.00  0.00           C  
ATOM   1414  CG  PHE   216       5.233  -4.852  30.818  1.00  0.00           C  
ATOM   1415  CD1 PHE   216       5.070  -6.152  30.275  1.00  0.00           C  
ATOM   1416  CD2 PHE   216       5.678  -4.701  32.105  1.00  0.00           C  
ATOM   1417  CE1 PHE   216       5.227  -7.271  31.066  1.00  0.00           C  
ATOM   1418  CE2 PHE   216       5.837  -5.869  32.891  1.00  0.00           C  
ATOM   1419  CZ  PHE   216       5.652  -7.152  32.369  1.00  0.00           C  
ATOM   1420  H   PHE   216       3.710  -1.269  29.116  1.00  0.00           H  
ATOM   1421  N   LYS   217       1.472  -3.929  30.338  1.00  0.00           N  
ATOM   1422  CA  LYS   217       0.222  -3.907  31.062  1.00  0.00           C  
ATOM   1423  C   LYS   217      -0.378  -5.311  31.429  1.00  0.00           C  
ATOM   1424  O   LYS   217      -0.570  -6.113  30.510  1.00  0.00           O  
ATOM   1425  CB  LYS   217      -0.837  -2.997  30.341  1.00  0.00           C  
ATOM   1426  CG  LYS   217      -2.162  -2.861  31.105  1.00  0.00           C  
ATOM   1427  CD  LYS   217      -3.109  -1.763  30.435  1.00  0.00           C  
ATOM   1428  CE  LYS   217      -4.480  -1.705  31.014  1.00  0.00           C  
ATOM   1429  NZ  LYS   217      -4.526  -1.005  32.380  1.00  0.00           N1+
ATOM   1430  H   LYS   217       1.390  -4.464  29.491  1.00  0.00           H  
ATOM   1431  HZ1 LYS   217      -5.436  -1.048  32.823  1.00  0.00           H  
ATOM   1432  HZ2 LYS   217      -3.888  -1.400  33.066  1.00  0.00           H  
ATOM   1433  HZ3 LYS   217      -4.227  -0.044  32.344  1.00  0.00           H  
ATOM   1434  N   GLU   218      -0.747  -5.488  32.716  1.00  0.00           N  
ATOM   1435  CA  GLU   218      -1.177  -6.757  33.342  1.00  0.00           C  
ATOM   1436  C   GLU   218      -0.235  -7.961  33.050  1.00  0.00           C  
ATOM   1437  O   GLU   218      -0.672  -9.134  32.970  1.00  0.00           O  
ATOM   1438  CB  GLU   218      -2.672  -7.121  33.033  1.00  0.00           C  
ATOM   1439  CG  GLU   218      -3.748  -6.133  33.493  1.00  0.00           C  
ATOM   1440  CD  GLU   218      -3.671  -5.659  34.929  1.00  0.00           C  
ATOM   1441  OE1 GLU   218      -4.584  -6.066  35.711  1.00  0.00           O  
ATOM   1442  OE2 GLU   218      -2.736  -4.865  35.356  1.00  0.00           O1-
ATOM   1443  H   GLU   218      -0.572  -4.662  33.262  1.00  0.00           H  
ATOM   1444  N   GLY   219       1.047  -7.632  32.765  1.00  0.00           N  
ATOM   1445  CA  GLY   219       2.001  -8.672  32.362  1.00  0.00           C  
ATOM   1446  C   GLY   219       2.058  -8.978  30.824  1.00  0.00           C  
ATOM   1447  O   GLY   219       2.886  -9.775  30.393  1.00  0.00           O  
ATOM   1448  H   GLY   219       1.333  -6.686  32.939  1.00  0.00           H  
ATOM   1449  N   SER   220       1.257  -8.373  29.941  1.00  0.00           N  
ATOM   1450  CA  SER   220       1.326  -8.462  28.440  1.00  0.00           C  
ATOM   1451  C   SER   220       1.985  -7.250  27.852  1.00  0.00           C  
ATOM   1452  O   SER   220       1.825  -6.136  28.343  1.00  0.00           O  
ATOM   1453  CB  SER   220      -0.075  -8.638  27.859  1.00  0.00           C  
ATOM   1454  OG  SER   220      -0.883  -7.551  28.144  1.00  0.00           O  
ATOM   1455  H   SER   220       0.705  -7.596  30.285  1.00  0.00           H  
ATOM   1456  HG  SER   220      -0.637  -7.192  29.001  1.00  0.00           H  
ATOM   1457  N   CYX   221       2.893  -7.363  26.864  1.00  0.00           N  
ATOM   1458  CA  CYX   221       3.291  -6.220  26.019  1.00  0.00           C  
ATOM   1459  C   CYX   221       2.040  -5.616  25.270  1.00  0.00           C  
ATOM   1460  O   CYX   221       1.534  -6.172  24.313  1.00  0.00           O  
ATOM   1461  CB  CYX   221       4.400  -6.718  25.018  1.00  0.00           C  
ATOM   1462  SG  CYX   221       5.292  -5.368  24.177  1.00  0.00           S  
ATOM   1463  H   CYX   221       2.942  -8.291  26.461  1.00  0.00           H  
ATOM   1464  N   LEU   222       1.634  -4.460  25.690  1.00  0.00           N  
ATOM   1465  CA  LEU   222       0.535  -3.700  25.181  1.00  0.00           C  
ATOM   1466  C   LEU   222       0.874  -2.215  25.253  1.00  0.00           C  
ATOM   1467  O   LEU   222       1.234  -1.748  26.322  1.00  0.00           O  
ATOM   1468  CB  LEU   222      -0.686  -4.120  26.085  1.00  0.00           C  
ATOM   1469  CG  LEU   222      -1.952  -3.271  25.970  1.00  0.00           C  
ATOM   1470  CD1 LEU   222      -2.482  -3.247  24.538  1.00  0.00           C  
ATOM   1471  CD2 LEU   222      -3.044  -3.861  26.800  1.00  0.00           C  
ATOM   1472  H   LEU   222       2.114  -4.089  26.492  1.00  0.00           H  
ATOM   1473  N   LEU   223       0.762  -1.523  24.079  1.00  0.00           N  
ATOM   1474  CA  LEU   223       0.829  -0.118  24.065  1.00  0.00           C  
ATOM   1475  C   LEU   223      -0.387   0.500  24.793  1.00  0.00           C  
ATOM   1476  O   LEU   223      -1.549   0.234  24.426  1.00  0.00           O  
ATOM   1477  CB  LEU   223       0.864   0.296  22.563  1.00  0.00           C  
ATOM   1478  CG  LEU   223       1.625   1.549  22.411  1.00  0.00           C  
ATOM   1479  CD1 LEU   223       3.103   1.416  22.242  1.00  0.00           C  
ATOM   1480  CD2 LEU   223       1.127   2.292  21.128  1.00  0.00           C  
ATOM   1481  H   LEU   223       0.405  -2.021  23.270  1.00  0.00           H  
ATOM   1482  N   ALA   224      -0.161   1.354  25.790  1.00  0.00           N  
ATOM   1483  CA  ALA   224      -1.059   1.702  26.837  1.00  0.00           C  
ATOM   1484  C   ALA   224      -0.979   3.131  27.371  1.00  0.00           C  
ATOM   1485  O   ALA   224      -1.564   3.506  28.371  1.00  0.00           O  
ATOM   1486  CB  ALA   224      -0.951   0.693  28.042  1.00  0.00           C  
ATOM   1487  H   ALA   224       0.807   1.613  25.911  1.00  0.00           H  
ATOM   1488  N   ASP   225      -0.198   4.032  26.722  1.00  0.00           N  
ATOM   1489  CA  ASP   225      -0.233   5.485  27.029  1.00  0.00           C  
ATOM   1490  C   ASP   225      -1.193   6.203  26.081  1.00  0.00           C  
ATOM   1491  O   ASP   225      -0.972   6.158  24.847  1.00  0.00           O  
ATOM   1492  CB  ASP   225       1.226   5.930  26.911  1.00  0.00           C  
ATOM   1493  CG  ASP   225       1.516   7.436  27.124  1.00  0.00           C  
ATOM   1494  OD1 ASP   225       2.719   7.744  27.316  1.00  0.00           O  
ATOM   1495  OD2 ASP   225       0.604   8.262  27.129  1.00  0.00           O1-
ATOM   1496  H   ASP   225       0.176   3.883  25.798  1.00  0.00           H  
ATOM   1497  N   ASP   226      -2.068   7.062  26.586  1.00  0.00           N  
ATOM   1498  CA  ASP   226      -2.908   7.933  25.733  1.00  0.00           C  
ATOM   1499  C   ASP   226      -2.064   8.667  24.643  1.00  0.00           C  
ATOM   1500  O   ASP   226      -2.580   9.074  23.632  1.00  0.00           O  
ATOM   1501  CB  ASP   226      -3.785   8.947  26.531  1.00  0.00           C  
ATOM   1502  CG  ASP   226      -4.357   8.526  27.938  1.00  0.00           C  
ATOM   1503  OD1 ASP   226      -5.462   8.966  28.257  1.00  0.00           O  
ATOM   1504  OD2 ASP   226      -3.626   7.932  28.798  1.00  0.00           O1-
ATOM   1505  H   ASP   226      -2.233   7.097  27.579  1.00  0.00           H  
ATOM   1506  N   ASN   227      -0.704   8.909  24.756  1.00  0.00           N  
ATOM   1507  CA  ASN   227       0.130   9.612  23.834  1.00  0.00           C  
ATOM   1508  C   ASN   227       0.545   8.754  22.705  1.00  0.00           C  
ATOM   1509  O   ASN   227       0.320   9.099  21.542  1.00  0.00           O  
ATOM   1510  CB  ASN   227       1.393  10.223  24.541  1.00  0.00           C  
ATOM   1511  CG  ASN   227       1.025  11.393  25.430  1.00  0.00           C  
ATOM   1512  ND2 ASN   227       0.581  11.148  26.675  1.00  0.00           N  
ATOM   1513  OD1 ASN   227       1.009  12.500  24.949  1.00  0.00           O  
ATOM   1514  H   ASN   227      -0.340   8.554  25.624  1.00  0.00           H  
ATOM   1515 HD21 ASN   227       0.675  10.187  26.977  1.00  0.00           H  
ATOM   1516 HD22 ASN   227       0.253  11.914  27.254  1.00  0.00           H  
ATOM   1517  N   PHE   228       1.311   7.701  23.036  1.00  0.00           N  
ATOM   1518  CA  PHE   228       1.610   6.636  22.086  1.00  0.00           C  
ATOM   1519  C   PHE   228       0.387   6.049  21.363  1.00  0.00           C  
ATOM   1520  O   PHE   228       0.361   5.813  20.141  1.00  0.00           O  
ATOM   1521  CB  PHE   228       2.347   5.506  22.890  1.00  0.00           C  
ATOM   1522  CG  PHE   228       3.695   5.652  23.546  1.00  0.00           C  
ATOM   1523  CD1 PHE   228       4.494   6.818  23.445  1.00  0.00           C  
ATOM   1524  CD2 PHE   228       4.275   4.474  24.022  1.00  0.00           C  
ATOM   1525  CE1 PHE   228       5.831   6.790  23.877  1.00  0.00           C  
ATOM   1526  CE2 PHE   228       5.564   4.471  24.565  1.00  0.00           C  
ATOM   1527  CZ  PHE   228       6.357   5.648  24.546  1.00  0.00           C  
ATOM   1528  H   PHE   228       1.742   7.735  23.955  1.00  0.00           H  
ATOM   1529  N   VAL   229      -0.725   5.711  22.112  1.00  0.00           N  
ATOM   1530  CA  VAL   229      -1.961   5.042  21.470  1.00  0.00           C  
ATOM   1531  C   VAL   229      -2.658   6.037  20.559  1.00  0.00           C  
ATOM   1532  O   VAL   229      -2.647   5.837  19.375  1.00  0.00           O  
ATOM   1533  CB  VAL   229      -2.937   4.457  22.549  1.00  0.00           C  
ATOM   1534  CG1 VAL   229      -4.264   3.899  22.056  1.00  0.00           C  
ATOM   1535  CG2 VAL   229      -2.244   3.324  23.269  1.00  0.00           C  
ATOM   1536  H   VAL   229      -0.813   5.859  23.114  1.00  0.00           H  
ATOM   1537  N   LEU   230      -3.188   7.107  21.062  1.00  0.00           N  
ATOM   1538  CA  LEU   230      -4.056   8.076  20.321  1.00  0.00           C  
ATOM   1539  C   LEU   230      -3.267   8.972  19.379  1.00  0.00           C  
ATOM   1540  O   LEU   230      -3.522   8.985  18.193  1.00  0.00           O  
ATOM   1541  CB  LEU   230      -5.028   8.807  21.259  1.00  0.00           C  
ATOM   1542  CG  LEU   230      -5.886   9.969  20.754  1.00  0.00           C  
ATOM   1543  CD1 LEU   230      -7.167   9.435  20.156  1.00  0.00           C  
ATOM   1544  CD2 LEU   230      -6.175  10.907  21.921  1.00  0.00           C  
ATOM   1545  H   LEU   230      -2.964   7.279  22.035  1.00  0.00           H  
ATOM   1546  N   ILE   231      -2.330   9.718  19.962  1.00  0.00           N  
ATOM   1547  CA  ILE   231      -1.618  10.776  19.237  1.00  0.00           C  
ATOM   1548  C   ILE   231      -0.640  10.123  18.147  1.00  0.00           C  
ATOM   1549  O   ILE   231      -0.619  10.573  17.012  1.00  0.00           O  
ATOM   1550  CB  ILE   231      -0.868  11.802  20.115  1.00  0.00           C  
ATOM   1551  CG1 ILE   231      -1.706  12.407  21.219  1.00  0.00           C  
ATOM   1552  CG2 ILE   231      -0.353  12.988  19.284  1.00  0.00           C  
ATOM   1553  CD  ILE   231      -0.985  13.302  22.271  1.00  0.00           C  
ATOM   1554  H   ILE   231      -2.141   9.605  20.949  1.00  0.00           H  
ATOM   1555  N   GLY   232       0.120   9.110  18.563  1.00  0.00           N  
ATOM   1556  CA  GLY   232       1.025   8.301  17.743  1.00  0.00           C  
ATOM   1557  C   GLY   232       0.235   7.810  16.503  1.00  0.00           C  
ATOM   1558  O   GLY   232       0.601   8.088  15.389  1.00  0.00           O  
ATOM   1559  H   GLY   232      -0.014   8.818  19.519  1.00  0.00           H  
ATOM   1560  N   SER   233      -0.874   7.113  16.723  1.00  0.00           N  
ATOM   1561  CA  SER   233      -1.670   6.696  15.533  1.00  0.00           C  
ATOM   1562  C   SER   233      -2.413   7.786  14.824  1.00  0.00           C  
ATOM   1563  O   SER   233      -2.745   7.600  13.681  1.00  0.00           O  
ATOM   1564  CB  SER   233      -2.629   5.548  15.939  1.00  0.00           C  
ATOM   1565  OG  SER   233      -3.675   5.960  16.915  1.00  0.00           O  
ATOM   1566  H   SER   233      -1.051   6.668  17.606  1.00  0.00           H  
ATOM   1567  HG  SER   233      -3.282   6.039  17.786  1.00  0.00           H  
ATOM   1568  N   PHE   234      -2.405   8.995  15.326  1.00  0.00           N  
ATOM   1569  CA  PHE   234      -2.973  10.133  14.674  1.00  0.00           C  
ATOM   1570  C   PHE   234      -1.988  10.619  13.674  1.00  0.00           C  
ATOM   1571  O   PHE   234      -2.271  10.607  12.453  1.00  0.00           O  
ATOM   1572  CB  PHE   234      -3.565  11.256  15.654  1.00  0.00           C  
ATOM   1573  CG  PHE   234      -3.588  12.721  15.277  1.00  0.00           C  
ATOM   1574  CD1 PHE   234      -2.545  13.554  15.585  1.00  0.00           C  
ATOM   1575  CD2 PHE   234      -4.815  13.260  14.824  1.00  0.00           C  
ATOM   1576  CE1 PHE   234      -2.592  14.957  15.310  1.00  0.00           C  
ATOM   1577  CE2 PHE   234      -4.839  14.594  14.371  1.00  0.00           C  
ATOM   1578  CZ  PHE   234      -3.757  15.438  14.682  1.00  0.00           C  
ATOM   1579  H   PHE   234      -2.048   9.147  16.255  1.00  0.00           H  
ATOM   1580  N   VAL   235      -0.740  10.954  14.074  1.00  0.00           N  
ATOM   1581  CA  VAL   235       0.450  11.362  13.198  1.00  0.00           C  
ATOM   1582  C   VAL   235       0.968  10.262  12.257  1.00  0.00           C  
ATOM   1583  O   VAL   235       1.333  10.572  11.126  1.00  0.00           O  
ATOM   1584  CB  VAL   235       1.566  11.903  14.180  1.00  0.00           C  
ATOM   1585  CG1 VAL   235       2.701  12.547  13.420  1.00  0.00           C  
ATOM   1586  CG2 VAL   235       0.980  13.016  15.068  1.00  0.00           C  
ATOM   1587  H   VAL   235      -0.584  10.959  15.074  1.00  0.00           H  
ATOM   1588  N   SER   236       0.951   9.019  12.699  1.00  0.00           N  
ATOM   1589  CA  SER   236       1.482   7.851  11.911  1.00  0.00           C  
ATOM   1590  C   SER   236       0.429   7.067  11.114  1.00  0.00           C  
ATOM   1591  O   SER   236       0.846   6.353  10.214  1.00  0.00           O  
ATOM   1592  CB  SER   236       2.234   6.942  12.885  1.00  0.00           C  
ATOM   1593  OG  SER   236       1.247   6.240  13.678  1.00  0.00           O  
ATOM   1594  H   SER   236       0.663   8.844  13.648  1.00  0.00           H  
ATOM   1595  HG  SER   236       1.026   6.787  14.427  1.00  0.00           H  
ATOM   1596  N   PHE   237      -0.912   7.196  11.351  1.00  0.00           N  
ATOM   1597  CA  PHE   237      -1.941   6.493  10.636  1.00  0.00           C  
ATOM   1598  C   PHE   237      -3.051   7.411  10.076  1.00  0.00           C  
ATOM   1599  O   PHE   237      -3.435   7.434   8.874  1.00  0.00           O  
ATOM   1600  CB  PHE   237      -2.503   5.283  11.412  1.00  0.00           C  
ATOM   1601  CG  PHE   237      -3.009   4.120  10.552  1.00  0.00           C  
ATOM   1602  CD1 PHE   237      -4.224   4.282   9.882  1.00  0.00           C  
ATOM   1603  CD2 PHE   237      -2.302   2.966  10.282  1.00  0.00           C  
ATOM   1604  CE1 PHE   237      -4.658   3.306   8.918  1.00  0.00           C  
ATOM   1605  CE2 PHE   237      -2.735   1.975   9.448  1.00  0.00           C  
ATOM   1606  CZ  PHE   237      -3.927   2.131   8.748  1.00  0.00           C  
ATOM   1607  H   PHE   237      -1.166   7.846  12.082  1.00  0.00           H  
ATOM   1608  N   PHE   238      -3.540   8.308  10.943  1.00  0.00           N  
ATOM   1609  CA  PHE   238      -4.708   9.197  10.526  1.00  0.00           C  
ATOM   1610  C   PHE   238      -4.267  10.295   9.487  1.00  0.00           C  
ATOM   1611  O   PHE   238      -4.894  10.392   8.431  1.00  0.00           O  
ATOM   1612  CB  PHE   238      -5.503   9.694  11.791  1.00  0.00           C  
ATOM   1613  CG  PHE   238      -6.881  10.261  11.483  1.00  0.00           C  
ATOM   1614  CD1 PHE   238      -8.069   9.542  11.847  1.00  0.00           C  
ATOM   1615  CD2 PHE   238      -6.956  11.417  10.651  1.00  0.00           C  
ATOM   1616  CE1 PHE   238      -9.322  10.059  11.491  1.00  0.00           C  
ATOM   1617  CE2 PHE   238      -8.235  11.845  10.263  1.00  0.00           C  
ATOM   1618  CZ  PHE   238      -9.415  11.187  10.634  1.00  0.00           C  
ATOM   1619  H   PHE   238      -3.118   8.323  11.859  1.00  0.00           H  
ATOM   1620  N   ILE   239      -3.358  11.192   9.814  1.00  0.00           N  
ATOM   1621  CA  ILE   239      -2.781  12.109   8.883  1.00  0.00           C  
ATOM   1622  C   ILE   239      -2.293  11.483   7.614  1.00  0.00           C  
ATOM   1623  O   ILE   239      -2.513  12.125   6.579  1.00  0.00           O  
ATOM   1624  CB  ILE   239      -1.663  12.916   9.596  1.00  0.00           C  
ATOM   1625  CG1 ILE   239      -2.301  13.836  10.739  1.00  0.00           C  
ATOM   1626  CG2 ILE   239      -0.878  13.781   8.578  1.00  0.00           C  
ATOM   1627  CD  ILE   239      -1.334  14.640  11.594  1.00  0.00           C  
ATOM   1628  H   ILE   239      -2.841  11.104  10.683  1.00  0.00           H  
ATOM   1629  N   PRO   240      -1.579  10.311   7.575  1.00  0.00           N  
ATOM   1630  CA  PRO   240      -1.201   9.617   6.331  1.00  0.00           C  
ATOM   1631  C   PRO   240      -2.391   9.151   5.535  1.00  0.00           C  
ATOM   1632  O   PRO   240      -2.464   9.249   4.281  1.00  0.00           O  
ATOM   1633  CB  PRO   240      -0.323   8.391   6.709  1.00  0.00           C  
ATOM   1634  CG  PRO   240       0.379   8.978   7.874  1.00  0.00           C  
ATOM   1635  CD  PRO   240      -0.689   9.741   8.619  1.00  0.00           C  
ATOM   1636  N   LEU   241      -3.365   8.620   6.239  1.00  0.00           N  
ATOM   1637  CA  LEU   241      -4.707   8.318   5.705  1.00  0.00           C  
ATOM   1638  C   LEU   241      -5.330   9.592   5.086  1.00  0.00           C  
ATOM   1639  O   LEU   241      -5.687   9.505   3.964  1.00  0.00           O  
ATOM   1640  CB  LEU   241      -5.486   7.629   6.864  1.00  0.00           C  
ATOM   1641  CG  LEU   241      -6.929   7.237   6.546  1.00  0.00           C  
ATOM   1642  CD1 LEU   241      -7.079   6.480   5.273  1.00  0.00           C  
ATOM   1643  CD2 LEU   241      -7.593   6.436   7.669  1.00  0.00           C  
ATOM   1644  H   LEU   241      -3.226   8.505   7.232  1.00  0.00           H  
ATOM   1645  N   THR   242      -5.342  10.731   5.760  1.00  0.00           N  
ATOM   1646  CA  THR   242      -5.921  12.004   5.397  1.00  0.00           C  
ATOM   1647  C   THR   242      -5.393  12.557   3.973  1.00  0.00           C  
ATOM   1648  O   THR   242      -6.085  12.916   3.067  1.00  0.00           O  
ATOM   1649  CB  THR   242      -5.877  13.042   6.496  1.00  0.00           C  
ATOM   1650  CG2 THR   242      -6.772  14.172   6.086  1.00  0.00           C  
ATOM   1651  OG1 THR   242      -6.543  12.427   7.581  1.00  0.00           O  
ATOM   1652  H   THR   242      -4.920  10.714   6.682  1.00  0.00           H  
ATOM   1653  HG1 THR   242      -5.870  11.842   7.934  1.00  0.00           H  
ATOM   1654  N   ILE   243      -4.066  12.535   3.930  1.00  0.00           N  
ATOM   1655  CA  ILE   243      -3.270  12.742   2.682  1.00  0.00           C  
ATOM   1656  C   ILE   243      -3.664  11.682   1.589  1.00  0.00           C  
ATOM   1657  O   ILE   243      -4.054  12.084   0.494  1.00  0.00           O  
ATOM   1658  CB  ILE   243      -1.772  12.760   2.938  1.00  0.00           C  
ATOM   1659  CG1 ILE   243      -1.432  13.947   3.882  1.00  0.00           C  
ATOM   1660  CG2 ILE   243      -0.934  12.970   1.673  1.00  0.00           C  
ATOM   1661  CD  ILE   243      -0.151  13.879   4.709  1.00  0.00           C  
ATOM   1662  H   ILE   243      -3.587  12.344   4.805  1.00  0.00           H  
ATOM   1663  N   MET   244      -3.579  10.404   1.851  1.00  0.00           N  
ATOM   1664  CA  MET   244      -3.882   9.413   0.874  1.00  0.00           C  
ATOM   1665  C   MET   244      -5.266   9.453   0.087  1.00  0.00           C  
ATOM   1666  O   MET   244      -5.301   9.569  -1.132  1.00  0.00           O  
ATOM   1667  CB  MET   244      -3.629   8.086   1.503  1.00  0.00           C  
ATOM   1668  CG  MET   244      -3.737   6.836   0.555  1.00  0.00           C  
ATOM   1669  SD  MET   244      -3.192   5.334   1.373  1.00  0.00           S  
ATOM   1670  CE  MET   244      -4.561   5.115   2.484  1.00  0.00           C  
ATOM   1671  H   MET   244      -3.222  10.193   2.776  1.00  0.00           H  
ATOM   1672  N   VAL   245      -6.405   9.459   0.815  1.00  0.00           N  
ATOM   1673  CA  VAL   245      -7.720   9.595   0.166  1.00  0.00           C  
ATOM   1674  C   VAL   245      -7.827  10.844  -0.686  1.00  0.00           C  
ATOM   1675  O   VAL   245      -8.406  10.766  -1.781  1.00  0.00           O  
ATOM   1676  CB  VAL   245      -8.828   9.534   1.201  1.00  0.00           C  
ATOM   1677  CG1 VAL   245     -10.200   9.621   0.532  1.00  0.00           C  
ATOM   1678  CG2 VAL   245      -8.908   8.268   1.989  1.00  0.00           C  
ATOM   1679  H   VAL   245      -6.241   9.597   1.801  1.00  0.00           H  
ATOM   1680  N   ILE   246      -7.242  12.001  -0.266  1.00  0.00           N  
ATOM   1681  CA  ILE   246      -7.395  13.255  -1.010  1.00  0.00           C  
ATOM   1682  C   ILE   246      -6.554  13.366  -2.287  1.00  0.00           C  
ATOM   1683  O   ILE   246      -7.123  13.618  -3.361  1.00  0.00           O  
ATOM   1684  CB  ILE   246      -7.164  14.481  -0.088  1.00  0.00           C  
ATOM   1685  CG1 ILE   246      -8.154  14.559   1.092  1.00  0.00           C  
ATOM   1686  CG2 ILE   246      -7.222  15.899  -0.826  1.00  0.00           C  
ATOM   1687  CD  ILE   246      -7.767  15.505   2.202  1.00  0.00           C  
ATOM   1688  H   ILE   246      -6.761  12.194   0.605  1.00  0.00           H  
ATOM   1689  N   THR   247      -5.276  12.923  -2.192  1.00  0.00           N  
ATOM   1690  CA  THR   247      -4.320  12.836  -3.306  1.00  0.00           C  
ATOM   1691  C   THR   247      -4.809  11.797  -4.341  1.00  0.00           C  
ATOM   1692  O   THR   247      -4.732  12.049  -5.496  1.00  0.00           O  
ATOM   1693  CB  THR   247      -2.897  12.476  -2.859  1.00  0.00           C  
ATOM   1694  CG2 THR   247      -2.140  13.633  -2.135  1.00  0.00           C  
ATOM   1695  OG1 THR   247      -2.857  11.326  -2.089  1.00  0.00           O  
ATOM   1696  H   THR   247      -4.989  12.668  -1.258  1.00  0.00           H  
ATOM   1697  HG1 THR   247      -3.326  11.546  -1.283  1.00  0.00           H  
ATOM   1698  N   TYR   248      -5.431  10.686  -3.910  1.00  0.00           N  
ATOM   1699  CA  TYR   248      -6.269   9.841  -4.732  1.00  0.00           C  
ATOM   1700  C   TYR   248      -7.482  10.450  -5.427  1.00  0.00           C  
ATOM   1701  O   TYR   248      -7.610  10.198  -6.627  1.00  0.00           O  
ATOM   1702  CB  TYR   248      -6.657   8.675  -3.859  1.00  0.00           C  
ATOM   1703  CG  TYR   248      -7.174   7.388  -4.523  1.00  0.00           C  
ATOM   1704  CD1 TYR   248      -6.443   6.671  -5.485  1.00  0.00           C  
ATOM   1705  CD2 TYR   248      -8.487   6.953  -4.202  1.00  0.00           C  
ATOM   1706  CE1 TYR   248      -6.967   5.507  -6.083  1.00  0.00           C  
ATOM   1707  CE2 TYR   248      -8.971   5.779  -4.790  1.00  0.00           C  
ATOM   1708  CZ  TYR   248      -8.317   5.139  -5.827  1.00  0.00           C  
ATOM   1709  OH  TYR   248      -8.971   4.161  -6.493  1.00  0.00           O  
ATOM   1710  H   TYR   248      -5.521  10.533  -2.915  1.00  0.00           H  
ATOM   1711  HH  TYR   248      -9.922   4.249  -6.399  1.00  0.00           H  
ATOM   1712  N   PHE   249      -8.433  11.118  -4.787  1.00  0.00           N  
ATOM   1713  CA  PHE   249      -9.464  11.948  -5.436  1.00  0.00           C  
ATOM   1714  C   PHE   249      -8.891  12.768  -6.561  1.00  0.00           C  
ATOM   1715  O   PHE   249      -9.460  12.723  -7.672  1.00  0.00           O  
ATOM   1716  CB  PHE   249     -10.120  12.858  -4.466  1.00  0.00           C  
ATOM   1717  CG  PHE   249     -10.898  14.119  -5.024  1.00  0.00           C  
ATOM   1718  CD1 PHE   249     -10.735  15.322  -4.422  1.00  0.00           C  
ATOM   1719  CD2 PHE   249     -11.734  14.037  -6.155  1.00  0.00           C  
ATOM   1720  CE1 PHE   249     -11.478  16.426  -4.837  1.00  0.00           C  
ATOM   1721  CE2 PHE   249     -12.413  15.185  -6.661  1.00  0.00           C  
ATOM   1722  CZ  PHE   249     -12.361  16.395  -5.904  1.00  0.00           C  
ATOM   1723  H   PHE   249      -8.249  11.257  -3.801  1.00  0.00           H  
ATOM   1724  N   LEU   250      -7.873  13.549  -6.322  1.00  0.00           N  
ATOM   1725  CA  LEU   250      -7.350  14.386  -7.439  1.00  0.00           C  
ATOM   1726  C   LEU   250      -6.639  13.562  -8.517  1.00  0.00           C  
ATOM   1727  O   LEU   250      -6.507  14.124  -9.550  1.00  0.00           O  
ATOM   1728  CB  LEU   250      -6.244  15.287  -6.756  1.00  0.00           C  
ATOM   1729  CG  LEU   250      -6.706  16.181  -5.524  1.00  0.00           C  
ATOM   1730  CD1 LEU   250      -5.454  16.719  -4.796  1.00  0.00           C  
ATOM   1731  CD2 LEU   250      -7.670  17.330  -5.957  1.00  0.00           C  
ATOM   1732  H   LEU   250      -7.303  13.488  -5.498  1.00  0.00           H  
ATOM   1733  N   THR   251      -6.254  12.293  -8.255  1.00  0.00           N  
ATOM   1734  CA  THR   251      -5.536  11.453  -9.283  1.00  0.00           C  
ATOM   1735  C   THR   251      -6.728  10.970 -10.193  1.00  0.00           C  
ATOM   1736  O   THR   251      -6.592  11.061 -11.405  1.00  0.00           O  
ATOM   1737  CB  THR   251      -4.763  10.320  -8.708  1.00  0.00           C  
ATOM   1738  CG2 THR   251      -4.006   9.467  -9.696  1.00  0.00           C  
ATOM   1739  OG1 THR   251      -3.813  10.612  -7.696  1.00  0.00           O  
ATOM   1740  H   THR   251      -6.284  11.908  -7.325  1.00  0.00           H  
ATOM   1741  HG1 THR   251      -4.140  11.260  -7.061  1.00  0.00           H  
ATOM   1742  N   ILE   252      -7.851  10.544  -9.557  1.00  0.00           N  
ATOM   1743  CA  ILE   252      -8.959  10.199 -10.424  1.00  0.00           C  
ATOM   1744  C   ILE   252      -9.695  11.305 -11.100  1.00  0.00           C  
ATOM   1745  O   ILE   252      -9.944  11.150 -12.306  1.00  0.00           O  
ATOM   1746  CB  ILE   252      -9.877   9.164  -9.780  1.00  0.00           C  
ATOM   1747  CG1 ILE   252     -10.508   8.392 -10.892  1.00  0.00           C  
ATOM   1748  CG2 ILE   252     -10.825   9.832  -8.716  1.00  0.00           C  
ATOM   1749  CD  ILE   252     -11.441   7.344 -10.321  1.00  0.00           C  
ATOM   1750  H   ILE   252      -7.933  10.460  -8.553  1.00  0.00           H  
ATOM   1751  N   LYS   253     -10.016  12.477 -10.462  1.00  0.00           N  
ATOM   1752  CA  LYS   253     -10.587  13.607 -11.205  1.00  0.00           C  
ATOM   1753  C   LYS   253      -9.681  14.009 -12.372  1.00  0.00           C  
ATOM   1754  O   LYS   253     -10.192  14.352 -13.431  1.00  0.00           O  
ATOM   1755  CB  LYS   253     -10.871  14.745 -10.194  1.00  0.00           C  
ATOM   1756  CG  LYS   253     -11.682  15.913 -10.656  1.00  0.00           C  
ATOM   1757  CD  LYS   253     -13.112  15.497 -11.188  1.00  0.00           C  
ATOM   1758  CE  LYS   253     -13.568  16.361 -12.371  1.00  0.00           C  
ATOM   1759  NZ  LYS   253     -15.032  16.264 -12.635  1.00  0.00           N1+
ATOM   1760  H   LYS   253      -9.840  12.524  -9.465  1.00  0.00           H  
ATOM   1761  HZ1 LYS   253     -15.284  15.289 -12.548  1.00  0.00           H  
ATOM   1762  HZ2 LYS   253     -15.387  16.826 -11.871  1.00  0.00           H  
ATOM   1763  HZ3 LYS   253     -15.315  16.625 -13.526  1.00  0.00           H  
ATOM   1764  N   SER   254      -8.332  13.918 -12.261  1.00  0.00           N  
ATOM   1765  CA  SER   254      -7.401  14.372 -13.349  1.00  0.00           C  
ATOM   1766  C   SER   254      -7.386  13.367 -14.451  1.00  0.00           C  
ATOM   1767  O   SER   254      -7.383  13.777 -15.591  1.00  0.00           O  
ATOM   1768  CB  SER   254      -5.968  14.585 -12.801  1.00  0.00           C  
ATOM   1769  OG  SER   254      -5.161  15.082 -13.861  1.00  0.00           O  
ATOM   1770  H   SER   254      -7.872  13.717 -11.388  1.00  0.00           H  
ATOM   1771  HG  SER   254      -4.492  15.579 -13.376  1.00  0.00           H  
ATOM   1772  N   LEU   255      -7.412  12.082 -14.166  1.00  0.00           N  
ATOM   1773  CA  LEU   255      -7.724  11.033 -15.151  1.00  0.00           C  
ATOM   1774  C   LEU   255      -9.083  11.181 -15.741  1.00  0.00           C  
ATOM   1775  O   LEU   255      -9.222  11.007 -16.931  1.00  0.00           O  
ATOM   1776  CB  LEU   255      -7.564   9.684 -14.621  1.00  0.00           C  
ATOM   1777  CG  LEU   255      -6.104   9.313 -14.577  1.00  0.00           C  
ATOM   1778  CD1 LEU   255      -5.967   8.368 -13.393  1.00  0.00           C  
ATOM   1779  CD2 LEU   255      -5.651   8.675 -15.930  1.00  0.00           C  
ATOM   1780  H   LEU   255      -7.425  11.756 -13.218  1.00  0.00           H  
ATOM   1781  N   GLN   256     -10.128  11.485 -15.041  1.00  0.00           N  
ATOM   1782  CA  GLN   256     -11.498  11.746 -15.648  1.00  0.00           C  
ATOM   1783  C   GLN   256     -11.609  12.975 -16.594  1.00  0.00           C  
ATOM   1784  O   GLN   256     -12.318  12.979 -17.566  1.00  0.00           O  
ATOM   1785  CB  GLN   256     -12.617  11.640 -14.579  1.00  0.00           C  
ATOM   1786  CG  GLN   256     -12.676  10.333 -13.785  1.00  0.00           C  
ATOM   1787  CD  GLN   256     -13.752  10.274 -12.757  1.00  0.00           C  
ATOM   1788  NE2 GLN   256     -14.223   9.054 -12.461  1.00  0.00           N  
ATOM   1789  OE1 GLN   256     -14.131  11.250 -12.096  1.00  0.00           O  
ATOM   1790  H   GLN   256      -9.972  11.532 -14.047  1.00  0.00           H  
ATOM   1791 HE21 GLN   256     -13.879   8.250 -12.974  1.00  0.00           H  
ATOM   1792 HE22 GLN   256     -14.872   8.990 -11.692  1.00  0.00           H  
ATOM   1793  N   LYS   257     -10.870  14.069 -16.192  1.00  0.00           N  
ATOM   1794  CA  LYS   257     -10.651  15.242 -17.085  1.00  0.00           C  
ATOM   1795  C   LYS   257      -9.812  14.883 -18.309  1.00  0.00           C  
ATOM   1796  O   LYS   257     -10.069  15.295 -19.455  1.00  0.00           O  
ATOM   1797  CB  LYS   257     -10.052  16.399 -16.240  1.00  0.00           C  
ATOM   1798  CG  LYS   257      -9.770  17.604 -17.205  1.00  0.00           C  
ATOM   1799  CD  LYS   257      -8.994  18.738 -16.463  1.00  0.00           C  
ATOM   1800  CE  LYS   257      -9.635  20.106 -16.526  1.00  0.00           C  
ATOM   1801  NZ  LYS   257      -8.809  21.054 -15.724  1.00  0.00           N1+
ATOM   1802  H   LYS   257     -10.425  13.994 -15.286  1.00  0.00           H  
ATOM   1803  HZ1 LYS   257      -9.138  22.011 -15.807  1.00  0.00           H  
ATOM   1804  HZ2 LYS   257      -8.775  20.815 -14.741  1.00  0.00           H  
ATOM   1805  HZ3 LYS   257      -7.855  21.064 -16.057  1.00  0.00           H  
ATOM   1806  N   GLU   258      -8.806  13.981 -18.167  1.00  0.00           N  
ATOM   1807  CA  GLU   258      -7.893  13.592 -19.279  1.00  0.00           C  
ATOM   1808  C   GLU   258      -8.706  12.829 -20.361  1.00  0.00           C  
ATOM   1809  O   GLU   258      -8.619  13.113 -21.521  1.00  0.00           O  
ATOM   1810  CB  GLU   258      -6.655  12.822 -18.752  1.00  0.00           C  
ATOM   1811  CG  GLU   258      -5.569  12.782 -19.872  1.00  0.00           C  
ATOM   1812  CD  GLU   258      -5.175  14.132 -20.600  1.00  0.00           C  
ATOM   1813  OE1 GLU   258      -5.320  15.228 -20.030  1.00  0.00           O  
ATOM   1814  OE2 GLU   258      -4.494  13.997 -21.635  1.00  0.00           O1-
ATOM   1815  H   GLU   258      -8.514  13.620 -17.265  1.00  0.00           H  
ATOM   2296  N   SER   314      -5.847   3.870 -23.012  1.00  0.00           N  
ATOM   2297  CA  SER   314      -4.674   4.079 -22.167  1.00  0.00           C  
ATOM   2298  C   SER   314      -4.967   4.838 -20.861  1.00  0.00           C  
ATOM   2299  O   SER   314      -4.517   4.449 -19.771  1.00  0.00           O  
ATOM   2300  CB  SER   314      -3.610   4.855 -22.966  1.00  0.00           C  
ATOM   2301  OG  SER   314      -3.287   4.097 -24.110  1.00  0.00           O  
ATOM   2302  H   SER   314      -6.054   4.599 -23.672  1.00  0.00           H  
ATOM   2303  HG  SER   314      -4.072   4.027 -24.661  1.00  0.00           H  
ATOM   2304  N   ILE   315      -5.729   5.915 -20.967  1.00  0.00           N  
ATOM   2305  CA  ILE   315      -6.330   6.593 -19.821  1.00  0.00           C  
ATOM   2306  C   ILE   315      -7.198   5.593 -19.038  1.00  0.00           C  
ATOM   2307  O   ILE   315      -7.044   5.502 -17.818  1.00  0.00           O  
ATOM   2308  CB  ILE   315      -7.126   7.860 -20.258  1.00  0.00           C  
ATOM   2309  CG1 ILE   315      -6.168   8.833 -21.050  1.00  0.00           C  
ATOM   2310  CG2 ILE   315      -7.934   8.561 -19.193  1.00  0.00           C  
ATOM   2311  CD  ILE   315      -6.879   9.774 -22.027  1.00  0.00           C  
ATOM   2312  H   ILE   315      -6.017   6.199 -21.898  1.00  0.00           H  
ATOM   2313  N   SER   316      -7.993   4.778 -19.762  1.00  0.00           N  
ATOM   2314  CA  SER   316      -8.784   3.763 -19.077  1.00  0.00           C  
ATOM   2315  C   SER   316      -7.914   2.637 -18.456  1.00  0.00           C  
ATOM   2316  O   SER   316      -8.185   2.233 -17.351  1.00  0.00           O  
ATOM   2317  CB  SER   316      -9.903   3.207 -19.870  1.00  0.00           C  
ATOM   2318  OG  SER   316     -10.783   2.538 -18.997  1.00  0.00           O  
ATOM   2319  H   SER   316      -8.114   4.935 -20.759  1.00  0.00           H  
ATOM   2320  HG  SER   316     -11.142   1.847 -19.547  1.00  0.00           H  
ATOM   2321  N   ASN   317      -6.790   2.122 -19.056  1.00  0.00           N  
ATOM   2322  CA  ASN   317      -5.821   1.285 -18.372  1.00  0.00           C  
ATOM   2323  C   ASN   317      -5.267   1.987 -17.112  1.00  0.00           C  
ATOM   2324  O   ASN   317      -5.311   1.406 -16.065  1.00  0.00           O  
ATOM   2325  CB  ASN   317      -4.801   0.775 -19.382  1.00  0.00           C  
ATOM   2326  CG  ASN   317      -5.338  -0.272 -20.290  1.00  0.00           C  
ATOM   2327  ND2 ASN   317      -4.690  -0.457 -21.413  1.00  0.00           N  
ATOM   2328  OD1 ASN   317      -6.273  -1.029 -20.108  1.00  0.00           O  
ATOM   2329  H   ASN   317      -6.586   2.413 -19.996  1.00  0.00           H  
ATOM   2330 HD21 ASN   317      -3.968   0.192 -21.673  1.00  0.00           H  
ATOM   2331 HD22 ASN   317      -5.068  -1.222 -21.945  1.00  0.00           H  
ATOM   2332  N   GLU   318      -4.984   3.328 -17.212  1.00  0.00           N  
ATOM   2333  CA  GLU   318      -4.251   4.024 -16.092  1.00  0.00           C  
ATOM   2334  C   GLU   318      -5.144   4.203 -14.903  1.00  0.00           C  
ATOM   2335  O   GLU   318      -4.733   4.027 -13.750  1.00  0.00           O  
ATOM   2336  CB  GLU   318      -3.729   5.385 -16.630  1.00  0.00           C  
ATOM   2337  CG  GLU   318      -2.909   6.161 -15.657  1.00  0.00           C  
ATOM   2338  CD  GLU   318      -1.571   5.467 -15.469  1.00  0.00           C  
ATOM   2339  OE1 GLU   318      -0.839   5.103 -16.428  1.00  0.00           O  
ATOM   2340  OE2 GLU   318      -1.204   5.203 -14.358  1.00  0.00           O1-
ATOM   2341  H   GLU   318      -5.262   3.805 -18.059  1.00  0.00           H  
ATOM   2342  N   GLN   319      -6.384   4.515 -15.224  1.00  0.00           N  
ATOM   2343  CA  GLN   319      -7.544   4.457 -14.313  1.00  0.00           C  
ATOM   2344  C   GLN   319      -7.956   3.055 -13.743  1.00  0.00           C  
ATOM   2345  O   GLN   319      -8.103   2.985 -12.539  1.00  0.00           O  
ATOM   2346  CB  GLN   319      -8.791   5.120 -14.963  1.00  0.00           C  
ATOM   2347  CG  GLN   319      -9.986   5.382 -13.955  1.00  0.00           C  
ATOM   2348  CD  GLN   319     -10.909   6.424 -14.650  1.00  0.00           C  
ATOM   2349  NE2 GLN   319     -11.954   5.985 -15.223  1.00  0.00           N  
ATOM   2350  OE1 GLN   319     -10.576   7.596 -14.668  1.00  0.00           O  
ATOM   2351  H   GLN   319      -6.610   4.773 -16.175  1.00  0.00           H  
ATOM   2352 HE21 GLN   319     -12.083   4.984 -15.313  1.00  0.00           H  
ATOM   2353 HE22 GLN   319     -12.726   6.593 -15.458  1.00  0.00           H  
ATOM   2354  N   LYS   320      -7.917   1.923 -14.546  1.00  0.00           N  
ATOM   2355  CA  LYS   320      -7.873   0.634 -13.954  1.00  0.00           C  
ATOM   2356  C   LYS   320      -6.584   0.347 -13.154  1.00  0.00           C  
ATOM   2357  O   LYS   320      -6.739  -0.379 -12.183  1.00  0.00           O  
ATOM   2358  CB  LYS   320      -8.045  -0.458 -15.058  1.00  0.00           C  
ATOM   2359  CG  LYS   320      -9.406  -0.357 -15.765  1.00  0.00           C  
ATOM   2360  CD  LYS   320      -9.609  -1.460 -16.862  1.00  0.00           C  
ATOM   2361  CE  LYS   320      -8.821  -1.006 -18.070  1.00  0.00           C  
ATOM   2362  NZ  LYS   320      -8.695  -2.019 -19.166  1.00  0.00           N1+
ATOM   2363  H   LYS   320      -7.924   1.994 -15.547  1.00  0.00           H  
ATOM   2364  HZ1 LYS   320      -7.988  -1.733 -19.834  1.00  0.00           H  
ATOM   2365  HZ2 LYS   320      -8.419  -2.896 -18.752  1.00  0.00           H  
ATOM   2366  HZ3 LYS   320      -9.575  -2.019 -19.653  1.00  0.00           H  
ATOM   2367  N   ALA   321      -5.339   0.881 -13.396  1.00  0.00           N  
ATOM   2368  CA  ALA   321      -4.185   0.910 -12.494  1.00  0.00           C  
ATOM   2369  C   ALA   321      -4.478   1.595 -11.156  1.00  0.00           C  
ATOM   2370  O   ALA   321      -4.242   1.020 -10.081  1.00  0.00           O  
ATOM   2371  CB  ALA   321      -2.938   1.390 -13.206  1.00  0.00           C  
ATOM   2372  H   ALA   321      -5.293   1.344 -14.295  1.00  0.00           H  
ATOM   2373  N   CYS   322      -4.933   2.835 -11.112  1.00  0.00           N  
ATOM   2374  CA  CYS   322      -5.416   3.504  -9.939  1.00  0.00           C  
ATOM   2375  C   CYS   322      -6.475   2.673  -9.188  1.00  0.00           C  
ATOM   2376  O   CYS   322      -6.407   2.515  -8.022  1.00  0.00           O  
ATOM   2377  CB  CYS   322      -5.901   4.866 -10.417  1.00  0.00           C  
ATOM   2378  SG  CYS   322      -4.553   5.794 -11.139  1.00  0.00           S  
ATOM   2379  H   CYS   322      -4.763   3.375 -11.944  1.00  0.00           H  
ATOM   2380  N   LYS   323      -7.344   1.923  -9.888  1.00  0.00           N  
ATOM   2381  CA  LYS   323      -8.352   1.047  -9.159  1.00  0.00           C  
ATOM   2382  C   LYS   323      -7.706  -0.158  -8.440  1.00  0.00           C  
ATOM   2383  O   LYS   323      -8.055  -0.388  -7.298  1.00  0.00           O  
ATOM   2384  CB  LYS   323      -9.570   0.520  -9.965  1.00  0.00           C  
ATOM   2385  CG  LYS   323     -10.497   1.703 -10.501  1.00  0.00           C  
ATOM   2386  CD  LYS   323     -11.345   2.489  -9.478  1.00  0.00           C  
ATOM   2387  CE  LYS   323     -12.250   3.495 -10.127  1.00  0.00           C  
ATOM   2388  NZ  LYS   323     -13.370   2.850 -10.849  1.00  0.00           N1+
ATOM   2389  H   LYS   323      -7.263   2.016 -10.881  1.00  0.00           H  
ATOM   2390  HZ1 LYS   323     -13.718   2.087 -10.298  1.00  0.00           H  
ATOM   2391  HZ2 LYS   323     -14.038   3.587 -11.042  1.00  0.00           H  
ATOM   2392  HZ3 LYS   323     -13.044   2.515 -11.739  1.00  0.00           H  
ATOM   2393  N   VAL   324      -6.688  -0.783  -9.080  1.00  0.00           N  
ATOM   2394  CA  VAL   324      -5.902  -1.888  -8.400  1.00  0.00           C  
ATOM   2395  C   VAL   324      -5.235  -1.343  -7.142  1.00  0.00           C  
ATOM   2396  O   VAL   324      -5.294  -2.056  -6.093  1.00  0.00           O  
ATOM   2397  CB  VAL   324      -4.958  -2.572  -9.406  1.00  0.00           C  
ATOM   2398  CG1 VAL   324      -4.077  -3.601  -8.832  1.00  0.00           C  
ATOM   2399  CG2 VAL   324      -5.801  -3.239 -10.539  1.00  0.00           C  
ATOM   2400  H   VAL   324      -6.422  -0.530 -10.021  1.00  0.00           H  
ATOM   2401  N   LEU   325      -4.566  -0.192  -7.232  1.00  0.00           N  
ATOM   2402  CA  LEU   325      -4.007   0.447  -6.030  1.00  0.00           C  
ATOM   2403  C   LEU   325      -5.040   0.855  -4.932  1.00  0.00           C  
ATOM   2404  O   LEU   325      -4.729   0.602  -3.753  1.00  0.00           O  
ATOM   2405  CB  LEU   325      -3.188   1.664  -6.455  1.00  0.00           C  
ATOM   2406  CG  LEU   325      -2.027   1.448  -7.431  1.00  0.00           C  
ATOM   2407  CD1 LEU   325      -1.585   2.809  -7.994  1.00  0.00           C  
ATOM   2408  CD2 LEU   325      -0.895   0.750  -6.690  1.00  0.00           C  
ATOM   2409  H   LEU   325      -4.480   0.261  -8.120  1.00  0.00           H  
ATOM   2410  N   GLY   326      -6.133   1.472  -5.327  1.00  0.00           N  
ATOM   2411  CA  GLY   326      -7.167   1.907  -4.368  1.00  0.00           C  
ATOM   2412  C   GLY   326      -7.825   0.743  -3.673  1.00  0.00           C  
ATOM   2413  O   GLY   326      -8.104   0.802  -2.481  1.00  0.00           O  
ATOM   2414  H   GLY   326      -6.105   1.694  -6.317  1.00  0.00           H  
ATOM   2415  N   ILE   327      -8.027  -0.450  -4.276  1.00  0.00           N  
ATOM   2416  CA  ILE   327      -8.471  -1.644  -3.602  1.00  0.00           C  
ATOM   2417  C   ILE   327      -7.519  -2.014  -2.368  1.00  0.00           C  
ATOM   2418  O   ILE   327      -8.111  -2.260  -1.324  1.00  0.00           O  
ATOM   2419  CB  ILE   327      -8.604  -2.789  -4.680  1.00  0.00           C  
ATOM   2420  CG1 ILE   327      -9.827  -2.562  -5.716  1.00  0.00           C  
ATOM   2421  CG2 ILE   327      -9.007  -4.019  -3.866  1.00  0.00           C  
ATOM   2422  CD  ILE   327      -9.711  -3.249  -7.085  1.00  0.00           C  
ATOM   2423  H   ILE   327      -7.645  -0.506  -5.208  1.00  0.00           H  
ATOM   2424  N   VAL   328      -6.195  -1.831  -2.446  1.00  0.00           N  
ATOM   2425  CA  VAL   328      -5.292  -2.043  -1.286  1.00  0.00           C  
ATOM   2426  C   VAL   328      -5.374  -0.817  -0.353  1.00  0.00           C  
ATOM   2427  O   VAL   328      -5.319  -0.946   0.895  1.00  0.00           O  
ATOM   2428  CB  VAL   328      -3.877  -2.206  -1.886  1.00  0.00           C  
ATOM   2429  CG1 VAL   328      -2.849  -2.446  -0.792  1.00  0.00           C  
ATOM   2430  CG2 VAL   328      -3.901  -3.518  -2.704  1.00  0.00           C  
ATOM   2431  H   VAL   328      -5.795  -1.541  -3.324  1.00  0.00           H  
ATOM   2432  N   PHE   329      -5.559   0.360  -0.887  1.00  0.00           N  
ATOM   2433  CA  PHE   329      -5.602   1.599  -0.061  1.00  0.00           C  
ATOM   2434  C   PHE   329      -6.887   1.538   0.761  1.00  0.00           C  
ATOM   2435  O   PHE   329      -6.812   1.924   1.934  1.00  0.00           O  
ATOM   2436  CB  PHE   329      -5.655   2.847  -0.981  1.00  0.00           C  
ATOM   2437  CG  PHE   329      -4.596   3.152  -1.968  1.00  0.00           C  
ATOM   2438  CD1 PHE   329      -3.369   2.419  -1.912  1.00  0.00           C  
ATOM   2439  CD2 PHE   329      -4.768   4.133  -2.958  1.00  0.00           C  
ATOM   2440  CE1 PHE   329      -2.339   2.856  -2.664  1.00  0.00           C  
ATOM   2441  CE2 PHE   329      -3.676   4.575  -3.736  1.00  0.00           C  
ATOM   2442  CZ  PHE   329      -2.449   3.907  -3.551  1.00  0.00           C  
ATOM   2443  H   PHE   329      -5.636   0.398  -1.886  1.00  0.00           H  
ATOM   2444  N   PHE   330      -8.004   1.103   0.226  1.00  0.00           N  
ATOM   2445  CA  PHE   330      -9.166   0.773   0.973  1.00  0.00           C  
ATOM   2446  C   PHE   330      -8.988  -0.413   1.918  1.00  0.00           C  
ATOM   2447  O   PHE   330      -9.239  -0.276   3.130  1.00  0.00           O  
ATOM   2448  CB  PHE   330     -10.442   0.609   0.147  1.00  0.00           C  
ATOM   2449  CG  PHE   330     -11.664   0.528   1.082  1.00  0.00           C  
ATOM   2450  CD1 PHE   330     -12.021  -0.650   1.804  1.00  0.00           C  
ATOM   2451  CD2 PHE   330     -12.540   1.603   1.201  1.00  0.00           C  
ATOM   2452  CE1 PHE   330     -13.236  -0.805   2.508  1.00  0.00           C  
ATOM   2453  CE2 PHE   330     -13.761   1.530   1.975  1.00  0.00           C  
ATOM   2454  CZ  PHE   330     -14.059   0.311   2.554  1.00  0.00           C  
ATOM   2455  H   PHE   330      -7.874   0.736  -0.710  1.00  0.00           H  
ATOM   2456  N   LEU   331      -8.465  -1.576   1.423  1.00  0.00           N  
ATOM   2457  CA  LEU   331      -8.426  -2.906   2.100  1.00  0.00           C  
ATOM   2458  C   LEU   331      -7.503  -2.947   3.353  1.00  0.00           C  
ATOM   2459  O   LEU   331      -7.905  -3.496   4.361  1.00  0.00           O  
ATOM   2460  CB  LEU   331      -8.184  -4.080   1.123  1.00  0.00           C  
ATOM   2461  CG  LEU   331      -8.460  -5.433   1.899  1.00  0.00           C  
ATOM   2462  CD1 LEU   331      -9.863  -5.858   2.366  1.00  0.00           C  
ATOM   2463  CD2 LEU   331      -8.077  -6.484   0.864  1.00  0.00           C  
ATOM   2464  H   LEU   331      -8.361  -1.593   0.418  1.00  0.00           H  
ATOM   2465  N   PHE   332      -6.267  -2.390   3.245  1.00  0.00           N  
ATOM   2466  CA  PHE   332      -5.374  -2.124   4.372  1.00  0.00           C  
ATOM   2467  C   PHE   332      -6.027  -1.218   5.452  1.00  0.00           C  
ATOM   2468  O   PHE   332      -6.198  -1.704   6.593  1.00  0.00           O  
ATOM   2469  CB  PHE   332      -4.061  -1.576   3.863  1.00  0.00           C  
ATOM   2470  CG  PHE   332      -3.071  -1.241   4.863  1.00  0.00           C  
ATOM   2471  CD1 PHE   332      -2.211  -2.247   5.418  1.00  0.00           C  
ATOM   2472  CD2 PHE   332      -2.992   0.080   5.293  1.00  0.00           C  
ATOM   2473  CE1 PHE   332      -1.279  -1.817   6.356  1.00  0.00           C  
ATOM   2474  CE2 PHE   332      -2.091   0.488   6.246  1.00  0.00           C  
ATOM   2475  CZ  PHE   332      -1.270  -0.500   6.801  1.00  0.00           C  
ATOM   2476  H   PHE   332      -6.089  -1.972   2.338  1.00  0.00           H  
ATOM   2477  N   VAL   333      -6.541  -0.035   5.202  1.00  0.00           N  
ATOM   2478  CA  VAL   333      -7.169   0.874   6.184  1.00  0.00           C  
ATOM   2479  C   VAL   333      -8.305   0.198   6.960  1.00  0.00           C  
ATOM   2480  O   VAL   333      -8.391   0.365   8.237  1.00  0.00           O  
ATOM   2481  CB  VAL   333      -7.705   2.122   5.467  1.00  0.00           C  
ATOM   2482  CG1 VAL   333      -8.473   3.024   6.470  1.00  0.00           C  
ATOM   2483  CG2 VAL   333      -6.576   3.083   4.998  1.00  0.00           C  
ATOM   2484  H   VAL   333      -6.424   0.391   4.293  1.00  0.00           H  
ATOM   2485  N   VAL   334      -9.239  -0.469   6.316  1.00  0.00           N  
ATOM   2486  CA  VAL   334     -10.276  -1.263   7.013  1.00  0.00           C  
ATOM   2487  C   VAL   334      -9.888  -2.523   7.710  1.00  0.00           C  
ATOM   2488  O   VAL   334     -10.662  -3.057   8.415  1.00  0.00           O  
ATOM   2489  CB  VAL   334     -11.514  -1.506   6.100  1.00  0.00           C  
ATOM   2490  CG1 VAL   334     -12.191  -0.173   5.819  1.00  0.00           C  
ATOM   2491  CG2 VAL   334     -11.151  -2.411   4.861  1.00  0.00           C  
ATOM   2492  H   VAL   334      -9.152  -0.537   5.314  1.00  0.00           H  
ATOM   2493  N   MET   335      -8.618  -2.909   7.579  1.00  0.00           N  
ATOM   2494  CA  MET   335      -8.088  -4.023   8.343  1.00  0.00           C  
ATOM   2495  C   MET   335      -7.288  -3.478   9.559  1.00  0.00           C  
ATOM   2496  O   MET   335      -7.405  -3.998  10.659  1.00  0.00           O  
ATOM   2497  CB  MET   335      -7.296  -5.013   7.492  1.00  0.00           C  
ATOM   2498  CG  MET   335      -8.254  -5.723   6.600  1.00  0.00           C  
ATOM   2499  SD  MET   335      -7.635  -7.072   5.593  1.00  0.00           S  
ATOM   2500  CE  MET   335      -7.577  -8.326   6.897  1.00  0.00           C  
ATOM   2501  H   MET   335      -8.101  -2.461   6.848  1.00  0.00           H  
ATOM   2502  N   TRP   336      -6.512  -2.406   9.405  1.00  0.00           N  
ATOM   2503  CA  TRP   336      -5.848  -1.829  10.556  1.00  0.00           C  
ATOM   2504  C   TRP   336      -6.752  -0.943  11.488  1.00  0.00           C  
ATOM   2505  O   TRP   336      -6.580  -0.997  12.733  1.00  0.00           O  
ATOM   2506  CB  TRP   336      -4.596  -1.101  10.127  1.00  0.00           C  
ATOM   2507  CG  TRP   336      -3.491  -1.981  10.117  1.00  0.00           C  
ATOM   2508  CD1 TRP   336      -3.026  -2.624   9.057  1.00  0.00           C  
ATOM   2509  CD2 TRP   336      -2.816  -2.640  11.258  1.00  0.00           C  
ATOM   2510  CE2 TRP   336      -1.820  -3.514  10.747  1.00  0.00           C  
ATOM   2511  CE3 TRP   336      -2.938  -2.508  12.629  1.00  0.00           C  
ATOM   2512  NE1 TRP   336      -1.927  -3.395   9.403  1.00  0.00           N  
ATOM   2513  CZ2 TRP   336      -0.955  -4.204  11.604  1.00  0.00           C  
ATOM   2514  CZ3 TRP   336      -2.143  -3.251  13.495  1.00  0.00           C  
ATOM   2515  CH2 TRP   336      -1.169  -4.131  13.033  1.00  0.00           C  
ATOM   2516  H   TRP   336      -6.424  -1.991   8.492  1.00  0.00           H  
ATOM   2517  HE1 TRP   336      -1.496  -3.948   8.674  1.00  0.00           H  
ATOM   2518  N   CYS   337      -7.758  -0.255  10.945  1.00  0.00           N  
ATOM   2519  CA  CYS   337      -8.636   0.674  11.783  1.00  0.00           C  
ATOM   2520  C   CYS   337      -9.383   0.024  13.040  1.00  0.00           C  
ATOM   2521  O   CYS   337      -9.387   0.619  14.122  1.00  0.00           O  
ATOM   2522  CB  CYS   337      -9.616   1.581  10.925  1.00  0.00           C  
ATOM   2523  SG  CYS   337      -8.576   2.708  10.058  1.00  0.00           S  
ATOM   2524  H   CYS   337      -7.894  -0.228   9.941  1.00  0.00           H  
ATOM   2525  N   PRO   338      -9.885  -1.216  12.907  1.00  0.00           N  
ATOM   2526  CA  PRO   338     -10.546  -1.940  13.969  1.00  0.00           C  
ATOM   2527  C   PRO   338      -9.685  -2.094  15.134  1.00  0.00           C  
ATOM   2528  O   PRO   338     -10.257  -2.104  16.238  1.00  0.00           O  
ATOM   2529  CB  PRO   338     -11.194  -3.299  13.359  1.00  0.00           C  
ATOM   2530  CG  PRO   338     -11.261  -2.881  11.882  1.00  0.00           C  
ATOM   2531  CD  PRO   338     -10.107  -1.940  11.664  1.00  0.00           C  
ATOM   2532  N   PHE   339      -8.371  -2.186  15.001  1.00  0.00           N  
ATOM   2533  CA  PHE   339      -7.318  -2.277  16.124  1.00  0.00           C  
ATOM   2534  C   PHE   339      -7.247  -0.866  16.817  1.00  0.00           C  
ATOM   2535  O   PHE   339      -7.469  -0.824  18.069  1.00  0.00           O  
ATOM   2536  CB  PHE   339      -5.989  -2.849  15.630  1.00  0.00           C  
ATOM   2537  CG  PHE   339      -4.891  -2.568  16.682  1.00  0.00           C  
ATOM   2538  CD1 PHE   339      -4.838  -3.356  17.880  1.00  0.00           C  
ATOM   2539  CD2 PHE   339      -4.014  -1.457  16.488  1.00  0.00           C  
ATOM   2540  CE1 PHE   339      -3.905  -3.089  18.848  1.00  0.00           C  
ATOM   2541  CE2 PHE   339      -3.076  -1.224  17.563  1.00  0.00           C  
ATOM   2542  CZ  PHE   339      -2.966  -2.090  18.674  1.00  0.00           C  
ATOM   2543  H   PHE   339      -7.979  -2.242  14.069  1.00  0.00           H  
ATOM   2544  N   PHE   340      -7.087   0.247  16.065  1.00  0.00           N  
ATOM   2545  CA  PHE   340      -6.739   1.551  16.711  1.00  0.00           C  
ATOM   2546  C   PHE   340      -7.926   2.187  17.463  1.00  0.00           C  
ATOM   2547  O   PHE   340      -7.849   2.840  18.506  1.00  0.00           O  
ATOM   2548  CB  PHE   340      -6.289   2.477  15.589  1.00  0.00           C  
ATOM   2549  CG  PHE   340      -4.904   2.228  15.018  1.00  0.00           C  
ATOM   2550  CD1 PHE   340      -3.799   2.489  15.835  1.00  0.00           C  
ATOM   2551  CD2 PHE   340      -4.696   1.858  13.643  1.00  0.00           C  
ATOM   2552  CE1 PHE   340      -2.528   2.238  15.327  1.00  0.00           C  
ATOM   2553  CE2 PHE   340      -3.409   1.631  13.199  1.00  0.00           C  
ATOM   2554  CZ  PHE   340      -2.332   1.800  14.003  1.00  0.00           C  
ATOM   2555  H   PHE   340      -7.151   0.165  15.062  1.00  0.00           H  
ATOM   2556  N   ILE   341      -9.110   1.842  16.995  1.00  0.00           N  
ATOM   2557  CA  ILE   341     -10.416   2.062  17.578  1.00  0.00           C  
ATOM   2558  C   ILE   341     -10.473   1.349  18.880  1.00  0.00           C  
ATOM   2559  O   ILE   341     -10.748   1.954  19.966  1.00  0.00           O  
ATOM   2560  CB  ILE   341     -11.550   1.611  16.666  1.00  0.00           C  
ATOM   2561  CG1 ILE   341     -11.639   2.638  15.485  1.00  0.00           C  
ATOM   2562  CG2 ILE   341     -12.893   1.347  17.409  1.00  0.00           C  
ATOM   2563  CD  ILE   341     -12.454   2.232  14.285  1.00  0.00           C  
ATOM   2564  H   ILE   341      -9.121   1.365  16.107  1.00  0.00           H  
ATOM   2565  N   THR   342     -10.202   0.064  18.909  1.00  0.00           N  
ATOM   2566  CA  THR   342     -10.202  -0.762  20.161  1.00  0.00           C  
ATOM   2567  C   THR   342      -9.135  -0.337  21.177  1.00  0.00           C  
ATOM   2568  O   THR   342      -9.461  -0.306  22.341  1.00  0.00           O  
ATOM   2569  CB  THR   342     -10.123  -2.295  19.857  1.00  0.00           C  
ATOM   2570  CG2 THR   342     -10.477  -3.023  21.108  1.00  0.00           C  
ATOM   2571  OG1 THR   342     -11.088  -2.702  18.960  1.00  0.00           O  
ATOM   2572  H   THR   342     -10.103  -0.410  18.020  1.00  0.00           H  
ATOM   2573  HG1 THR   342     -10.751  -2.673  18.056  1.00  0.00           H  
ATOM   2574  N   ASN   343      -7.922  -0.033  20.743  1.00  0.00           N  
ATOM   2575  CA  ASN   343      -6.888   0.321  21.678  1.00  0.00           C  
ATOM   2576  C   ASN   343      -7.080   1.781  22.229  1.00  0.00           C  
ATOM   2577  O   ASN   343      -7.082   1.999  23.417  1.00  0.00           O  
ATOM   2578  CB  ASN   343      -5.499  -0.038  21.103  1.00  0.00           C  
ATOM   2579  CG  ASN   343      -4.447  -0.260  22.140  1.00  0.00           C  
ATOM   2580  ND2 ASN   343      -3.194  -0.114  21.770  1.00  0.00           N  
ATOM   2581  OD1 ASN   343      -4.857  -0.452  23.282  1.00  0.00           O  
ATOM   2582  H   ASN   343      -7.785  -0.120  19.751  1.00  0.00           H  
ATOM   2583 HD21 ASN   343      -2.826   0.227  20.885  1.00  0.00           H  
ATOM   2584 HD22 ASN   343      -2.532  -0.093  22.530  1.00  0.00           H  
ATOM   2585  N   ILE   344      -7.667   2.676  21.334  1.00  0.00           N  
ATOM   2586  CA  ILE   344      -8.064   4.010  21.857  1.00  0.00           C  
ATOM   2587  C   ILE   344      -9.247   3.955  22.828  1.00  0.00           C  
ATOM   2588  O   ILE   344      -9.097   4.459  23.868  1.00  0.00           O  
ATOM   2589  CB  ILE   344      -8.313   4.990  20.681  1.00  0.00           C  
ATOM   2590  CG1 ILE   344      -6.990   5.285  19.940  1.00  0.00           C  
ATOM   2591  CG2 ILE   344      -8.938   6.334  21.150  1.00  0.00           C  
ATOM   2592  CD  ILE   344      -7.210   5.914  18.590  1.00  0.00           C  
ATOM   2593  H   ILE   344      -7.810   2.538  20.350  1.00  0.00           H  
ATOM   2594  N   MET   345     -10.355   3.236  22.551  1.00  0.00           N  
ATOM   2595  CA  MET   345     -11.374   2.941  23.552  1.00  0.00           C  
ATOM   2596  C   MET   345     -10.715   2.248  24.799  1.00  0.00           C  
ATOM   2597  O   MET   345     -11.213   2.481  25.907  1.00  0.00           O  
ATOM   2598  CB  MET   345     -12.627   2.244  22.895  1.00  0.00           C  
ATOM   2599  CG  MET   345     -13.660   1.943  23.945  1.00  0.00           C  
ATOM   2600  SD  MET   345     -15.322   1.376  23.350  1.00  0.00           S  
ATOM   2601  CE  MET   345     -16.092   1.122  24.988  1.00  0.00           C  
ATOM   2602  H   MET   345     -10.426   2.714  21.684  1.00  0.00           H  
ATOM   2603  N   ALA   346      -9.713   1.367  24.692  1.00  0.00           N  
ATOM   2604  CA  ALA   346      -9.167   0.804  25.908  1.00  0.00           C  
ATOM   2605  C   ALA   346      -8.607   1.911  26.906  1.00  0.00           C  
ATOM   2606  O   ALA   346      -8.934   1.886  28.104  1.00  0.00           O  
ATOM   2607  CB  ALA   346      -8.106  -0.217  25.555  1.00  0.00           C  
ATOM   2608  H   ALA   346      -9.242   1.111  23.841  1.00  0.00           H  
ATOM   2609  N   VAL   347      -7.872   2.894  26.314  1.00  0.00           N  
ATOM   2610  CA  VAL   347      -7.213   3.987  27.034  1.00  0.00           C  
ATOM   2611  C   VAL   347      -8.202   5.077  27.501  1.00  0.00           C  
ATOM   2612  O   VAL   347      -8.118   5.599  28.630  1.00  0.00           O  
ATOM   2613  CB  VAL   347      -5.995   4.533  26.428  1.00  0.00           C  
ATOM   2614  CG1 VAL   347      -4.903   3.390  26.264  1.00  0.00           C  
ATOM   2615  CG2 VAL   347      -6.249   5.205  25.133  1.00  0.00           C  
ATOM   2616  H   VAL   347      -7.617   2.808  25.340  1.00  0.00           H  
ATOM   2617  N   ILE   348      -9.233   5.420  26.723  1.00  0.00           N  
ATOM   2618  CA  ILE   348     -10.364   6.352  26.960  1.00  0.00           C  
ATOM   2619  C   ILE   348     -11.191   5.846  28.170  1.00  0.00           C  
ATOM   2620  O   ILE   348     -11.548   6.753  28.995  1.00  0.00           O  
ATOM   2621  CB  ILE   348     -11.247   6.543  25.647  1.00  0.00           C  
ATOM   2622  CG1 ILE   348     -10.585   7.544  24.630  1.00  0.00           C  
ATOM   2623  CG2 ILE   348     -12.536   7.231  25.935  1.00  0.00           C  
ATOM   2624  CD  ILE   348     -10.075   8.931  25.043  1.00  0.00           C  
ATOM   2625  H   ILE   348      -9.164   4.934  25.840  1.00  0.00           H  
ATOM   2626  N   CYX   349     -11.467   4.501  28.310  1.00  0.00           N  
ATOM   2627  CA  CYX   349     -12.246   3.898  29.420  1.00  0.00           C  
ATOM   2628  C   CYX   349     -11.278   3.209  30.374  1.00  0.00           C  
ATOM   2629  O   CYX   349     -11.614   2.129  30.876  1.00  0.00           O  
ATOM   2630  CB  CYX   349     -13.303   2.954  28.765  1.00  0.00           C  
ATOM   2631  SG  CYX   349     -14.255   3.726  27.379  1.00  0.00           S  
ATOM   2632  H   CYX   349     -11.225   3.827  27.607  1.00  0.00           H  
ATOM   2633  N   LYS   350     -10.109   3.838  30.653  1.00  0.00           N  
ATOM   2634  CA  LYS   350      -9.113   3.176  31.482  1.00  0.00           C  
ATOM   2635  C   LYS   350      -9.531   2.735  32.855  1.00  0.00           C  
ATOM   2636  O   LYS   350      -8.888   1.905  33.469  1.00  0.00           O  
ATOM   2637  CB  LYS   350      -7.840   3.911  31.499  1.00  0.00           C  
ATOM   2638  CG  LYS   350      -7.838   5.275  32.211  1.00  0.00           C  
ATOM   2639  CD  LYS   350      -6.520   6.000  32.168  1.00  0.00           C  
ATOM   2640  CE  LYS   350      -5.879   6.256  30.806  1.00  0.00           C  
ATOM   2641  NZ  LYS   350      -4.661   7.074  31.041  1.00  0.00           N1+
ATOM   2642  H   LYS   350      -9.885   4.741  30.253  1.00  0.00           H  
ATOM   2643  HZ1 LYS   350      -4.650   8.005  30.672  1.00  0.00           H  
ATOM   2644  HZ2 LYS   350      -4.444   7.082  32.024  1.00  0.00           H  
ATOM   2645  HZ3 LYS   350      -3.875   6.732  30.492  1.00  0.00           H  
ATOM   2646  N   GLU   351     -10.535   3.357  33.435  1.00  0.00           N  
ATOM   2647  CA  GLU   351     -11.188   2.899  34.712  1.00  0.00           C  
ATOM   2648  C   GLU   351     -11.779   1.499  34.624  1.00  0.00           C  
ATOM   2649  O   GLU   351     -12.071   0.903  35.654  1.00  0.00           O  
ATOM   2650  CB  GLU   351     -12.114   4.000  35.285  1.00  0.00           C  
ATOM   2651  CG  GLU   351     -13.591   3.945  34.744  1.00  0.00           C  
ATOM   2652  CD  GLU   351     -13.678   4.150  33.199  1.00  0.00           C  
ATOM   2653  OE1 GLU   351     -13.005   5.072  32.667  1.00  0.00           O  
ATOM   2654  OE2 GLU   351     -14.554   3.533  32.565  1.00  0.00           O1-
ATOM   2655  H   GLU   351     -10.915   4.064  32.822  1.00  0.00           H  
ATOM   2656  N   SER   352     -11.978   0.869  33.455  1.00  0.00           N  
ATOM   2657  CA  SER   352     -12.890  -0.221  33.225  1.00  0.00           C  
ATOM   2658  C   SER   352     -12.347  -1.218  32.197  1.00  0.00           C  
ATOM   2659  O   SER   352     -12.488  -2.421  32.515  1.00  0.00           O  
ATOM   2660  CB  SER   352     -14.342   0.269  32.863  1.00  0.00           C  
ATOM   2661  OG  SER   352     -14.251   1.036  31.620  1.00  0.00           O  
ATOM   2662  H   SER   352     -11.820   1.446  32.637  1.00  0.00           H  
ATOM   2663  HG  SER   352     -14.241   1.952  31.885  1.00  0.00           H  
ATOM   2664  N   CYX   353     -11.933  -0.751  31.028  1.00  0.00           N  
ATOM   2665  CA  CYX   353     -11.352  -1.528  29.938  1.00  0.00           C  
ATOM   2666  C   CYX   353      -9.943  -2.049  30.214  1.00  0.00           C  
ATOM   2667  O   CYX   353      -9.086  -2.089  29.353  1.00  0.00           O  
ATOM   2668  CB  CYX   353     -11.473  -0.653  28.666  1.00  0.00           C  
ATOM   2669  SG  CYX   353     -13.248  -0.457  28.147  1.00  0.00           S  
ATOM   2670  H   CYX   353     -12.091   0.210  30.784  1.00  0.00           H  
ATOM   2671  N   ASN   354      -9.703  -2.657  31.385  1.00  0.00           N  
ATOM   2672  CA  ASN   354      -8.407  -3.312  31.737  1.00  0.00           C  
ATOM   2673  C   ASN   354      -8.097  -4.554  30.836  1.00  0.00           C  
ATOM   2674  O   ASN   354      -9.041  -5.199  30.336  1.00  0.00           O  
ATOM   2675  CB  ASN   354      -8.437  -3.587  33.255  1.00  0.00           C  
ATOM   2676  CG  ASN   354      -7.087  -4.074  33.814  1.00  0.00           C  
ATOM   2677  ND2 ASN   354      -7.025  -5.164  34.511  1.00  0.00           N  
ATOM   2678  OD1 ASN   354      -6.036  -3.608  33.491  1.00  0.00           O  
ATOM   2679  H   ASN   354     -10.423  -2.544  32.091  1.00  0.00           H  
ATOM   2680 HD21 ASN   354      -7.845  -5.751  34.389  1.00  0.00           H  
ATOM   2681 HD22 ASN   354      -6.137  -5.510  34.857  1.00  0.00           H  
ATOM   2682  N   GLU   355      -6.813  -4.998  30.688  1.00  0.00           N  
ATOM   2683  CA  GLU   355      -6.420  -6.026  29.799  1.00  0.00           C  
ATOM   2684  C   GLU   355      -7.130  -7.372  30.146  1.00  0.00           C  
ATOM   2685  O   GLU   355      -7.220  -8.252  29.235  1.00  0.00           O  
ATOM   2686  CB  GLU   355      -4.877  -6.070  29.828  1.00  0.00           C  
ATOM   2687  CG  GLU   355      -4.264  -6.979  28.754  1.00  0.00           C  
ATOM   2688  CD  GLU   355      -4.408  -8.454  29.079  1.00  0.00           C  
ATOM   2689  OE1 GLU   355      -4.418  -9.310  28.156  1.00  0.00           O  
ATOM   2690  OE2 GLU   355      -4.309  -8.749  30.301  1.00  0.00           O1-
ATOM   2691  H   GLU   355      -6.119  -4.528  31.243  1.00  0.00           H  
ATOM   2692  N   ASP   356      -7.750  -7.613  31.309  1.00  0.00           N  
ATOM   2693  CA  ASP   356      -8.500  -8.798  31.744  1.00  0.00           C  
ATOM   2694  C   ASP   356      -9.918  -8.691  31.135  1.00  0.00           C  
ATOM   2695  O   ASP   356     -10.509  -9.730  30.901  1.00  0.00           O  
ATOM   2696  CB  ASP   356      -8.598  -8.899  33.300  1.00  0.00           C  
ATOM   2697  CG  ASP   356      -9.635  -7.940  33.930  1.00  0.00           C  
ATOM   2698  OD1 ASP   356      -9.330  -6.785  34.040  1.00  0.00           O  
ATOM   2699  OD2 ASP   356     -10.721  -8.407  34.321  1.00  0.00           O1-
ATOM   2700  H   ASP   356      -7.544  -6.981  32.056  1.00  0.00           H  
ATOM   2701  N   VAL   357     -10.396  -7.471  30.923  1.00  0.00           N  
ATOM   2702  CA  VAL   357     -11.765  -7.132  30.416  1.00  0.00           C  
ATOM   2703  C   VAL   357     -11.686  -7.083  28.863  1.00  0.00           C  
ATOM   2704  O   VAL   357     -12.552  -7.731  28.235  1.00  0.00           O  
ATOM   2705  CB  VAL   357     -12.347  -5.813  31.017  1.00  0.00           C  
ATOM   2706  CG1 VAL   357     -13.742  -5.391  30.569  1.00  0.00           C  
ATOM   2707  CG2 VAL   357     -12.384  -5.846  32.535  1.00  0.00           C  
ATOM   2708  H   VAL   357      -9.820  -6.687  31.176  1.00  0.00           H  
ATOM   2709  N   ILE   358     -10.722  -6.361  28.234  1.00  0.00           N  
ATOM   2710  CA  ILE   358     -10.678  -5.983  26.789  1.00  0.00           C  
ATOM   2711  C   ILE   358      -9.585  -6.674  25.963  1.00  0.00           C  
ATOM   2712  O   ILE   358      -9.546  -6.664  24.725  1.00  0.00           O  
ATOM   2713  CB  ILE   358     -10.688  -4.489  26.678  1.00  0.00           C  
ATOM   2714  CG1 ILE   358     -11.174  -3.965  25.300  1.00  0.00           C  
ATOM   2715  CG2 ILE   358      -9.329  -3.781  26.940  1.00  0.00           C  
ATOM   2716  CD  ILE   358     -11.407  -2.441  25.221  1.00  0.00           C  
ATOM   2717  H   ILE   358     -10.103  -5.894  28.873  1.00  0.00           H  
ATOM   2718  N   GLY   359      -8.664  -7.295  26.680  1.00  0.00           N  
ATOM   2719  CA  GLY   359      -7.407  -8.014  26.123  1.00  0.00           C  
ATOM   2720  C   GLY   359      -7.646  -9.098  25.108  1.00  0.00           C  
ATOM   2721  O   GLY   359      -6.928  -9.239  24.135  1.00  0.00           O  
ATOM   2722  H   GLY   359      -8.699  -7.286  27.688  1.00  0.00           H  
ATOM   2723  N   ALA   360      -8.715  -9.911  25.214  1.00  0.00           N  
ATOM   2724  CA  ALA   360      -9.100 -10.865  24.085  1.00  0.00           C  
ATOM   2725  C   ALA   360      -9.547 -10.119  22.797  1.00  0.00           C  
ATOM   2726  O   ALA   360      -8.962 -10.441  21.773  1.00  0.00           O  
ATOM   2727  CB  ALA   360     -10.265 -11.691  24.598  1.00  0.00           C  
ATOM   2728  H   ALA   360      -9.309  -9.888  26.029  1.00  0.00           H  
ATOM   2729  N   LEU   361     -10.366  -9.018  22.801  1.00  0.00           N  
ATOM   2730  CA  LEU   361     -10.643  -8.201  21.633  1.00  0.00           C  
ATOM   2731  C   LEU   361      -9.398  -7.461  21.013  1.00  0.00           C  
ATOM   2732  O   LEU   361      -9.143  -7.349  19.821  1.00  0.00           O  
ATOM   2733  CB  LEU   361     -11.813  -7.299  22.025  1.00  0.00           C  
ATOM   2734  CG  LEU   361     -13.215  -7.858  21.769  1.00  0.00           C  
ATOM   2735  CD1 LEU   361     -14.205  -6.811  22.261  1.00  0.00           C  
ATOM   2736  CD2 LEU   361     -13.442  -8.274  20.312  1.00  0.00           C  
ATOM   2737  H   LEU   361     -10.857  -8.888  23.675  1.00  0.00           H  
ATOM   2738  N   LEU   362      -8.578  -6.941  21.935  1.00  0.00           N  
ATOM   2739  CA  LEU   362      -7.271  -6.349  21.481  1.00  0.00           C  
ATOM   2740  C   LEU   362      -6.333  -7.360  20.849  1.00  0.00           C  
ATOM   2741  O   LEU   362      -5.743  -7.046  19.814  1.00  0.00           O  
ATOM   2742  CB  LEU   362      -6.502  -5.725  22.695  1.00  0.00           C  
ATOM   2743  CG  LEU   362      -7.065  -4.396  23.298  1.00  0.00           C  
ATOM   2744  CD1 LEU   362      -6.242  -4.205  24.613  1.00  0.00           C  
ATOM   2745  CD2 LEU   362      -6.813  -3.234  22.346  1.00  0.00           C  
ATOM   2746  H   LEU   362      -8.757  -7.095  22.914  1.00  0.00           H  
ATOM   2747  N   ASN   363      -6.155  -8.587  21.365  1.00  0.00           N  
ATOM   2748  CA  ASN   363      -5.574  -9.743  20.583  1.00  0.00           C  
ATOM   2749  C   ASN   363      -6.306 -10.043  19.280  1.00  0.00           C  
ATOM   2750  O   ASN   363      -5.578 -10.204  18.305  1.00  0.00           O  
ATOM   2751  CB  ASN   363      -5.594 -10.985  21.519  1.00  0.00           C  
ATOM   2752  CG  ASN   363      -4.388 -11.025  22.426  1.00  0.00           C  
ATOM   2753  ND2 ASN   363      -4.582 -10.467  23.673  1.00  0.00           N  
ATOM   2754  OD1 ASN   363      -3.340 -11.456  22.024  1.00  0.00           O  
ATOM   2755  H   ASN   363      -6.558  -8.839  22.259  1.00  0.00           H  
ATOM   2756 HD21 ASN   363      -5.455 -10.048  23.974  1.00  0.00           H  
ATOM   2757 HD22 ASN   363      -3.826 -10.361  24.339  1.00  0.00           H  
ATOM   2758  N   VAL   364      -7.664 -10.090  19.222  1.00  0.00           N  
ATOM   2759  CA  VAL   364      -8.372 -10.489  17.917  1.00  0.00           C  
ATOM   2760  C   VAL   364      -8.234  -9.376  16.912  1.00  0.00           C  
ATOM   2761  O   VAL   364      -7.952  -9.680  15.751  1.00  0.00           O  
ATOM   2762  CB  VAL   364      -9.841 -10.930  18.167  1.00  0.00           C  
ATOM   2763  CG1 VAL   364     -10.573 -11.074  16.823  1.00  0.00           C  
ATOM   2764  CG2 VAL   364      -9.915 -12.197  19.037  1.00  0.00           C  
ATOM   2765  H   VAL   364      -8.210 -10.069  20.069  1.00  0.00           H  
ATOM   2766  N   PHE   365      -8.225  -8.122  17.379  1.00  0.00           N  
ATOM   2767  CA  PHE   365      -8.094  -6.998  16.445  1.00  0.00           C  
ATOM   2768  C   PHE   365      -6.623  -6.679  16.049  1.00  0.00           C  
ATOM   2769  O   PHE   365      -6.382  -6.458  14.861  1.00  0.00           O  
ATOM   2770  CB  PHE   365      -8.865  -5.779  16.911  1.00  0.00           C  
ATOM   2771  CG  PHE   365     -10.371  -5.814  16.795  1.00  0.00           C  
ATOM   2772  CD1 PHE   365     -11.221  -5.626  17.937  1.00  0.00           C  
ATOM   2773  CD2 PHE   365     -10.903  -6.153  15.539  1.00  0.00           C  
ATOM   2774  CE1 PHE   365     -12.639  -5.646  17.716  1.00  0.00           C  
ATOM   2775  CE2 PHE   365     -12.336  -6.201  15.386  1.00  0.00           C  
ATOM   2776  CZ  PHE   365     -13.201  -6.071  16.489  1.00  0.00           C  
ATOM   2777  H   PHE   365      -8.312  -8.045  18.383  1.00  0.00           H  
ATOM   2778  N   VAL   366      -5.640  -6.955  16.924  1.00  0.00           N  
ATOM   2779  CA  VAL   366      -4.194  -7.044  16.467  1.00  0.00           C  
ATOM   2780  C   VAL   366      -3.878  -8.185  15.568  1.00  0.00           C  
ATOM   2781  O   VAL   366      -3.167  -7.939  14.563  1.00  0.00           O  
ATOM   2782  CB  VAL   366      -3.137  -6.997  17.617  1.00  0.00           C  
ATOM   2783  CG1 VAL   366      -2.699  -8.341  18.186  1.00  0.00           C  
ATOM   2784  CG2 VAL   366      -1.853  -6.243  17.143  1.00  0.00           C  
ATOM   2785  H   VAL   366      -5.832  -7.000  17.916  1.00  0.00           H  
ATOM   2786  N   TRP   367      -4.581  -9.271  15.695  1.00  0.00           N  
ATOM   2787  CA  TRP   367      -4.375 -10.344  14.627  1.00  0.00           C  
ATOM   2788  C   TRP   367      -5.129 -10.058  13.304  1.00  0.00           C  
ATOM   2789  O   TRP   367      -4.623 -10.443  12.288  1.00  0.00           O  
ATOM   2790  CB  TRP   367      -4.669 -11.737  15.225  1.00  0.00           C  
ATOM   2791  CG  TRP   367      -3.443 -12.361  15.718  1.00  0.00           C  
ATOM   2792  CD1 TRP   367      -3.052 -12.496  17.028  1.00  0.00           C  
ATOM   2793  CD2 TRP   367      -2.347 -13.024  14.998  1.00  0.00           C  
ATOM   2794  CE2 TRP   367      -1.353 -13.456  15.923  1.00  0.00           C  
ATOM   2795  CE3 TRP   367      -2.172 -13.316  13.620  1.00  0.00           C  
ATOM   2796  NE1 TRP   367      -1.853 -13.108  17.168  1.00  0.00           N  
ATOM   2797  CZ2 TRP   367      -0.144 -13.996  15.548  1.00  0.00           C  
ATOM   2798  CZ3 TRP   367      -0.989 -14.010  13.264  1.00  0.00           C  
ATOM   2799  CH2 TRP   367       0.005 -14.338  14.163  1.00  0.00           C  
ATOM   2800  H   TRP   367      -5.149  -9.458  16.506  1.00  0.00           H  
ATOM   2801  HE1 TRP   367      -1.516 -13.341  18.088  1.00  0.00           H  
ATOM   2802  N   ILE   368      -6.294  -9.370  13.216  1.00  0.00           N  
ATOM   2803  CA  ILE   368      -6.919  -8.816  11.964  1.00  0.00           C  
ATOM   2804  C   ILE   368      -6.064  -7.652  11.321  1.00  0.00           C  
ATOM   2805  O   ILE   368      -6.050  -7.517  10.118  1.00  0.00           O  
ATOM   2806  CB  ILE   368      -8.377  -8.302  12.322  1.00  0.00           C  
ATOM   2807  CG1 ILE   368      -9.333  -9.475  12.513  1.00  0.00           C  
ATOM   2808  CG2 ILE   368      -9.023  -7.407  11.251  1.00  0.00           C  
ATOM   2809  CD  ILE   368     -10.600  -9.180  13.400  1.00  0.00           C  
ATOM   2810  H   ILE   368      -6.737  -9.086  14.082  1.00  0.00           H  
ATOM   2811  N   GLY   369      -5.260  -6.933  12.095  1.00  0.00           N  
ATOM   2812  CA  GLY   369      -4.204  -6.057  11.550  1.00  0.00           C  
ATOM   2813  C   GLY   369      -3.109  -6.786  10.872  1.00  0.00           C  
ATOM   2814  O   GLY   369      -2.977  -6.617   9.680  1.00  0.00           O  
ATOM   2815  H   GLY   369      -5.504  -6.867  13.068  1.00  0.00           H  
ATOM   2816  N   TYR   370      -2.535  -7.889  11.559  1.00  0.00           N  
ATOM   2817  CA  TYR   370      -1.528  -8.773  10.896  1.00  0.00           C  
ATOM   2818  C   TYR   370      -2.063  -9.595   9.713  1.00  0.00           C  
ATOM   2819  O   TYR   370      -1.258  -9.949   8.860  1.00  0.00           O  
ATOM   2820  CB  TYR   370      -0.903  -9.680  11.983  1.00  0.00           C  
ATOM   2821  CG  TYR   370      -0.309  -9.006  13.233  1.00  0.00           C  
ATOM   2822  CD1 TYR   370       0.303  -7.688  13.170  1.00  0.00           C  
ATOM   2823  CD2 TYR   370      -0.226  -9.751  14.419  1.00  0.00           C  
ATOM   2824  CE1 TYR   370       0.822  -7.144  14.399  1.00  0.00           C  
ATOM   2825  CE2 TYR   370       0.450  -9.293  15.566  1.00  0.00           C  
ATOM   2826  CZ  TYR   370       0.949  -7.988  15.576  1.00  0.00           C  
ATOM   2827  OH  TYR   370       1.342  -7.384  16.693  1.00  0.00           O  
ATOM   2828  H   TYR   370      -2.742  -8.093  12.531  1.00  0.00           H  
ATOM   2829  HH  TYR   370       1.392  -8.014  17.417  1.00  0.00           H  
ATOM   2830  N   LEU   371      -3.383  -9.900   9.635  1.00  0.00           N  
ATOM   2831  CA  LEU   371      -3.974 -10.618   8.491  1.00  0.00           C  
ATOM   2832  C   LEU   371      -3.886  -9.879   7.154  1.00  0.00           C  
ATOM   2833  O   LEU   371      -3.910 -10.511   6.045  1.00  0.00           O  
ATOM   2834  CB  LEU   371      -5.406 -10.937   8.909  1.00  0.00           C  
ATOM   2835  CG  LEU   371      -6.303 -11.583   7.837  1.00  0.00           C  
ATOM   2836  CD1 LEU   371      -5.849 -12.922   7.366  1.00  0.00           C  
ATOM   2837  CD2 LEU   371      -7.817 -11.578   8.309  1.00  0.00           C  
ATOM   2838  H   LEU   371      -3.962  -9.673  10.434  1.00  0.00           H  
ATOM   2839  N   SER   372      -3.843  -8.556   7.218  1.00  0.00           N  
ATOM   2840  CA  SER   372      -3.732  -7.658   6.083  1.00  0.00           C  
ATOM   2841  C   SER   372      -2.340  -7.619   5.467  1.00  0.00           C  
ATOM   2842  O   SER   372      -2.169  -7.186   4.350  1.00  0.00           O  
ATOM   2843  CB  SER   372      -4.241  -6.310   6.460  1.00  0.00           C  
ATOM   2844  OG  SER   372      -3.189  -5.696   7.165  1.00  0.00           O  
ATOM   2845  H   SER   372      -3.872  -8.089   8.111  1.00  0.00           H  
ATOM   2846  HG  SER   372      -3.115  -6.080   8.031  1.00  0.00           H  
ATOM   2847  N   SER   373      -1.367  -8.065   6.249  1.00  0.00           N  
ATOM   2848  CA  SER   373      -0.052  -8.337   5.691  1.00  0.00           C  
ATOM   2849  C   SER   373      -0.018  -9.515   4.690  1.00  0.00           C  
ATOM   2850  O   SER   373       1.017  -9.733   4.101  1.00  0.00           O  
ATOM   2851  CB  SER   373       0.996  -8.610   6.811  1.00  0.00           C  
ATOM   2852  OG  SER   373       0.664  -7.808   7.920  1.00  0.00           O  
ATOM   2853  H   SER   373      -1.605  -8.251   7.221  1.00  0.00           H  
ATOM   2854  HG  SER   373       0.092  -8.346   8.464  1.00  0.00           H  
ATOM   2855  N   ALA   374      -1.118 -10.238   4.453  1.00  0.00           N  
ATOM   2856  CA  ALA   374      -1.196 -11.309   3.449  1.00  0.00           C  
ATOM   2857  C   ALA   374      -2.188 -11.161   2.286  1.00  0.00           C  
ATOM   2858  O   ALA   374      -2.156 -11.854   1.274  1.00  0.00           O  
ATOM   2859  CB  ALA   374      -1.543 -12.641   4.202  1.00  0.00           C  
ATOM   2860  H   ALA   374      -1.874 -10.130   5.106  1.00  0.00           H  
ATOM   2861  N   VAL   375      -2.976 -10.033   2.255  1.00  0.00           N  
ATOM   2862  CA  VAL   375      -4.090  -9.850   1.270  1.00  0.00           C  
ATOM   2863  C   VAL   375      -3.618  -9.167  -0.090  1.00  0.00           C  
ATOM   2864  O   VAL   375      -4.300  -9.336  -1.122  1.00  0.00           O  
ATOM   2865  CB  VAL   375      -5.274  -9.018   1.896  1.00  0.00           C  
ATOM   2866  CG1 VAL   375      -5.803  -9.634   3.190  1.00  0.00           C  
ATOM   2867  CG2 VAL   375      -4.998  -7.519   2.167  1.00  0.00           C  
ATOM   2868  H   VAL   375      -2.931  -9.368   3.016  1.00  0.00           H  
ATOM   2869  N   ASN   376      -2.431  -8.606  -0.070  1.00  0.00           N  
ATOM   2870  CA  ASN   376      -1.971  -7.934  -1.252  1.00  0.00           C  
ATOM   2871  C   ASN   376      -1.752  -8.916  -2.408  1.00  0.00           C  
ATOM   2872  O   ASN   376      -2.223  -8.570  -3.485  1.00  0.00           O  
ATOM   2873  CB  ASN   376      -0.785  -7.015  -1.035  1.00  0.00           C  
ATOM   2874  CG  ASN   376      -1.063  -5.802  -0.137  1.00  0.00           C  
ATOM   2875  ND2 ASN   376      -0.141  -4.868  -0.026  1.00  0.00           N  
ATOM   2876  OD1 ASN   376      -2.122  -5.677   0.541  1.00  0.00           O  
ATOM   2877  H   ASN   376      -1.818  -8.712   0.722  1.00  0.00           H  
ATOM   2878 HD21 ASN   376       0.823  -4.993  -0.316  1.00  0.00           H  
ATOM   2879 HD22 ASN   376      -0.419  -4.102   0.566  1.00  0.00           H  
ATOM   2880  N   PRO   377      -1.086 -10.124  -2.162  1.00  0.00           N  
ATOM   2881  CA  PRO   377      -0.844 -11.117  -3.209  1.00  0.00           C  
ATOM   2882  C   PRO   377      -2.118 -11.532  -3.963  1.00  0.00           C  
ATOM   2883  O   PRO   377      -2.196 -11.627  -5.201  1.00  0.00           O  
ATOM   2884  CB  PRO   377      -0.063 -12.245  -2.593  1.00  0.00           C  
ATOM   2885  CG  PRO   377       0.670 -11.549  -1.483  1.00  0.00           C  
ATOM   2886  CD  PRO   377      -0.118 -10.324  -1.078  1.00  0.00           C  
ATOM   2887  N   LEU   378      -3.127 -11.765  -3.145  1.00  0.00           N  
ATOM   2888  CA  LEU   378      -4.503 -12.118  -3.596  1.00  0.00           C  
ATOM   2889  C   LEU   378      -5.094 -11.001  -4.494  1.00  0.00           C  
ATOM   2890  O   LEU   378      -5.517 -11.198  -5.644  1.00  0.00           O  
ATOM   2891  CB  LEU   378      -5.321 -12.510  -2.402  1.00  0.00           C  
ATOM   2892  CG  LEU   378      -6.758 -12.886  -2.516  1.00  0.00           C  
ATOM   2893  CD1 LEU   378      -6.960 -14.103  -3.425  1.00  0.00           C  
ATOM   2894  CD2 LEU   378      -7.276 -13.341  -1.150  1.00  0.00           C  
ATOM   2895  H   LEU   378      -2.974 -11.627  -2.150  1.00  0.00           H  
ATOM   2896  N   VAL   379      -5.069  -9.723  -3.972  1.00  0.00           N  
ATOM   2897  CA  VAL   379      -5.606  -8.496  -4.682  1.00  0.00           C  
ATOM   2898  C   VAL   379      -5.010  -8.351  -6.051  1.00  0.00           C  
ATOM   2899  O   VAL   379      -5.695  -8.327  -7.099  1.00  0.00           O  
ATOM   2900  CB  VAL   379      -5.474  -7.313  -3.751  1.00  0.00           C  
ATOM   2901  CG1 VAL   379      -5.606  -5.991  -4.556  1.00  0.00           C  
ATOM   2902  CG2 VAL   379      -6.598  -7.399  -2.760  1.00  0.00           C  
ATOM   2903  H   VAL   379      -4.956  -9.546  -2.985  1.00  0.00           H  
ATOM   2904  N   TYR   380      -3.622  -8.356  -6.128  1.00  0.00           N  
ATOM   2905  CA  TYR   380      -2.820  -8.468  -7.325  1.00  0.00           C  
ATOM   2906  C   TYR   380      -3.193  -9.651  -8.229  1.00  0.00           C  
ATOM   2907  O   TYR   380      -3.577  -9.405  -9.363  1.00  0.00           O  
ATOM   2908  CB  TYR   380      -1.387  -8.532  -6.992  1.00  0.00           C  
ATOM   2909  CG  TYR   380      -0.745  -7.514  -5.990  1.00  0.00           C  
ATOM   2910  CD1 TYR   380      -1.298  -6.210  -5.834  1.00  0.00           C  
ATOM   2911  CD2 TYR   380       0.400  -7.857  -5.256  1.00  0.00           C  
ATOM   2912  CE1 TYR   380      -0.614  -5.261  -4.998  1.00  0.00           C  
ATOM   2913  CE2 TYR   380       0.917  -6.937  -4.303  1.00  0.00           C  
ATOM   2914  CZ  TYR   380       0.475  -5.605  -4.186  1.00  0.00           C  
ATOM   2915  OH  TYR   380       1.056  -4.615  -3.465  1.00  0.00           O  
ATOM   2916  H   TYR   380      -3.171  -8.166  -5.249  1.00  0.00           H  
ATOM   2917  HH  TYR   380       1.763  -4.837  -2.853  1.00  0.00           H  
ATOM   2918  N   THR   381      -3.185 -10.901  -7.726  1.00  0.00           N  
ATOM   2919  CA  THR   381      -3.504 -12.070  -8.555  1.00  0.00           C  
ATOM   2920  C   THR   381      -4.906 -11.986  -9.217  1.00  0.00           C  
ATOM   2921  O   THR   381      -5.034 -12.482 -10.315  1.00  0.00           O  
ATOM   2922  CB  THR   381      -3.392 -13.395  -7.742  1.00  0.00           C  
ATOM   2923  CG2 THR   381      -3.525 -14.631  -8.640  1.00  0.00           C  
ATOM   2924  OG1 THR   381      -2.177 -13.533  -7.100  1.00  0.00           O  
ATOM   2925  H   THR   381      -2.934 -11.000  -6.753  1.00  0.00           H  
ATOM   2926  HG1 THR   381      -2.033 -12.772  -6.522  1.00  0.00           H  
ATOM   2927  N   LEU   382      -5.858 -11.374  -8.533  1.00  0.00           N  
ATOM   2928  CA  LEU   382      -7.247 -11.184  -8.979  1.00  0.00           C  
ATOM   2929  C   LEU   382      -7.369 -10.142 -10.130  1.00  0.00           C  
ATOM   2930  O   LEU   382      -8.092 -10.358 -11.119  1.00  0.00           O  
ATOM   2931  CB  LEU   382      -8.355 -10.883  -7.929  1.00  0.00           C  
ATOM   2932  CG  LEU   382      -8.563 -11.873  -6.802  1.00  0.00           C  
ATOM   2933  CD1 LEU   382      -9.070 -11.330  -5.515  1.00  0.00           C  
ATOM   2934  CD2 LEU   382      -9.345 -13.062  -7.269  1.00  0.00           C  
ATOM   2935  H   LEU   382      -5.594 -11.127  -7.588  1.00  0.00           H  
ATOM   2936  N   PHE   383      -6.686  -9.021  -9.961  1.00  0.00           N  
ATOM   2937  CA  PHE   383      -6.985  -7.804 -10.778  1.00  0.00           C  
ATOM   2938  C   PHE   383      -5.857  -7.359 -11.653  1.00  0.00           C  
ATOM   2939  O   PHE   383      -5.949  -6.300 -12.347  1.00  0.00           O  
ATOM   2940  CB  PHE   383      -7.589  -6.676  -9.930  1.00  0.00           C  
ATOM   2941  CG  PHE   383      -8.821  -7.186  -9.129  1.00  0.00           C  
ATOM   2942  CD1 PHE   383     -10.014  -7.426  -9.797  1.00  0.00           C  
ATOM   2943  CD2 PHE   383      -8.830  -7.269  -7.697  1.00  0.00           C  
ATOM   2944  CE1 PHE   383     -11.114  -7.887  -9.042  1.00  0.00           C  
ATOM   2945  CE2 PHE   383      -9.938  -7.735  -6.973  1.00  0.00           C  
ATOM   2946  CZ  PHE   383     -11.079  -8.063  -7.649  1.00  0.00           C  
ATOM   2947  H   PHE   383      -6.068  -8.884  -9.179  1.00  0.00           H  
ATOM   2948  N   ASN   384      -4.699  -8.009 -11.632  1.00  0.00           N  
ATOM   2949  CA  ASN   384      -3.498  -7.520 -12.266  1.00  0.00           C  
ATOM   2950  C   ASN   384      -2.558  -8.612 -12.907  1.00  0.00           C  
ATOM   2951  O   ASN   384      -1.664  -9.090 -12.286  1.00  0.00           O  
ATOM   2952  CB  ASN   384      -2.645  -6.579 -11.402  1.00  0.00           C  
ATOM   2953  CG  ASN   384      -1.503  -5.878 -12.134  1.00  0.00           C  
ATOM   2954  ND2 ASN   384      -0.809  -5.016 -11.410  1.00  0.00           N  
ATOM   2955  OD1 ASN   384      -1.151  -6.131 -13.294  1.00  0.00           O  
ATOM   2956  H   ASN   384      -4.663  -8.858 -11.099  1.00  0.00           H  
ATOM   2957 HD21 ASN   384      -1.045  -4.920 -10.434  1.00  0.00           H  
ATOM   2958 HD22 ASN   384       0.122  -4.734 -11.662  1.00  0.00           H  
ATOM   2959  N   LYS   385      -2.810  -8.783 -14.226  1.00  0.00           N  
ATOM   2960  CA  LYS   385      -2.224  -9.737 -15.176  1.00  0.00           C  
ATOM   2961  C   LYS   385      -0.770  -9.845 -14.979  1.00  0.00           C  
ATOM   2962  O   LYS   385      -0.223 -10.916 -15.137  1.00  0.00           O  
ATOM   2963  CB  LYS   385      -2.582  -9.311 -16.629  1.00  0.00           C  
ATOM   2964  CG  LYS   385      -2.487 -10.465 -17.653  1.00  0.00           C  
ATOM   2965  CD  LYS   385      -3.126 -10.015 -18.959  1.00  0.00           C  
ATOM   2966  CE  LYS   385      -3.155 -11.198 -19.933  1.00  0.00           C  
ATOM   2967  NZ  LYS   385      -1.866 -11.856 -20.228  1.00  0.00           N1+
ATOM   2968  H   LYS   385      -3.622  -8.283 -14.577  1.00  0.00           H  
ATOM   2969  HZ1 LYS   385      -1.480 -12.267 -19.388  1.00  0.00           H  
ATOM   2970  HZ2 LYS   385      -2.001 -12.493 -21.001  1.00  0.00           H  
ATOM   2971  HZ3 LYS   385      -1.185 -11.212 -20.622  1.00  0.00           H  
ATOM   2972  N   THR   386      -0.033  -8.798 -14.684  1.00  0.00           N  
ATOM   2973  CA  THR   386       1.456  -8.809 -14.776  1.00  0.00           C  
ATOM   2974  C   THR   386       2.053  -9.517 -13.503  1.00  0.00           C  
ATOM   2975  O   THR   386       2.798 -10.505 -13.630  1.00  0.00           O  
ATOM   2976  CB  THR   386       1.927  -7.362 -14.862  1.00  0.00           C  
ATOM   2977  CG2 THR   386       1.614  -6.646 -16.196  1.00  0.00           C  
ATOM   2978  OG1 THR   386       1.577  -6.620 -13.762  1.00  0.00           O  
ATOM   2979  H   THR   386      -0.525  -7.935 -14.537  1.00  0.00           H  
ATOM   2980  HG1 THR   386       1.494  -5.709 -14.069  1.00  0.00           H  
ATOM   2981  N   TYR   387       1.767  -9.136 -12.314  1.00  0.00           N  
ATOM   2982  CA  TYR   387       1.896  -9.930 -11.050  1.00  0.00           C  
ATOM   2983  C   TYR   387       1.412 -11.377 -11.218  1.00  0.00           C  
ATOM   2984  O   TYR   387       2.104 -12.345 -10.860  1.00  0.00           O  
ATOM   2985  CB  TYR   387       1.251  -9.218  -9.862  1.00  0.00           C  
ATOM   2986  CG  TYR   387       2.022  -8.083  -9.201  1.00  0.00           C  
ATOM   2987  CD1 TYR   387       3.177  -8.371  -8.509  1.00  0.00           C  
ATOM   2988  CD2 TYR   387       1.568  -6.800  -9.344  1.00  0.00           C  
ATOM   2989  CE1 TYR   387       3.862  -7.318  -7.864  1.00  0.00           C  
ATOM   2990  CE2 TYR   387       2.309  -5.700  -8.830  1.00  0.00           C  
ATOM   2991  CZ  TYR   387       3.532  -5.950  -8.099  1.00  0.00           C  
ATOM   2992  OH  TYR   387       4.200  -4.974  -7.495  1.00  0.00           O  
ATOM   2993  H   TYR   387       1.257  -8.271 -12.198  1.00  0.00           H  
ATOM   2994  HH  TYR   387       4.149  -4.132  -7.959  1.00  0.00           H  
ATOM   2995  N   ARG   388       0.168 -11.500 -11.783  1.00  0.00           N  
ATOM   2996  CA  ARG   388      -0.647 -12.732 -11.894  1.00  0.00           C  
ATOM   2997  C   ARG   388       0.144 -13.767 -12.709  1.00  0.00           C  
ATOM   2998  O   ARG   388       0.391 -14.907 -12.219  1.00  0.00           O  
ATOM   2999  CB  ARG   388      -2.004 -12.425 -12.555  1.00  0.00           C  
ATOM   3000  CG  ARG   388      -2.904 -13.726 -12.709  1.00  0.00           C  
ATOM   3001  CD  ARG   388      -4.193 -13.204 -13.451  1.00  0.00           C  
ATOM   3002  NE  ARG   388      -5.205 -14.216 -13.697  1.00  0.00           N  
ATOM   3003  CZ  ARG   388      -6.322 -14.470 -13.060  1.00  0.00           C  
ATOM   3004  NH1 ARG   388      -6.697 -13.837 -11.986  1.00  0.00           N1+
ATOM   3005  NH2 ARG   388      -7.067 -15.410 -13.574  1.00  0.00           N  
ATOM   3006  H   ARG   388      -0.226 -10.620 -12.083  1.00  0.00           H  
ATOM   3007  HE  ARG   388      -5.187 -14.790 -14.524  1.00  0.00           H  
ATOM   3008 HH11 ARG   388      -6.063 -13.241 -11.481  1.00  0.00           H  
ATOM   3009 HH12 ARG   388      -7.610 -14.024 -11.591  1.00  0.00           H  
ATOM   3010 HH21 ARG   388      -6.674 -15.951 -14.333  1.00  0.00           H  
ATOM   3011 HH22 ARG   388      -8.034 -15.535 -13.306  1.00  0.00           H  
ATOM   3012  N   SER   389       0.595 -13.391 -13.947  1.00  0.00           N  
ATOM   3013  CA  SER   389       1.433 -14.153 -14.838  1.00  0.00           C  
ATOM   3014  C   SER   389       2.679 -14.648 -14.075  1.00  0.00           C  
ATOM   3015  O   SER   389       2.978 -15.851 -14.053  1.00  0.00           O  
ATOM   3016  CB  SER   389       1.675 -13.317 -16.113  1.00  0.00           C  
ATOM   3017  OG  SER   389       2.815 -13.978 -16.751  1.00  0.00           O  
ATOM   3018  H   SER   389       0.521 -12.438 -14.269  1.00  0.00           H  
ATOM   3019  HG  SER   389       2.558 -14.242 -17.636  1.00  0.00           H  
ATOM   3020  N   ALA   390       3.457 -13.785 -13.417  1.00  0.00           N  
ATOM   3021  CA  ALA   390       4.687 -14.294 -12.708  1.00  0.00           C  
ATOM   3022  C   ALA   390       4.429 -15.297 -11.575  1.00  0.00           C  
ATOM   3023  O   ALA   390       5.188 -16.304 -11.460  1.00  0.00           O  
ATOM   3024  CB  ALA   390       5.362 -13.105 -12.117  1.00  0.00           C  
ATOM   3025  H   ALA   390       3.227 -12.806 -13.331  1.00  0.00           H  
ATOM   3026  N   PHE   391       3.430 -14.998 -10.812  1.00  0.00           N  
ATOM   3027  CA  PHE   391       3.008 -15.843  -9.690  1.00  0.00           C  
ATOM   3028  C   PHE   391       2.526 -17.235 -10.224  1.00  0.00           C  
ATOM   3029  O   PHE   391       2.836 -18.302  -9.649  1.00  0.00           O  
ATOM   3030  CB  PHE   391       1.871 -15.174  -8.941  1.00  0.00           C  
ATOM   3031  CG  PHE   391       2.094 -13.892  -8.063  1.00  0.00           C  
ATOM   3032  CD1 PHE   391       3.295 -13.155  -8.171  1.00  0.00           C  
ATOM   3033  CD2 PHE   391       1.067 -13.410  -7.249  1.00  0.00           C  
ATOM   3034  CE1 PHE   391       3.435 -11.936  -7.539  1.00  0.00           C  
ATOM   3035  CE2 PHE   391       1.240 -12.149  -6.539  1.00  0.00           C  
ATOM   3036  CZ  PHE   391       2.399 -11.388  -6.768  1.00  0.00           C  
ATOM   3037  H   PHE   391       2.892 -14.174 -11.026  1.00  0.00           H  
ATOM   3038  N   SER   392       1.703 -17.222 -11.302  1.00  0.00           N  
ATOM   3039  CA  SER   392       1.225 -18.385 -11.988  1.00  0.00           C  
ATOM   3040  C   SER   392       2.435 -19.265 -12.547  1.00  0.00           C  
ATOM   3041  O   SER   392       2.239 -20.485 -12.760  1.00  0.00           O  
ATOM   3042  CB  SER   392       0.297 -17.951 -13.163  1.00  0.00           C  
ATOM   3043  OG  SER   392      -1.028 -17.732 -12.743  1.00  0.00           O  
ATOM   3044  H   SER   392       1.474 -16.318 -11.679  1.00  0.00           H  
ATOM   3045  HG  SER   392      -1.185 -16.786 -12.859  1.00  0.00           H  
ATOM   3046  N   ARG   393       3.595 -18.716 -12.864  1.00  0.00           N  
ATOM   3047  CA  ARG   393       4.724 -19.473 -13.301  1.00  0.00           C  
ATOM   3048  C   ARG   393       5.403 -20.029 -12.097  1.00  0.00           C  
ATOM   3049  O   ARG   393       5.564 -21.261 -12.117  1.00  0.00           O  
ATOM   3050  CB  ARG   393       5.622 -18.535 -14.059  1.00  0.00           C  
ATOM   3051  CG  ARG   393       5.213 -18.473 -15.521  1.00  0.00           C  
ATOM   3052  CD  ARG   393       5.819 -17.397 -16.330  1.00  0.00           C  
ATOM   3053  NE  ARG   393       5.236 -16.050 -16.049  1.00  0.00           N  
ATOM   3054  CZ  ARG   393       6.012 -14.975 -15.900  1.00  0.00           C  
ATOM   3055  NH1 ARG   393       7.285 -15.045 -15.558  1.00  0.00           N1+
ATOM   3056  NH2 ARG   393       5.538 -13.759 -16.163  1.00  0.00           N  
ATOM   3057  H   ARG   393       3.557 -17.714 -12.985  1.00  0.00           H  
ATOM   3058  HE  ARG   393       4.250 -15.923 -16.195  1.00  0.00           H  
ATOM   3059 HH11 ARG   393       7.862 -15.843 -15.803  1.00  0.00           H  
ATOM   3060 HH12 ARG   393       7.682 -14.126 -15.380  1.00  0.00           H  
ATOM   3061 HH21 ARG   393       4.540 -13.688 -16.266  1.00  0.00           H  
ATOM   3062 HH22 ARG   393       6.116 -12.929 -16.117  1.00  0.00           H  
ATOM   3063  N   TYR   394       5.725 -19.272 -11.015  1.00  0.00           N  
ATOM   3064  CA  TYR   394       6.466 -19.747  -9.887  1.00  0.00           C  
ATOM   3065  C   TYR   394       5.704 -20.935  -9.111  1.00  0.00           C  
ATOM   3066  O   TYR   394       6.445 -21.828  -8.599  1.00  0.00           O  
ATOM   3067  CB  TYR   394       6.745 -18.607  -8.902  1.00  0.00           C  
ATOM   3068  CG  TYR   394       7.393 -17.314  -9.339  1.00  0.00           C  
ATOM   3069  CD1 TYR   394       8.303 -17.274 -10.420  1.00  0.00           C  
ATOM   3070  CD2 TYR   394       7.168 -16.106  -8.640  1.00  0.00           C  
ATOM   3071  CE1 TYR   394       8.891 -16.077 -10.833  1.00  0.00           C  
ATOM   3072  CE2 TYR   394       7.686 -14.909  -9.067  1.00  0.00           C  
ATOM   3073  CZ  TYR   394       8.512 -14.864 -10.222  1.00  0.00           C  
ATOM   3074  OH  TYR   394       8.879 -13.685 -10.781  1.00  0.00           O  
ATOM   3075  H   TYR   394       5.506 -18.291 -11.100  1.00  0.00           H  
ATOM   3076  HH  TYR   394       9.002 -13.819 -11.719  1.00  0.00           H  
ATOM   3077  N   ILE   395       4.357 -21.032  -9.164  1.00  0.00           N  
ATOM   3078  CA  ILE   395       3.606 -22.218  -8.720  1.00  0.00           C  
ATOM   3079  C   ILE   395       3.761 -23.473  -9.562  1.00  0.00           C  
ATOM   3080  O   ILE   395       3.739 -24.567  -8.940  1.00  0.00           O  
ATOM   3081  CB  ILE   395       2.114 -21.926  -8.543  1.00  0.00           C  
ATOM   3082  CG1 ILE   395       1.320 -22.874  -7.670  1.00  0.00           C  
ATOM   3083  CG2 ILE   395       1.279 -21.698  -9.828  1.00  0.00           C  
ATOM   3084  CD  ILE   395       1.804 -23.090  -6.253  1.00  0.00           C  
ATOM   3085  H   ILE   395       3.853 -20.262  -9.586  1.00  0.00           H  
ATOM   3086  N   GLN   396       4.124 -23.330 -10.895  1.00  0.00           N  
ATOM   3087  CA  GLN   396       4.670 -24.413 -11.791  1.00  0.00           C  
ATOM   3088  C   GLN   396       6.131 -24.707 -11.637  1.00  0.00           C  
ATOM   3089  O   GLN   396       6.685 -25.599 -12.278  1.00  0.00           O  
ATOM   3090  CB  GLN   396       4.327 -24.209 -13.241  1.00  0.00           C  
ATOM   3091  CG  GLN   396       2.805 -24.069 -13.478  1.00  0.00           C  
ATOM   3092  CD  GLN   396       2.515 -23.592 -14.921  1.00  0.00           C  
ATOM   3093  NE2 GLN   396       2.590 -22.308 -15.183  1.00  0.00           N  
ATOM   3094  OE1 GLN   396       2.176 -24.423 -15.721  1.00  0.00           O  
ATOM   3095  H   GLN   396       4.377 -22.386 -11.136  1.00  0.00           H  
ATOM   3096 HE21 GLN   396       2.811 -21.563 -14.533  1.00  0.00           H  
ATOM   3097 HE22 GLN   396       2.424 -22.026 -16.138  1.00  0.00           H  
ATOM   3098  N   CYS   397       6.773 -24.122 -10.627  1.00  0.00           N  
ATOM   3099  CA  CYS   397       8.218 -24.183 -10.315  1.00  0.00           C  
ATOM   3100  C   CYS   397       9.076 -23.897 -11.620  1.00  0.00           C  
ATOM   3101  O   CYS   397      10.075 -24.522 -11.938  1.00  0.00           O  
ATOM   3102  CB  CYS   397       8.442 -25.499  -9.544  1.00  0.00           C  
ATOM   3103  SG  CYS   397      10.030 -25.471  -8.686  1.00  0.00           S  
ATOM   3104  H   CYS   397       6.158 -23.635  -9.990  1.00  0.00           H  
ATOM   3105  N   GLN   398       8.768 -22.848 -12.378  1.00  0.00           N  
ATOM   3106  CA  GLN   398       9.445 -22.337 -13.596  1.00  0.00           C  
ATOM   3107  C   GLN   398       9.195 -20.870 -13.704  1.00  0.00           C  
ATOM   3108  O   GLN   398       8.289 -20.320 -13.076  1.00  0.00           O  
ATOM   3109  CB  GLN   398       9.023 -23.127 -14.840  1.00  0.00           C  
ATOM   3110  CG  GLN   398       7.501 -23.125 -15.013  1.00  0.00           C  
ATOM   3111  CD  GLN   398       6.992 -23.765 -16.365  1.00  0.00           C  
ATOM   3112  NE2 GLN   398       7.732 -23.617 -17.472  1.00  0.00           N  
ATOM   3113  OE1 GLN   398       5.967 -24.401 -16.384  1.00  0.00           O  
ATOM   3114  H   GLN   398       7.953 -22.371 -12.036  1.00  0.00           H  
ATOM   3115 HE21 GLN   398       8.667 -23.239 -17.347  1.00  0.00           H  
ATOM   3116 HE22 GLN   398       7.529 -24.050 -18.365  1.00  0.00           H  
ATOM   3117  N   TYR   399      10.039 -20.123 -14.489  1.00  0.00           N  
ATOM   3118  CA  TYR   399      10.319 -18.723 -14.240  1.00  0.00           C  
ATOM   3119  C   TYR   399      10.451 -17.888 -15.521  1.00  0.00           C  
ATOM   3120  O   TYR   399      10.295 -16.653 -15.450  1.00  0.00           O  
ATOM   3121  CB  TYR   399      11.565 -18.602 -13.401  1.00  0.00           C  
ATOM   3122  CG  TYR   399      11.708 -19.472 -12.167  1.00  0.00           C  
ATOM   3123  CD1 TYR   399      11.110 -19.114 -10.959  1.00  0.00           C  
ATOM   3124  CD2 TYR   399      12.324 -20.747 -12.215  1.00  0.00           C  
ATOM   3125  CE1 TYR   399      10.893 -19.965  -9.895  1.00  0.00           C  
ATOM   3126  CE2 TYR   399      12.192 -21.636 -11.060  1.00  0.00           C  
ATOM   3127  CZ  TYR   399      11.486 -21.223  -9.912  1.00  0.00           C  
ATOM   3128  OH  TYR   399      11.274 -22.127  -8.906  1.00  0.00           O  
ATOM   3129  H   TYR   399      10.644 -20.609 -15.137  1.00  0.00           H  
ATOM   3130  HH  TYR   399      10.652 -21.835  -8.242  1.00  0.00           H  
ATOM   3131  N   LYS   400      10.812 -18.384 -16.741  1.00  0.00           N  
ATOM   3132  CA  LYS   400      10.793 -17.611 -17.979  1.00  0.00           C  
ATOM   3133  C   LYS   400       9.400 -17.281 -18.580  1.00  0.00           C  
ATOM   3134  O   LYS   400       8.423 -18.055 -18.533  1.00  0.00           O  
ATOM   3135  CB  LYS   400      11.814 -18.275 -18.958  1.00  0.00           C  
ATOM   3136  CG  LYS   400      13.267 -18.158 -18.370  1.00  0.00           C  
ATOM   3137  CD  LYS   400      14.167 -19.218 -19.020  1.00  0.00           C  
ATOM   3138  CE  LYS   400      15.628 -18.990 -18.600  1.00  0.00           C  
ATOM   3139  NZ  LYS   400      16.575 -20.011 -19.072  1.00  0.00           N1+
ATOM   3140  H   LYS   400      11.123 -19.339 -16.850  1.00  0.00           H  
ATOM   3141  HZ1 LYS   400      17.466 -19.958 -18.596  1.00  0.00           H  
ATOM   3142  HZ2 LYS   400      16.249 -20.932 -18.790  1.00  0.00           H  
ATOM   3143  HZ3 LYS   400      16.709 -19.977 -20.068  1.00  0.00           H  
ATOM   3144  N   GLU   401       9.260 -16.100 -19.210  1.00  0.00           N  
ATOM   3145  CA  GLU   401       8.064 -15.742 -19.916  1.00  0.00           C  
ATOM   3146  C   GLU   401       8.164 -15.784 -21.459  1.00  0.00           C  
ATOM   3147  O   GLU   401       7.087 -15.868 -22.141  1.00  0.00           O  
ATOM   3148  CB  GLU   401       7.691 -14.292 -19.508  1.00  0.00           C  
ATOM   3149  CG  GLU   401       6.417 -13.695 -20.038  1.00  0.00           C  
ATOM   3150  CD  GLU   401       5.112 -14.310 -19.466  1.00  0.00           C  
ATOM   3151  OE1 GLU   401       4.124 -13.571 -19.355  1.00  0.00           O  
ATOM   3152  OE2 GLU   401       4.931 -15.547 -19.286  1.00  0.00           O1-
ATOM   3153  H   GLU   401      10.089 -15.516 -19.239  1.00  0.00           H  
TER   
ATOM   3154  N   NME   402       9.391 -15.792 -21.980  1.00  0.00           N  
ATOM   3155  CH3 NME   402       9.627 -15.870 -23.439  1.00  0.00           C  
ATOM   3156  H   NME   402      10.179 -15.544 -21.398  1.00  0.00           H  
ATOM   3157  C1  MOL  3712     -11.948   1.985  -3.470  1.00  0.00           C  
ATOM   3158  N1  MOL  3712     -12.872   3.165  -5.310  1.00  0.00           N  
ATOM   3159  O1  MOL  3712     -11.667   4.558  -6.508  1.00  0.00           O  
ATOM   3160  C2  MOL  3712     -11.832   2.169  -5.045  1.00  0.00           C  
ATOM   3161  N2  MOL  3712     -13.564   6.623  -6.007  1.00  0.00           N  
ATOM   3162  O2  MOL  3712     -11.254   6.888  -1.655  1.00  0.00           O  
ATOM   3163  C3  MOL  3712     -12.115   0.831  -5.722  1.00  0.00           C  
ATOM   3164  C4  MOL  3712     -12.713   4.295  -6.029  1.00  0.00           C  
ATOM   3165  C5  MOL  3712     -13.910   5.210  -6.162  1.00  0.00           C  
ATOM   3166  C6  MOL  3712     -12.987   7.228  -4.939  1.00  0.00           C  
ATOM   3167  C7  MOL  3712     -12.999   8.590  -5.116  1.00  0.00           C  
ATOM   3168  C8  MOL  3712     -13.553   8.820  -6.423  1.00  0.00           C  
ATOM   3169  C9  MOL  3712     -13.817   7.610  -6.991  1.00  0.00           C  
ATOM   3170  C10 MOL  3712     -10.453   5.105  -0.190  1.00  0.00           C  
ATOM   3171  C11 MOL  3712     -11.045   5.442  -1.557  1.00  0.00           C  
ATOM   3172  C12 MOL  3712     -11.875   7.421  -2.808  1.00  0.00           C  
ATOM   3173  C13 MOL  3712     -11.851   8.871  -2.971  1.00  0.00           C  
ATOM   3174  C14 MOL  3712     -12.483   9.423  -4.113  1.00  0.00           C  
ATOM   3175  C15 MOL  3712     -11.318   4.929   0.867  1.00  0.00           C  
ATOM   3176  C16 MOL  3712     -10.839   4.591   2.127  1.00  0.00           C  
ATOM   3177  C17 MOL  3712      -9.454   4.432   2.312  1.00  0.00           C  
ATOM   3178  C18 MOL  3712      -8.532   4.688   1.270  1.00  0.00           C  
ATOM   3179  C19 MOL  3712      -9.028   4.998  -0.004  1.00  0.00           C  
ATOM   3180  C20 MOL  3712     -12.424   6.666  -3.802  1.00  0.00           C  
ATOM   3181  H20 MOL  3712     -13.821   2.876  -5.090  1.00  0.00           H  
END
