# Supplementary material for: Design of Small Non-Peptidic Ligands That Alter Heteromerization between Cannabinoid CB1 and Serotonin 5HT2A Receptors
Source: J Med Chem. 2024 Dec 27;68(1):261–9. doi: 10.1021/acs.jmedchem.4c01796 (PMC11726681; doi:10.1021/acs.jmedchem.4c01796)
Supplement: Supplementary file 5 — jm4c01796_si_005.csv [file jm4c01796_si_005.csv]

Compound	SMILE
1	C=CCNC(=O)c1cn(-c2ccccc2)nc1-c1cccs1
2	COc1ccccc1N(CCC(C)C)C(=O)Nc1cccnc1
3	CS[C@H](C)C(=O)N[C@@H](Cc1cccc(F)c1)c1cccc(F)c1
4	CCC(CC)C(=O)N(Cc1ccccc1)Cc1ccccc1
5	CCOC(=O)c1cnc2ccc(F)cc2c1NCc1ccco1
6	CC(C)NC(=O)CN(c1ccccc1)S(=O)(=O)c1ccccc1
7	CC(C)COC[C@@H](NC(=O)c1cccnc1)c1ccco1
8	O=C(C=C(Sc1ccccc1)Sc1ccccc1)C(F)(F)F
9	CC(C)Sc1nnc(-c2cccnc2)n1Cc1ccccc1
10	CCC(CC)C(=O)Nc1cc(-c2ccccc2F)nn1-c1ccccc1
11	CC(C)CCOC(=O)c1cn(-c2ccccc2)nc1-c1ccccc1
12	CC(C)CNC(=O)c1oc2ccccc2c1COc1ccccc1
13	CC(C)c1cc(Oc2ccccc2F)nc(SCc2cccc(Cl)c2)n1
14	CC(C)Cc1nc(Cc2nc3ccccc3[nH]2)n(-c2ccccn2)n1
15	CC(C)CC(=O)N[C@H](c1ccccc1)c1ccc2cccnc2c1O
16	CC(C)CCSc1nc(-c2ccccc2)cc(-c2ccccc2)c1C#N
17	CC(C)(C)C(=O)COC(=O)c1cc(-c2ccccc2)nc2ccccc12
18	CC(C)CCN1C(=O)c2ccccc2[C@@H]1C(=O)NCc1cccnc1
19	CC(C)(C)c1cc(NC(=O)c2ccccc2F)n(Cc2ccccc2)n1
20	CC[C@H](C)[C@H](C(=O)NCc1cccnc1)N1Cc2ccccc2C1=O
21	CC(C)(C)C(=O)NC(=S)N(Cc1ccccc1)Cc1ccccc1
22	CC(C)Sc1ncc(-c2ccc(Cl)c(Cl)c2)n1Cc1ccccc1
23	O=C(c1cccc2cc[nH]c12)N(Cc1ccco1)C[C@@H]1CCCO1
24	CC(C)Cc1nc(Cc2cccnc2)n(-c2cccc3cccnc23)n1
25	CC[C@@H](C)NC(=O)Cn1c(Cc2ccccc2)nc2cc(C)c(C)cc21
26	Cc1cccc2cc(CN(CC(C)C)C(=O)c3ccccc3)c(=O)[nH]c12
27	CC(C)COc1nc(-c2ccccc2)cc(-c2ccccc2)c1C#N
28	Cc1cccc(C(=O)Nc2c(C(=O)NCC(C)C)[nH]c3ccccc23)c1
29	CC(C)CNC(=O)c1cc2sccc2n1Cc1ccc(C(F)(F)F)cc1
30	CC(C)(C)NC(=O)CNc1nc(-c2ccncc2)nc2ccccc12
31	CC(C)NC(=O)Cn1ccc2ccc(OCc3ccccc3)cc21
32	CC(C)CC(=O)N[C@H](c1ccccc1)c1ccc2nc(C(F)(F)F)[nH]c2c1
33	Cc1ccc(/C=N/c2nc3ccccc3n2Cc2ccc(C(C)(C)C)cc2)o1
34	Cc1cccnc1N[C@H](c1ccc(C(F)(F)F)cc1)c1c(C)[nH]c2ccccc12
35	CC1(C)CC(=O)C(C(=S)Nc2ccccc2)=C(NCCc2ccccc2)C1
36	CC(C)c1ccc(Cn2c(/C=C/c3ccccc3)nc3ccccc32)cc1
37	O=C(NC(C(F)(F)F)C(F)(F)F)N(Cc1ccccc1)Cc1ccccc1
38	CC(C)[C@@H](C)NC(=O)C[C@H](c1ccccc1C(F)(F)F)c1c[nH]c2ccccc12
39	CC(C)CC(=O)N(Cc1ccccc1)Cc1cc(-c2ccc(F)cc2)on1
40	Cc1ccc(C(=O)N2C[C@H](C(=O)NC(C)C)[C@H](c3cccc(C(F)(F)F)c3)C2)cc1
41	Cc1ccc(C(C)C)c(OCc2ccccc2C(=O)NCc2ccc3c(c2)OCO3)c1
